# Supplementary material for: A toxin-based approach to neuropeptide and peptide hormone discovery
Source: Front Mol Neurosci. 2023 Aug 31;16:1176662. doi: 10.3389/fnmol.2023.1176662 (PMC10501145; doi:10.3389/fnmol.2023.1176662)
Supplement: Supplementary file 1 [file Data_Sheet_1.FASTA]

>medoci
TATGGTAAAAAGACAGTTAGGCAATAAAAAATCATTAGATCTTTAGTGTAGGAGTAAAATCTAGATACTAAAAGTAATACCAGAGATGATTTATTAGTGATGCTGAATCTGTGATAGCTTTAAGGGAAACTGGGATTGGATACCCCATTATTTTTAGTTGTAAATTTAGTTTAAGCTTACCAGAGTACTACGAATTAAAAGTTTAAAACTCAAAGGGCTTGGCGGTGTTTTAGACCTTTTAGGGGAACCTGTCTCATAATCGACAATCCACGTTAAACCTAACCCTTTATAGTAATACAGCCTGTATACCGTCGTCGTCAGGTAACTTTTTAAAACATAATAGTTAGCTTGAGAATCTAATTAATTAAAACGTCAGATCAAGGTGCAGCTAATGAGAGGGTGAGGATGGGTTACAATTATACATTTATAATTACAG-AAACATTTGAAATGAAATGTCTTAAAGGAGGACTTAAAAGTAATTTTGATTATATAGACAAAATGGATTTGGCTCTGAAACGTGNNNNNNNNNNNNNNNNNNNNNNNNNNNNNNNNNNNNNNNNNNNNNNNNNNNNNNNNNNNNNNNNNNNNNNNNNNNNNNNNNNNNNNNNNNNNNNNNNNNNNNNNNNNNNNNNNNNNNNNNNNNNNNNNNNNNNNNNNNNNNNNNNNNNNNNNNNNNNNNNNNNNNNNNNNNNNNNNNNNNNNNNNNNNNNNNNNNNNNNNNNNNNNNNNNNNNNNNNNNNNNNNNNNNNNNNNNNNNNNNNNNNNNNNNNNNNNNNNNNNNNNNNNNNNNNNNNNNNNNNNNNNNNNNNNNNNNNNNNNNNNNNNNNNNNNNNNNNNNNNNNNNNNNNNNNNNNNNNNNNNNNNNNNNNNNNNNNNNNNNNNNNNNNNNNNNNNNNNNNNNNNNNNNNNNNNNNNNNNNNNNNNNNNNNNNNNNNNNNNNNNNNNNNNNNNNNNNNNNNNNNNNNNNNNNNNNNNNNNNNNNNNNNNNNNNNNNNNNNNNNNNNNGTATATTTTATTTGGTATATGATCTGGGTTAGTTGGTACTGCTTTAAGTTTGTTAATTCGTGCAGAATTAGGGCAGCCAGGTGCTTTACTTGGAGATGATCAACTATATAATGTAATTGTAACTGCCCATGCTTTTGTTATAATTTTTTTTCTAGTAATGCCTATAATAATTGGAGGTTTTGGAAATTGGTTGGTACCCTTAATATTAGGGGCTCCAGATATGGTGTTCCCTCGTTTAAATAACATAAGCTTTTGACTTCTTCCCCCTGCGCTTTTACTCCTTTTGTCTTCAGCTGCAGTAGAAAGTGGTGTAGGTACAGGATGAACTGTGTATCCACCTCTAGCGGGAAATTTGGCTCATGCCGGCGGGTCTGTAGATCTGGCAATTTTTTCTCTACACTTAGCCGGAGCATCTTCTATTTTAGGGGCAGTAAACTTTATTACTACAATTATTAATATGCGATGACAGGGAATAAAATTTGAGCGACTTTCTTTATTTGTATGGTCGGTAAAAATTACGGCTATCTTACTTCTTCTGTCTTTACCTGTGTTAGCAGGTGCAATTACTATACTTCTAACTGATCGAAATTTTAATACTGCTTTTTTTGACCCAGCAGGAGGCGGTGATCCTATTTTG
>roseorapum
CTTGGTAAAAAGACAGTTAGGCAAAATAAGATCATTAGACCTTTAGTATAGGGGTAAAATCTAAGTACTAAAAGTTATATTAGATGTGATTTATTTTAGATGCTGAATCTGTGACGGCTTTAAGGGAAACTGGGATTGGATACCCCATTATTTTTAGCAGTAAATTTAA--TAAGTTTACCAGAGTACTACGAATAAAAAGTTTAAAACTCAAAGAGCTTGGCGGTGTTTTAGACCTCTCAGGGGAACCTGTCTTATAATCGACAATCCACGTTAAACCCGACCCTCTGTAGCAGTTCAGCCTGTATACCGTTGTCGTCAGGTAACTTCTTAAAATATAGTAGTTAGCTCGAGAATATTATTAATTAGTACGTCAAATCAAGGTGCAGCTAATAAGGGGGAGAGGATGGGTTACAATTATATATTTATAATTACGAAAAACACTTTAAATAAGGTGCT-GGAAGGAGGACTTGAAAGTAATTTTGATTATATAAACAGAATGAATAAGGCTCTGAAACGTGATACGAAGTCGGACCTGCCCAGTGAGTTTTAAACGGCCGCGGTACTCTGACCGTGCAAAGGTAGCATAATCATTTGCCTTATAATTGAAGGCTGGAATGAATGGTTTGACAAGAATACATCTGTCTCTTTGTGACTTCCTAGAATTTTATTTTTGGATGAAAAAGTCCAGATATTATTAAAAGACAAGAAGACCCTATCGAGCTTTAGAGAAATTAATGGACCTGATAGTAATCAATAGAAATAAAAGAATAGCCATTAAATACTTTGGTTGGGGCAACCGAGGAGCAACTAAAGCCTCCTTTAAATTTTAAATCACACTCGTGTTGATCCAAATATTTTGATCAAAGGAATTAGTTACCGTAGGGATAACAGCATTATCTTTTTTAAGAGCCCATATCGAAAAAAAGGTTTGTGACCTCGATGTTGGACCAGAATGTCCTAAAGATGCAGAAGTCTTTAAGGGTTGGTCTGTTCGACCATTAAAGTATATCCTATTTGGGATGTGATCAGGGTTGGTTGGTACTGCCTTGAGTTTATTGATTCGTGCGGAATTAGGGCAACCTGGTGCTCTGCTTGGAGACGACCAATTATATAATGTAATTGTGACAGCACATGCTTTTGTTATAATTTTCTTTTTAGTAATACCGATGATAATTGGAGGATTTGGAAATTGGTTGGTGCCTCTTATGTTAGGGGCTCCAGATATAGTTTTTCCTCGCTTAAATAATATAAGTTTTTGACTTCTTCCGCCTGCATTGTTACTTCTTTTATCATCAGCAGCGGTGGAAAGAGGGGTTGGTACAGGATGAACAGTATATCCCCCTTTAGCAGGGAATTTAGCCCATGCTGGAGGTTCTGTGGATCTAGCAATTTTTTCCCTTCATCTTGCTGGGGTTTCTTCTATTTTAGGTGCAGTAAATTTTATTACTACGATTATTAATATACGATGACAGGGTATAAAATTTGAACGTCTTTCATTATTTGTATGGTCTGTAAAAATTACTGCTATTTTACTTCTTTTGTCTTTGCCTGTATTAGCAGGTGCAATTACTATACTTTTAACTGATCGAAATTTTAATACTGCTTTTTTCGATCCAGCAGGAGGCGGTGATCCTATCTTA
>moluccensis
CACGGTAAAAAGACAGTTATAC-AGTCATGATCATTAGACCTTTAGTAGAGGAGTAAAATCTATATACTAAAAGTTATACTGGATATGATTTATTGAAGATGTTGAATCTGTGACAGCTTTAAGGGAAACTGGGATTGGATACCCCATTATTTTTAGTCGTAAATTTAGTTTAAACTTACCAGAGTACTACGAATAAAAAATTTAAAACTCAAAGGGCTTGGCGGTGTTTTAGACCTCTCAGGGGAACCTGTCTCGTAATCGACAATCCACGTTAGACCTAACCCTTTATGGTAATTCAGCCTGTATACCGTCGTCGTCAGGTAACTTCTTAAAATATAGTAGTTAGCTCGAGAACATTATTAATTAAAACGTCAGATCAAGGTGCAGCTAATAAGAGGGTGAGGATGGGTTACAATTACAGATTTGTAAATACGGAAAACATTTGAAATGGAGTGTTTTAAAGGAGGACTTGAAAGTAATTTTGATTATATAAATAAGATGAATAAGGCTCTGAAACGTGATACGAAGTCGGACCTGCCCAGTGAATTTTAAACGGCCGCGGTACTCTGACCGTGCAAAGGTAGCATAATCATTTGCCTTATAATTGAAGGCTGGAATGAATGGTTTGACAAGAATATACCTGTCTCTTTTTGATTATTTAGAATTTTATTTTTGGATGAAAAAGTCCAGATATTATTAAAAGACAAGAAGACCCTATCGAGCTTCAGAAAAATTAGTAGGCTTAATGCAAATCTATATAAGTAAAAGAAAAGCTATTAAATACTTTGGTTGGGGCAACCGAGGAGTAATTAGAGCCTCCTTTAAGTCGTAAGTCCTACTTGTGCAGATCCAGGAATTTTGATCAAAGGAATTAGTTACCGTAGGGATAACAGCATTATCTTTTTCAAGAGCCCATATCGAAAAAAAGGTTTGTGACCTCGATGTTGGACCAGAATGTCCTAAAGATGCAGAAGTCTTTAAGGGTTGGTCTGTTCGACCATTAAAATATATTTTATTCGGGATATGGTCCGGTTTAGTTGGAACGGCTTTAAGGTTGTTAATTCGTGCAGAATTAGGGCAGCCGGGTGCTTTACTTGGAGATGATCAGCTATATAATGTGATTGTAACGGCCCATGCTTTTGTTATAATTTTTTTCTTAGTGATGCCTATAATGATTGGAGGTTTTGGGAATTGATTAGTGCCTTTGATATTAGGGGCTCCAGATATAGTATTTCCTCGTTTGAATAATATAAGTTTTTGGCTTCTTCCTCCGGCACTTTTACTTCTTCTATCGTCAGCTGCAGTAGAAAGGGGGGTAGGTACGGGATGAACTGTATACCCGCCTTTGGCTGGAAATTTGGCTCACGCCGGTGGTTCTGTGGATCTAGCGATTTTTTCTTTACACCTTGCTGGTGTATCTTCTATTTTAGGGGCAGTGAACTTTATTACTACAATTATTAACATGCGATGACAGGGAATAAAGTTTGAGCGTCTTTCTTTGTTTGTTTGGTCGGTGAAGATTACGGCTATTTTACTTCTTTTGTCTTTACCTGTATTGGCGGGTGCAATTACTATGCTTTTAACTGATCGAAATTTTAATACTGCGTTTTTTGATCCAGCAGGAGGTGGTGATCCTATTTTG
>miles
---------------GTTAGGCAG-A-AGAGCCATTAGACCCTTAGTATAGGAGTAAAATCTAGATACTAGTAGTTATACCGAAGGTGGTTTATTTGAGATGCTGAGGCTGTGAAAGCTTTAAGGGAAACTGGGATTGGATACCCCACTATTTTTAGCTATAAATTTACTTTTAATATACCAGAGTACTACGAATAAAAAGTTTAAAACTCAAAGGGCTTGGCGGTGTTTTAGACCTCTCAGGGGAACCTGTCTCATAATCGACAGTCCACGTTAAACCTAACCCTTTATAGTAATTCAGCTTGTATACCGTCGTCGTCAGGTAACTTCTTAAAATATAGTAGTTAGCTAGAAAATTTTATTGATTAAAACGTCAGATCAAGGTGCAGCCAATGAAAGGGGGAGGATGGGTTACAATTATAGATTTATAATTACGGAAAGGGCTTGAAATAAAGCAACTTAAAGGAGGACTTGAAAGTAATTTTAATTACATAAATAGGATGAATGCGGCTCTGAAACGTG----------------------TGAGTTTTAAACGGCCGCGGTACTCTGACCGTGCAAAGGTAGCATAATCATTTGCCTTATAATTGAAGGCTGGAATGAATGGTTTGACAAGAATACATCTGTCTCTTCATGGTTATTTAGAATTTTATTTTTAGATGAAAAAGTCTAGATATTATTAAAAGACAAGAAGACCCTATCGAGCTTCAGAAAAATTAACAGGAATATTAGAACTCTATATCAGTAAAAGAAAGGCTGTTAAATACTTTGGTTGGGGCAACCTAGGAGTAAGTAAAGCCTCC--TAATTAATAAGTCGGACCTGCGTTGATCCAATAATAATGATCAAAGGAATTAGTTACCGTAGGGATAACAGCATTATCTTTTTCAAGAGCCCATATCGAAAAAAAGGTTTGTGACCTCGATGTTGGACCAGAATATCCTAAAGATGCAGAAGTCTTTAAGGGTTGGTCTGTTCGACCATTAAAGTATATTTTGTTTGGAATATGATCGGGATTAGTTGGAACTGCCCTAAGATTGCTGATTCGTGCAGAGCTAGGACAACCTGGAGCTCTGCTCGGCGATGATCAGTTGTATAATGTTATTGTAACAGCGCACGCTTTTGTTATAATCTTTTTTTTGGTGATGCCTATGATAATTGGCGGGTTCGGAAATTGGCTGGTGCCCCTAATGTTAGGAGCTCCAGACATGGTTTTTCCACGCCTAAATAATATAAGTTTTTGGCTTCTACCTCCTGCACTTTTGCTTCTCTTGTCATCAGCTGCTGTTGAGAGTGGTGTAGGAACAGGATGAACTGTATACCCACCTCTAGCTGGAAATCTGGCTCACGCCGGTGGTTCTGTAGATCTGGCAATTTTTTCATTACACCTTGCTGGTGTGTCTTCGATTTTGGGAGCGGTAAATTTTATTACTACAATTATTAATATACGATGACAAGGGATGAAGTTTGAGCGTCTTTCTTTGTTTGTGTGATCGGTGAAGATTACGGCTATTTTACTTTTGCTGTCTTTGCCTGTGTTGGCTGGTGCCATTACAATGCTGTTAACGGATCGAAATTTTAATACTGCCTTCTTTGACCCAGCAGGGGGTGGAGATCCTATTTTG
>coelinae
TACGGTAAAAAGACAGTTAAGCAAGAATAAATCATTAGACCTCTAGTACAGGAGTAAAATCTAGATACTGGAAGTTATATCTGACATGG-TTATTTAGGATGCTGAATCTGTGATAGCTTCAAGGGAAACTGGGATTGGATACCCCATTATTTTTAGTTGTAAATATAGTTTGAGCTTACCAGAGTACTACGAATAAAAAGTTTAAAACTCAAAGGGCTTGGCGGTGTTTTAGACCTCTCAGGGGAACCTGTCTCGTAATCGACAATCCACGTTAGACCTAACCTTCCGTGGTAGTTCAGCCTGTATACCGTTGTCGTCAGGTAACTTCTAAAAATATAGCAGTTAGCTCGAGAACTTTATTAATTAAGACGTCAGATCAAGGTGCAGCTAATAGGAAGGTGAGGATGGGTTACAGTTACATATTTGTAATTACGGAAGACACTTGAAAGCAAGTGACTTGAAGGAGGACTTGAAAGTAATTTTGATTATATAAATAGAATGAATGCGGCTCTGAAACGTGATGCGAAGTCGGACCTGCCCAGTGAGTTTTAAACGGCCGCGGTACTCTGACCGTGCAAAGGTAGCATAATCATTTGCCTTATAATTGAAGGCTGGAATGAATGGTTTGACAAGAATATACCTGTCTCCTTTAGATTATTTAGAACTTTATTTTTGGATGAAAAAGTCCAGATGTAATTAATAGACAAGAAGACCCTATCGAGCTTCAGAAAAATTAATAGATTTATGATGAATCAATATACCTAAAAGAAAGGCTATTAAATACTTTGGTTGGGGCAACTGAGGAGTAGTCAAAGCTTCCTCTAATCTATTAATCTTACTAGTGTTGATCCAAAGATTTTGATCAAAGGAATTAGTTACCGTAGGGATAACAGCATTATCTTTTTCAAGAGCCCATATCGAAAAAAAGGTTTGTGACCTCGATGTTGGACCAGAATATCCTAAAGATGCAGAAGTCTTTAAGGGTTGGTCTGTTCGACCATTAAAATACATTTTATTTGGAATGTGGTCAGGGTTGGTTGGTACTGCGTTAAGGTTATTAATTCGTGCTGAACTAGGTCAACCTGGTGCTCTTCTCGGAGATGATCAGCTATATAATGTGATTGTAACAGCTCATGCTTTTGTTATGATTTTCTTTTTAGTGATGCCTATAATAATTGGGGGTTTTGGGAATTGGTTGGTGCCGTTGATATTAGGGGCTCCAGATATAGTATTTCCGCGGTTAAATAATATAAGTTTTTGGCTTCTTCCACCTGCTCTTTTGTTGCTCTTATCTTCGGCTGCCGTGGAAAGCGGAGTGGGTACTGGGTGAACTGTGTATCCACCATTGGCTGGAAATTTGGCCCACGCCGGTGGGTCGGTAGATTTGGCAATTTTTTCTTTACATCTTGCTGGGGTATCATCTATTTTAGGAGCGGTGAACTTTATTACTACGATTATTAATATACGATGACAAGGAATAAAGTTTGAACGTCTTTCATTATTTGTGTGATCAGTGAAGATTACGGCCATTTTACTTCTTCTGTCTTTACCAGTATTAGCCGGTGCAATTACTATACTTCTCACTGATCGAAATTTCAATACTGCTTTCTTTGACCCTGCAGGTGGTGGTGATCCTATTTTA
>vexillum
TACGGTAAAAAGACAGTTAGGCAG-G-AAAGCCACTAGACCGCTAGTATAGGAGTAAAATCTAGATACTTGCAGTTACACCGAAAATGGTTTATTTAAAATGTTGAGGCTGTGAAAGCTTTAAGGGAAACTGGGATTGGATACCCCATTATTTTTAGCTATAAATTTATTGTTTATATACCAGAGTACTACGAATAAAAAGTTTAAAACTCAAAGGGCTTGGCGGTGTTTTAGACCTCTCAGGGGAACCTGTCTCATAATCGACAATCCGCGTTAAACCTAACCTTTTATAGTAATTCAGCTTGTATACCGTCGTCGTCAGGTAACTTCTTAAAATAGAGTAGTTAGCTAGAAAATTTTATTAATTAAAACGTCAGATCAAGGTGCAGCTAATGAAAAGGGGAGGATGGGTTACAATTATAAACTTATAATTACGGAGAGAGCTTGAAATAAAGCGATATAAAGGAGGACTTGAAAGTAATTTTAATTACATAAATAAAATGAATGCGGCTCTGAAACGTGATACGAAGTCGGACCTGCCCAGTGAGTTTTAAACGGCCGCGGTACTCTGACCGTGCAAAGGTAGCATAATCATTTGCCTTATAATTGAAGGCTGGAATGAATGGTTTGACAAGAATACATCTGTCTCTTCGTGATTGTTTAGAATTTTATTTTTAGATGAAAAAGTCTAAATCCTATTAAAAGACAAGAAGACCCTATCGAGCTTCAGAAAAATTAACAGGCATACTAGAGCTCAATACTAGTAAAAGAAAGGCTGTTAAACACTTTGGTTGGGGCAACCTAGGAGTAAGTAAAGCCTCC--TAATGAATAAGTCGGACTTGTGTTGATCCAAACATATTGATCAAAGGAATTAGTTACCGTAGGGATAACAGCATTATCTTTTTCAAGAGCCCATATCGAAAAAAAGGTTTGTGACCTCGATGTTGGACCAGAATATCCTAAAGATGCAGAAGTCTTTAAGGGTTGGTCTGTTCGACCATTAAAGTATATTTTATTTGGAATATGATCAGGACTGGTTGGAACTGCTTTAAGTCTATTGATTCGTGCGGAGCTAGGGCAACCTGGGGCCTTGTTAGGAGACGATCAGTTGTATAATGTTATTGTAACAGCGCATGCCTTTGTTATAATCTTTTTTCTGGTTATACCCATGATGATTGGTGGGTTTGGAAACTGGCTGGTGCCTCTAATGCTAGGGGCTCCAGACATGGTTTTTCCACGCCTAAATAATATAAGCTTTTGGCTGTTGCCTCCTGCACTTTTACTCCTTTTATCATCAGCGGCTGTTGAGAGCGGTGTGGGAACAGGATGAACTGTGTACCCACCCCTATCAGGAAATTTGGCTCATGCCGGTGGCTCTGTAGATCTGGCAATTTTTTCGTTACATCTTGCAGGTGTTTCTTCTATCTTGGGGGCGGTAAATTTTATTACTACAATTATTAACATACGATGACAAGGAATAAAATTTGAGCGTCTTTCCTTGTTTGTATGGTCGGTAAAGATTACGGCTATTTTACTTTTATTATCTTTGCCTGTGTTGGCGGGTGCCATTACTATGCTGTTAACTGATCGGAACTTCAATACTGCTTTCTTTGATCCTGCAGGAGGTGGGGACCCTATTTTG
>poormani
ATCGGTAAA--GACAGTTAGGCAAAAAGA-ATCGTCAGATCTTTAGTACAGGGGTAAAATCTAAATACTAAAAGTTATTTCTAACACGGTTTATTTTAAAAGCTGAATCTGTGACAACTTTAAGGGAAACTGGGATTGGATACCCCATTATTTTTAGTAATAAATTTGATTTAAATATACCAGAGTACTACGAATAAAAAGTTTAAAACTCAAAGAGCTTGGCGGTGTTTTAGACCTCTCAGGGGAACCTGTCTCATAATCGACAATCCGCGCTAGACCCGACCCTCTATAGCAATTCAGCCTGTATACCGTCGTCGTCAGGTAACTTCCTAAAATATAGTAGTTAGCTTGAGAATTTTATTAATTAATACGTCAGATCAAGGTGCAGCTTATAAGGGGGAGAGGATGGGTTACAATTATAGATTTATAATTACGGAAGACGCTCAAAACAGAGCATC-CAAAGGAGGACTTGAAAGTAATTCTAACTATATAAATAGAATGAATAAGGCTCTGAAACGTGATACGAAGTCGGACCTGCCCAGTGAGTTTTAAACGGCCGCGGTACTCTGACCGTGCAAAGGTAGCATAATCATTTGCCTTATAATTGAAGGCTGGAATGAACGGTTTGACAAGAATACAGCTGTCTCTTATTGATTTTCTAGAATTTTATTTTTGGATGAAAAAGTCCAGATTATACTAAAAGACAAGAAGACCCTATCGAGCTTTAGAAAAATTAATGGATTTAAAAATAATCAATATTAATAAAAGAAAAACCATTAAGCACTTTGGTTGGGGCAACCGAGGAGTAAATAAAGCCTCCTCTAAATTTTAAGTCGTACTTGTACTGATCCAAGAATTTTGATCAAAGAAATTAGTTACCGTAGGGATAACAGCATTATCTTTTTTAAGAGCCCATATCGAAAAAAAGGTTTGTGACCTCGATGTTGGACCAGAATGTCCTAAAGATGCAGAAGTCTTTAAGGGTTGGTCTGTTCGACCATTAAAATACATTTTGTTTGGAATATGATCTGGCTTAGTTGGAACTGCATTAAGTCTGTTAATTCGTGCTGAGTTAGGACAACCCGGTGCTTTGCTTGGAGATGATCAACTATACAATGTGATTGTAACAGCGCATGCTTTTGTTATAATCTTTTTTTTGGTAATACCCATAATGATTGGAGGGTTTGGAAACTGATTGGTGCCTTTAATGTTAGGGGCTCCAGATATAGTTTTTCCACGATTAAATAACATAAGTTTTTGATTACTTCCTCCTGCGCTTTTACTTCTTTTATCTTCAGCTGCGGTAGAAAGAGGGGTAGGTACAGGATGAACAGTATATCCTCCTCTTGCAGGAAATCTTGCTCATGCCGGAGGATCTGTAGATTTAGCAATTTTTTCTCTTCATCTTGCTGGTGTTTCTTCTATTTTAGGTGCGGTAAACTTTATTACTACAATTATTAATATACGATGACAAGGAATAAAGTTTGAGCGATTATCATTATTTGTTTGGTCAGTAAAAATTACTGCTATTTTACTTCTTTTATCTCTTCCTGTGTTGGCAGGTGCAATTACTATATTATTAACTGATCGAAATTTTAATACCGCTTTCTTTGATCCAGCAGGAGGTGGTGATCCAATTTTA
>shikamai
TTCGGTAAAAAGACAGTTAGGCGAA-TAAAATCATTAGACCTTTAGTAGAGGGGTAAAATCTAAATACTAAAAGTTATATCAGATGTGATTTATTTTAAATGCTGAATCTGTGACGACTTTAAGGGAAACTGGGATTGGATACCCCATTATTTTTAGTAGTAAATTTAATTCAAGTTTACCAGAGTACTACGAATAAAAAATTTAAAACTCAAAGAGCTTGGCGGTGTTTTAGACCTCTCAGGGGAACCTGTCTCATAATCGACAATCCACGCTAAACCCGACCTTCTATAGCAACTCAGCCTGTATACCGTTGTCGTCAGGTAACTTCTTAAAATATAGTAGTTAGCTCGAGAATATTATTAATTAATACGTCAAATCAAGGTGCAGCTAATAAGAAGGAGAGGATGGGTTACAATTATATATTTATAATTACGAAAAACACCCTAAATAAGGTGCT-AGAAGGAGGACTTGAAAGTAATTTTAATTATATAAAAAAAATGAATAAGGCTCTGAAACGTGATACGAAGTCGGACCTGCCCAGTGAATTTTAAACGGCCGCGGTACTCTGACCGTGCAAAGGTAGCATAATCATTTGCCTTATAATTGAAGGCTGGAATGAATGGTTTGACAAGAATACAACTGTCTCTTTATGACTTCCTAGAACTTTATTTTTGGATGAAAAAGTCCAGATATTATTAAAAGACAAGAAGACCCTATCGAGCTTTAGAAAAATTAGTGGACTTAATAATAATCAATAGAAATAAAAGAAAAACCACTAAGTACTTTGGTTGGGGCAACCGAGGAGCAAGCAAAGCCTCCTTTAAATTTTAAATCATACTTGTGTTGATCCAAATATTTTGATCAAAGGAATTAGTTACCGTAGGGATAACAGCATTATCTTTTTCAAGAGCCCATATCGAAAAAAAGGTTTGTGACCTCGATGTTGGACCAGAATATCCTAAAGATGCAGAAGTCTTTAAGGGTTGGTCTGTTCGACCATTAAAATATATTTTATTTGGAATATGATCAGGGCTGGTTGGTACTGCCTTGAGATTGTTAATTCGTGCAGAATTAGGACAGCCTGGTGCTCTACTCGGAGATGATCAGTTATATAATGTAATTGTAACAGCACACGCTTTTGTTATAATTTTCTTTTTAGTAATACCTATAATAATTGGGGGATTTGGAAATTGATTAGTACCTCTTATGTTGGGGGCTCCAGATATAGTTTTTCCTCGATTAAATAATATAAGTTTTTGGCTTCTTCCACCTGCGTTATTACTTCTCTTATCATCAGCAGCAGTGGAAAGTGGGGTTGGTACAGGATGAACAGTATATCCTCCTTTAGCAGGAAATTTAGCTCATGCCGGGGGTTCTGTAGATCTGGCAATTTTTTCTCTTCATCTTGCCGGGGTTTCTTCTATTTTAGGTGCAGTGAATTTTATTACTACAATTATTAATATACGATGACAGGGAATAAAATTTGAACGACTTTCTTTGTTTGTGTGATCTGTAAAAATTACTGCTATTTTACTTCTTTTATCTTTACCTGTGTTAGCAGGTGCGATTACGATGCTTTTGACTGATCGAAATTTTAATACTGCTTTTTTTGATCCAGCAGGAGGTGGTGATCCAATTTTA
>floccatus
TATGGTAAAAAGACAGTTAGGCGATATGAAATTATTGGACCTTTAGTAAAGGAGTAAAATCTAAATACTAAAAGTTATACCAGAGATAATTTATTTAAGATGTTGAATCTGTGACAGCTTTAAGGGAAACTGGGATTGGATACCCCATTATTTTTAGTTATAAATTCAGCTTAAGCTTACCGGAGTACTACGAATAAAAAGTTTAAAACTCAAAGGGCTTGGCGGTGTTTTAGACCTCTCAGGGGAACCTGTCTCGTAATCGACAATCCACGTTAGACCTAACCTTTTATAGTAATACAGCTTGTATACCGTCGTCGTCAGGTAACTTCTTAAAATGTAGCAGTTAGCTTGAGAATTTGATTAATTAGAACGTCAGATCAAGGTGCAGCTAATGAAGGGGTGAGGATGGGTTACAATTACATATTTGTAAATACGGAAAATACTTGAAATGAAGTATCTTAAAGGAGGACTTGAAAGTAATTCTATTTATATAAATAGAATGAATAAGGCTCTGAAACGTGATACGAAGTCGGACCTGCCCAGTGAATTTTAAACGGCCGCGGTACTCTGACCGTGCAAAGGTAGCATAATCATTTGCCTTATAATTGAAGGCTGGAATGAATGGTTTGACAAGAATACAGCTGTCTCTTTTAGATTGTTTAGAATTTTATTTTTGGATGAAAAAGTCCAAATATTATTAAAAGACAAGAAGACCCTATCGAGCTTTAGAAAAATTAATAGGCTTGACAATAGTTAATATAAGTAAAAGAATAGCTATTAAATACTTTGGTTGGGGCAACCGAGGAGTAAATAAAGCCTCCTTTTATTTTTAAGTCTTACTTGTGTTGATCCAGGAGTTTTGATTAAAGGAATTAGTTACCGTAGGGATAACAGCATTATCTTTTTTAAGAGCCCATATCGAAAAAAAGGTTTGTGACCTCGATGTTGGACCAGAATGTCCTAAAGATGCAGAAGTCTTTAAGGGTTGGTCTGTTCGACCATTAAAATATATTTTATTTGGAATATGATCAGGCTTGGTAGGAACTGCTTTAAGACTATTGATTCGTGCAGAGTTAGGACAGCCCGGTGCTTTGCTTGGAGATGATCAGTTATATAATGTAATTGTGACGGCGCATGCTTTTGTTATAATTTTCTTTTTAGTAATGCCTATAATAATTGGGGGGTTTGGGAATTGGTTAGTGCCTTTAATATTAGGGGCCCCAGACATAGTATTTCCTCGCTTAAATAATATGAGTTTTTGACTTCTTCCTCCTGCACTTTTACTTCTTTTGTCTTCGGCTGCAGTAGAAAGGGGGGTAGGTACTGGATGGACTGTATATCCACCTCTGGCAGGGAATCTTGCTCATGCTGGCGGCTCTGTAGATCTTGCAATTTTTTCTTTACATCTTGCTGGGGTATCTTCTATTTTAGGAGCGGTAAACTTTATTACTACAATTATTAACGTGCGATGACAAGGGATGAAATTTGAGCGTCTTTCCTTGTTTGTATGGTCGGTGAAGATCACGGCTATCTTACTTCTCTTGTCTCTACCTGTTTTGGCAGGGGCTATTACTATGCTTTTAACTGATCGAAATTTCAATACTGCTTTTTTTGATCCAGCAGGAGGTGGTGATCCTATCTTG
>maioensis
NNNNNNNNNNNNNNNNNNNNNNNNNNNNNNNNNNNNNNNNNNNNNNNNNNNNNNNNNNNNNNNNNNNNNNNNNNNNNNNNNNNNNNNNNNNNNNNNNNNNNNNNNNNNNNNNNNNNNNNNNNNNNNNNNNNNNNNNNNNNNNNNNNNNNNNNNNNNNNNNNNNNNNNNNNNNNNNNNNNNNNNNNNNNNNNNNNNNNNNNNNNNNNNNNNNNNNNNNNNNNNNNNNNNNNNNNNNNNNNNNNNNNNNNNNNNNNNNNNNNNNNNNNNNNNNNNNNNNNNNNNNNNNNNNNNNNNNNNNNNNNNNNNNNNNNNNNNNNNNNNNNNNNNNNNNNNNNNNNNNNNNNNNNNNNNNNNNNNNNNNNNNNNNNNNNNNNNNNNNNNNNNNNNNNNNNNNNNNNNNNNNNNNNNNNNNNNNNNNNNNNNNNNNNNNNNNNNNNNNNNNNNNNNNNNNNNNNNNNNNNNNNNNNNNNNNNNNNNNNNNNNNNNNNNNNNNNNNNNNNNNNNNNNNNNNNNNNNNNNNNATACGAAGTCGGACCTGCCCAGTGAGTTTTAAACGGCCGCGGTACTCTGACCGTGCAAAGGTAGCATAATCATTTGCCTTATAATTGAAGGCTGGAATGAATGGTTTGACAAGAATACACCTGTCTCTTTTAGATTATTTAGAATTTTATTTCTGGATGAAAAAGTTCAGATAGCATTAAAAGACAAGAAGACCCTATTGAGCTTTAGAGAAATTAATAGATTTAATATAAATCGATATAAGTAAAAGAAAAGCTATTAAATACTTTGGTTGGGGCAACCGAGGAGCAAATAAAGACTCCTCTAAATCATAAATCTTACTTGTGTTGATCCAAAAATTTTGATCAAAGGAATTAGTTACCGTAGGGATAACAGCATTATCTTTTTCAAGAGCCCATATCGAAAAAAAGGTTTGTGACCTCGATGTTGGACCAGAATGTCCTAAAGATGCAGAAGTCTTTAAAGGTTGGTCTGTTCGACCAT-------------ATTCGGTATATGATCTGGGTTGGTTGGAACTGCCCTTAGATTGCTCATTCGCGCAGAATTAGGTCAACCGGGTGCCTTACTTGGAGATGACCAGTTGTATAATGTTATTGTTACAGCCCATGCTTTTGTTATAATTTTTTTTTTAGTTATACCTATAATGATGGGGGGTTTTGGAAACTGGTTAGTACCTTTGATGTTAGGAGCTCCAGATATGGTATTTCCTCGTTTAAATAATATAAGTTTCTGGCTTCTTCCTCCTGCGCTTCTACTTCTTTTATCATCAGCAGCTGTGGAAAGTGGGGTGGGTACAGGATGAACTGTATATCCACCCCTGTCTGGAAATCTGGCTCATGCTGGCGGATCAGTAGATCTGGCAATTTTTTCTTTACATCTTGCTGGTGTATCTTCTATTTTAGGAGCGGTAAATTTTATTACTACAATTATTAATATGCGATGACAAGGAATAAAATTTGAGCGTCTTTCGTTGTTTGTATGGTCAGTAAAAATTACAGCTATTTTACTTCTTTTATCTCTACCTGTGTTAGCAGGCGCAATTACTATACTTCTAACTGATCGAAATTTTAATACTGCTTTCTTTGATCCTGCAGGAGGTGGGGATCCCATTTTA
>inscriptus
-ATGGTAAA--GACAGTTATACAAGTCATAATCATCAGATCTTCAGTAAAGGAGTAAAATCTATATATTTAAAGTTATACTAAACGTGATTTACTTAAGATGTTGAGTCTGTGACAGCTTTAAGGGAAACTGGGATTGGATACCCCATTATTTTTAGTCGTAAAATTAGTTTAAACTTACCAGAGTACTACGAATAAAAAGTTTAAAACTCAAAGGGCTTGGCGGTGTTTTAGACCTCTTAGGGGAACCTGTCTCGTAATCGACAATCCACGTTAGACCTAACCCTTTATGGTAATACAGCCTGTATACCGTCGTCGTCAGGTAACTTCTAAAAATATAGCAGTTAGCTCGAGAATTTTATTAATTAAAACGTCAGATCAAGGTGCAGCTAATAAAAGGGTGAGGATGGGTTACAATTACATATTTGTAATTACGGAAAACACTTGAAACGAAGTGA-CTAAAGGAGGACTTAAAAGTAATTTTAATTATATAAATAAAATGAATAAGGCTCTGAAACGTG---------------TGCCCAGTGAGTTTTAAACGGCCGCGGTACTCTGACCGTGCAAAGGTAGCATAATCATTTGCCTTATAATTGAAGGCTGGAATGAATGGTTTGACAAGAATACATCTGTCTCTTTTTGATTGTTTAGAACTTTATTTTTGGATGAAAAAGTCCAAATATTATTAAAAGACAAGAAGACCCTATCGAGCTTTAGAAAAATTAGTAGGCTTAATATAAATCAATATTAATAAAAGAAAAGCTATTAAATACTTTGGTTGGGGCAACCGAGGAGTAACTAGAGCCTCCTTTAAGTAATGAATCTTACTTGTGTTGATCCAAGAATTTTGATCAAAGGAATTAGTTACCGTAGGGATAACAGCATTATCTTTTTCAAGAGCCCATATCGAAAAAAAGGTTTGTGACCTCGATGTTGGACCAGAATGTCCTAAAGATGCAGAAGTCTTTAAGGGTTGGTCT--------------ATATATTTTATTTGGAATGTGATCCGGTTTAGTTGGAACGGCTTTAAGATTATTAATTCGTGCAGAATTAGGGCAGCCGGGTGCTTTACTTGGAGATGATCAATTATATAATGTGATTGTAACGGCCCATGCTTTTGTTATAATTTTTTTCTTAGTAATGCCTATGATGATTGGGGGTTTTGGGAATTGATTAGTACCGTTGATGTTAGGGGCTCCAGATATAGTATTTCCTCGTTTAAATAATATAAGTTTTTGGCTTCTTCCTCCGGCACTTTTACTTCTTTTGTCGTCAGCTGCAGTAGAAAGCGGGGTAGGAACAGGATGGACTGTGTATCCACCTTTGGCTGGAAATTTAGCTCATGCCGGTGGTTCTGTAGATCTGGCGATTTTTTCTTTACATCTTGCAGGGGTGTCTTCTATTTTAGGAGCGGTGAATTTCATTACCACAATCATTAATATACGATGACAGGGAATAAAATTTGAACGTCTTTCTTTGTTTGTTTGATCAGTAAAAATCACAGCTATCTTACTCCTTTTGTCGTTGCCTGTGTTAGCGGGTGCAATTACTATACTTCTAACTGATCGAAATTTTAATACCGCATTCTTTGATCCAGCAGGAGGTGGTGATCCTATTTTA
>capitaneus
--CGGT-AAAAGACAGTTAGGCAG-G-AAAGCCGTTAGACCGCTAGCATAGGAGTAAAATCTAAATACTAGCAGTTATACCGGAGGCGGCTTATTAGGAATGCTGAGGCTGTGAAAGCTTCAAGGGAAACTGGGATTGGATACCCCATTATTTTTAGCTATAAATTTACTGTTAATATACCAGAGTACTACGAATAAAAAGTTTAAAACTCAAAGGGCTTGGCGGTGTTTTAGACCTCTCAGGGGAACCTGTCTCATAATCGACAATCCACGCTAAACCTAACCTTTTATAGTAATTCAGCTTGTATACCGTCGTCGTCAGGTAACTTCTTAAAATATAGTAGTTAGCTAGAAAATTTTATTGATTAAAACGTCAGATCAAGGTGCAGCCAATAAAAAGGGGAGGATGGGTTACAATTATAAATTTATAACTACGGAAAGAACTTGAAACAAAGTGACTTGAAGGAGGACTTGAAAGTAATTTTAATTATATAAACAGAATGAATGTGGCTCTGAAACGTGATACGAAGTCGGACCTGCCCAGTGAGTTTTAAACGGCCGCGGTACTCTGACCGTGCAAAGGTAGCATAATCATTTGCCTTATAATTGAAGGCTGGAATGAATGGTTTGACAAGAATACACCTGTCTCTTCATGATTACTTAGAATTTTATTTCTAGATGAAAAAGTCTAGATATTATTAAAAGACAAGAAGACCCTATCGAGCTTGAGAAAAATTAACAGGCATATTAGAACTCAATATTAGTAAAAGAAAAGCTGTTAAACACTTTGGTTGGGGCAACCTGGGAGTAAGCAAAGCCTCC--TAATTAACAAGTCGGACCTGTGTTGATCCAGTTGTATTGATCAAAGGAATTAGTTACCGTAGGGATAACAGCATTATCTTTTTCAAGAGCCCATATCGAAAAAAAGGTTTGTGACCTCGATGTTGGACCAGAATGTCCTAAAGATGCAGAAGTCTTTAAGGGTTGGTCTGTTCGACCATTAAAGTATATTTTATTTGGAATATGATCAGGGTTGGTTGGAACCGCCCTAAGATTGTTGATCCGTGCAGAGTTAGGGCAACCCGGGGCTTTGCTTGGAGATGATCAGTTATATAATGTTATTGTAACAGCACATGCTTTTGTTATAATCTTTTTTTTAGTGATGCCTATGATAATTGGTGGGTTTGGAAATTGACTTGTGCCTCTGATGTTGGGGGCTCCAGATATGGTATTTCCACGCCTAAACAATATGAGTTTTTGGTTATTGCCTCCTGCGCTTCTACTTCTACTATCATCGGCAGCTGTTGAGAGCGGTGTAGGGACAGGGTGAACTGTGTATCCGCCTTTAGCCGGAAACTTGGCTCACGCCGGTGGTTCTGTAGATCTGGCAATTTTTTCATTACACCTTGCTGGTGTGTCTTCTATTTTAGGGGCGGTAAACTTCATTACTACGATCATTAACATACGATGACAAGGGATGAAATTTGAACGTCTTTCTTTATTTGTATGGTCGGTAAAGATTACGGCTATTTTACTTTTACTATCTTTGCCTGTGTTGGCTGGGGCAATTACAATGTTATTAACCGATCGGAATTTTAATACTGCTTTCTTCGATCCGGCAGGGGGTGGTGATCCTATTTTA
>viola
TTCGGTAAAAAGACAGTTAGGCGAAATAAAACCATCAGACCTTTGGTAGAGAGGTAAAATTTAAATACCAAAAGTTATATAAAGTATGGTTTATTTTAGACGCTGAATCTGTGACGACTTTAAGGGAAACTGGGATTGGATACCCCATTATTTTTAGTAGTAAATTTAATTTAAGTTTACCAGAGTACTACGAATAAAAAATTTAAAACTCAAAGAGCTTGGCGGTGTTTTAGACCTCTCAGGGGAACCTGTCTCATAATCGACAATCCACGTTAAACCTGACCCTCTATGGCAATTCAGCCTGTATACCGTTGTCGTCAGGTAACTTCTTAAAACATAGTAGTTAGCTCGAGAATATTATTAATTAGTACGTCAAATCAAGGTGCAGCTAATAAGGGGGAGAGGATGGGTTACAATTATATATTTATAATTACGAAAAACATCTTAAATAAAATGTT-GGAAGGAGGACTTGAAAGTAATTTTGATTATATAAGCAAAATGAATAAGGCTCTGAAACGTGATACGAAGTCGGGCCTGCCCAGTGAGTTTTAAACGGCCGCGGTACTCTGACCGTGCAAAGGTAGCATAATCATTTGCCTTATAATTGAAGGCTGGAATGAATGGTTTGACAAGAATACAACTGTCTCTTTATGACTTCCTAGAACTTTATTTTTGGATGAAAAAGTCCAGATATTATTAAAAGACAAGAAGACCCTATCGAGCTTTAGGAAAATTGGTGGACTTAACATTAAACAATAGAAATAAAAGAAAAGCCATCAAATACTTTGGTTGGGGCAACCGAGGAGCAAATAAAGCCTCCTTTGAATTTTAAATCACACTTGTATTGATCCAAATATTTTGATCAAAGGAATTAGTTACCGTAGGGATAACAGCATTATCTTTTTCAAGAGCCCATATCGAAAAAAAGGTTTGTGACCTCGATGTTGGACCAGAATATCCTAAAGATGCAGAAGTCTTTAAGGGTTGGTCTGTTCGACCATTAAAATATATTTTATTTGGAATATGATCAGGGTTGGTTGGTACTGCTTTAAGTTTATTAATTCGTGCAGAATTAGGACAGCCTGGTGCTCTACTTGGAGATGATCAGCTATATAATGTAATTGTTACAGCACATGCTTTTGTTATAATTTTCTTTTTAGTAATACCTATGATGATTGGAGGGTTTGGAAATTGATTGGTGCCTCTTATATTAGGGGCTCCAGATATAGTTTTTCCTCGATTGAATAATATAAGTTTTTGGCTTCTTCCACCTGCATTATTGCTTCTTTTATCATCAGCGGCAGTGGAAAGAGGAGTTGGTACAGGATGAACAGTATATCCTCCTTTAGCAGGAAATTTAGCTCATGCTGGAGGTTCTGTAGATCTTGCGATCTTTTCTCTTCATCTTGCTGGGGTTTCTTCTATTTTAGGTGCAGTAAATTTTATTACTACGATTATTAATATACGATGACAAGGAATAAAATTTGAGCGTCTTTCATTATTTGTATGATCTGTAAAAATTACTGCTATTTTACTTCTTTTATCTTTGCCTGTATTGGCAGGTGCAATTACTATGCTTTTAACTGATCGAAATTTTAACACTGCTTTCTTTGATCCAGCAGGAGGTGGTGATCCTATTTTG
>sazanka
TTTGGTAAAAAGACAGTTAAGCGAAGTAGAATCATTGGACCTTTAGTATAGGGGTAAAATCTAAATACTAAAAGTTATATCAAGTGTGATTTATTTTAGATGCTGAATCTGTGACAACTTTAAGGGAAACTGGGATTGGATACCCCACTATTTTTAGTAATAAATTTAACTTAAGTTTACCAGAGTACTACGAATAAAAAGTTTAAAACTCAAAGAGCTTGGCGGTGTTTTAGACCTCTCAGGGGAACCTGTCTCATAATCGACAATCCACGTTAAACCCGACCCTCTATGGCAATTCAGCCTGTATACCGTTGTCGTCAGGTAACTTCTTAAAATATAGTAGTTAGCTCGAAAATTATATTAATTAGTACGTCAGATCAAGGTGCAGCTAATAAGAGGGAGAGGATGGGTTACAATTATATATTTATAATTACAGAAAACACCCTAAATAAAGTGTT-AGAAGGAGGACTTGAAAGTAATTTTGATTATATAAGCAAAATGAATAAGGCTCTGAAACGTGATACGAAGTCGGACCTGCCCAGTGAGTTTTAAACGGCCGCGGTACTCTGACCGTGCAAAGGTAGCATAATCATTTGCCTTATAATTGAAGGCTGGAATGAATGGTTTGACAAGAATACAACTGTCTCTTTATGACTTCCTAGAATTTTATTTTTGGATGAAAAAGTCCAGATATTATTAAAAGACAAGAAGACCCTATCGAGCTTTAGAAAAATTAGTAGACTTAAAAATAATCAATAGAAATAAAAGAAAAGCTACTAAATACTTTGGTTGGGGCAACCGAGGAGTAAACAAAGCCTCCTTTAAACTTTAAATCAGACTTGTGTTGATCCAAATATTTTGATCAAAGGAATTAGTTACCGTAGGGATAACAGCATTATCTTTTTCAAGAGCCCATATCGAAAAAAAGGTTTGTGACCTCGATGTTGGACCAGAATATCCTAAAGATGCAGAAGTCTTTAAGGGTTGGTCTGTTCGACCATTAAAATATATTTTATTTGGAATGTGATCTGGGTTGGTCGGTACTGCGTTAAGTTTATTAATTCGTGCGGAATTAGGGCAGCCTGGTGCTTTGCTTGGGGATGATCAACTGTATAACGTAATTGTAACGGCACATGCTTTTGTTATAATTTTCTTTTTAGTAATGCCTATAATAATTGGAGGGTTTGGTAATTGACTGGTGCCTTTAATGCTAGGAGCTCCAGATATGGTTTTTCCTCGTTTAAATAATATAAGTTTTTGACTTCTTCCTCCCGCACTGTTGCTTTTATTATCGTCGGCGGCAGTAGAAAGGGGTGTAGGTACAGGATGGACAGTATATCCTCCCCTGTCGGGAAACTTAGCTCATGCTGGGGGCTCTGTGGATCTAGCAATTTTTTCTCTCCATCTTGCTGGGGTTTCTTCTATTTTAGGAGCAGTGAATTTCATTACTACAATTATTAATATACGATGACAAGGAATAAAATTTGAACGCCTTTCACTATTTGTGTGGTCTGTAAAAATTACTGCTATTTTACTTCTTTTATCTTTACCTGTATTAGCAGGTGCGATTACTATACTTCTAACTGATCGAAATTTCAATACTGCCTTTTTTGATCCAGCAGGAGGTGGTGATCCTATTTTA
>bullatus
----GT-TAAAGACAGTTAGGCAATGAGGAATTATTAGATCTTTAGTAAAGGAGTAAAATCTAAATACTAAAAGTTATACCGGATATAATT-ATTTAATGTGTTGAATCTGTGACATCTTTAAGGGAAACTGGGATTGGATACCCCACTATTTTTAGTTATAAATTTAGTTTATGCTTACCAGAGTACTACGAATAAAAAGTTTAAAACTCAAAGGGCTTGGCGGTGTTTTAGACCTCTCAGGGGAACCTGTCTCGTAATCGACAATCCACGTTAGACCTAACCTTTTATGGTAATTCAGCCTGTATACCGTCGTCGCCAGGTAACTTCTTAAAATATAGTAGTTAGCTTGATAATTTAATTAATTAGAACGTCAGATCAAGGTGCAGCTAATAAAAAGGTGAGGATGGGTTACAATTATAGATTTGTAAATACGGATAATGCTTGAAATGGAGCATTTCGAAGGAGGACTTGAAAGTAATTTTGATTATATAAGCAAAATGAATAGGGCTCTGAAACGTGATACGAAGTCGGACCTGCCCAGTGAGTTTTAAACGGCCGCGGTACTCTGACCGTGCAAAGGTAGCATAATCATTTGCCTTATAATTGAAGGCTGGAATGAATGGTTTGACAAGAATACAGCTGTCTCTTTTAGATTAATTAGAATTTTATTTCTGGATGAAAAAGTCCAAATTCTAATAAAAGACAAGAAGACCCTATCGAGCTTCAGAAAAATTAATAGATTTGTT-AAAATCAATAGAAGTAAAAGAAAAACTATTAAATACTTTGGTTGGGGCAACCGAGGAGCATATAGAGCCTCCTTTATTCTATAAGTCTTGCTTGTTTTGATCCAAGAATTTTGATTAAAGGAATTAGTTACCGTAGGGATAACAGCATTATCTTTTTTAAGAGCTCATATCGAAAAAAAGGTTTGTGACCTCGATGTTGGACCAGAATATCCTAAAGATGCAGAAGTCTTTAAGGGTTGGTCTGTTCGACCATTAAAGTATATTTTATTTGGAATATGATCAGGTCTGGTTGGAACGGCCTTAAGGCTCTTGATTCGTGCGGAATTAGGACAACCTGGTGCTTTGCTCGGAGATGATCAGTTATATAATGTGATTGTAACGGCCCATGCCTTTGTTATAATTTTTTTCTTAGTAATACCTATAATGATTGGCGGTTTTGGAAACTGGCTGGTACCTTTAATATTGGGAGCTCCAGATATGGTATTTCCTCGATTGAATAATATGAGTTTTTGGCTCCTTCCTCCTGCGCTTTTACTTCTTCTGTCTTCGGCTGCAGTAGAAAGCGGGGTAGGTACAGGTTGAACTGTATATCCTCCCTTGGCAGGAAATCTGGCACATGCTGGTGGTTCTGTAGATCTGGCAATTTTTTCTTTACATCTTGCTGGTGTTTCTTCTATTTTAGGTGCAGTAAATTTTATTACTACAATTATCAATATACGATGACAAGGGATGAAATTTGAGCGTCTTTCTTTGTTTGTATGGTCGGTAAAGATTACAGCAATTTTGCTTCTTTTATCTCTACCTGTCTTAGCGGGTGCTATTACTATGCTTTTGACTGATCGGAATTTTAATACTGCTTTCTTTGATCCAGCAGGAGGTGGTGATCCTATTTTG
>bengalensis
TATGGTAAAAAGACAGTTAGGCAAAGAAGGACCCTTAGACCCTTAGTACAGGAGTAAAATCTAAATACTAAGAGTTATACCTGACATGGTTTATTAAAAGTGCTGAATCTGTGATAGCTTTAAGGGAAACTGGGATTGGATACCCCATTATTTTTAGTTGTAAATTTAGTTAAGACTTACCGGAGTACTGCGAATAAAAAGTTTAAAACTCAAAGGGCTTGGCGGTGTTTTAGACCTCTCAGGGGAACCTGTCTCATAATCGACAATCCACGTTAAACCTAACCTTTTATAGCGATACAGTTTGTATACCGTCGTCGTCAGGTAACCTCTTAAAATATAGTAGTTAGCCCGAGAATCAAGTTAATTAAAACGTCAGATCAAGGTGCAGCCAATAAAAAGGTGAGGATGGGTTACAATTACACATTTGTAAATACGG-AAATACTTGAAACAAAGTATCTTAAAGGAGGACTTGAAAGTAATTCTAATTATATAAATAGGATGAATAAGGCTCTGAAACGTGATACGAAGTCGGACCTGCCCAGTGAATTTTAAACGGCCGCGGTACTCTGACCGTGCAAAGGTAGCATAATCATTTGCCTTATAATTGAAGGCTGGAATGAATGGTTTGACAAGAATACACCTGTCTCTTTTAGATTGCTTAGAATTTTATTTCTGGATGAAAAAGTCCAGATATAATTAAAAGACAAGAAGACCCTATCGAGCTTTAGAGAAATTAATAGAGTTAATTTAAACTAATATAAATAAAAAGAAAACTATTAAACACTTTGGTTGGGGCAACCGAGGAGTAAGCAAAGCCTCCTTTAGA-AATAAATCTTGCTTGCGTTGATCCAAAGCTTTTGATCAAAGGAATTAGTTACCGTAGGGATAACAGCATTATCTTTTTCAAGAGCCCATATCGAAAAAAAGGTTTGTGACCTCGATGTTGGACCAGAATGTCCTAAAGATGCAGAAGTCTTTAAGGGTTGGTCTGTTCGACCATTAAANNNNNNNNNNNNNNNNNNNNNNNNNNNNNNNNNNNNNNNNNNNNNNNNNNNNNNNNNNNNNNNNNNNNNNNNNNNNNNNNNNNNNNNNNNNNNNNNNNNNNNNNNNNNNNNNNNNNNNNNNNNNNNNNNNNNNNNNNNNNNNNNNNNNNNNNNNNNNNNNNNNNNNNNNNNNNNNNNNNNNNNNNNNNNNNNNNNNNNNNNNNNNNNNNNNNNNNNNNNNNNNNNNNNNNNNNNNNNNNNNNNNNNNNNNNNNNNNNNNNNNNNNNNNNNNNNNNNNNNNNNNNNNNNNNNNNNNNNNNNNNNNNNNNNNNNNNNNNNNNNNNNNNNNNNNNNNNNNNNNNNNNNNNNNNNNNNNNNNNNNNNNNNNNNNNNNNNNNNNNNNNNNNNNNNNNNNNNNNNNNNNNNNNNNNNNNNNNNNNNNNNNNNNNNNNNNNNNNNNNNNNNNNNNNNNNNNNNNNNNNNNNNNNNNNNNNNNNNNNNNNNNNNNNNNNNNNNNNNNNNNNNNNNNNNNNNNNNNNNNNNNNNNNNNNNNNNNNNNNNNNNNNNNNNNNNNNNNNNNNNNNNNNNNNNNNNNNNNNNNNNNNNNNNNNNNNNNNNNNNNNNNNNNNNNNNNNNNNNNNNNNNNNNNNNNNNNNNN
>jacarusoi
TTCGGTAAA-TGACAGTTAGGC-AAAAAGAATCGTCAGATCTTTGATATAGAGGTAAAATTTATATATCAAAAGCTATTTTTAATACGATGTA-TTTAAAAGCTGAATCTGTGACAACTTCAAGGGAAACTGGGATTGGATACCCCATTATTTTTAGTAATAAATTTGATTTAAATATACCAGAGTACTACGAATAAAAAATTTAAAACTCAAAGAGCTTGGCGGTGTTTTAGACCTCTCAGGGGAACCTGTCTCATAATCGACAATCCACGTTAAACCCGACCTTCTATAGCAA-TCAGCTTGTATACCGTCGTCGTCAGGTAACTTCTTAAAATATAGTAGTTAGCTTGAAAATCCTATTAATTAATACGTCAGATCAAGGTGCAGCTTATAAGAAGGAGAGGATGGGTTACAATTATAAATTTATAATTACGGAAAACATTCAAAACAGAATGTC-TAAAGGAGGACTTGAAAGTAATTCTACTTATATAAACAGAATGAATAAGGCTCTGAAACGTGATACGAAGTCGGACCTGCCCAGTGAGTTTTAAACGGCCGCGGTACTCTGACCGTGCAAAGGTAGCATAATCACTTGCCTTATAATTGAAGGCTGGAATGAATGGTTTAACAAGAATACACCTGTCTCTTTTTGATTCTCTAGAATTTTATTTTTGGATGAAAAAGTCCAGATTCTATTAAAAGACAAGAAGACCCTATCGAGCTTTAGAAAAATTAATGGATTTAA-AATACTCAATAATAATAAAAGGAAAACCATTAAAGATTTTGGTTGGGGCAACCGAGGAGTAGATAAAGCCTCCTCTAAATTTTAAATCATACTTGAATTGATCCAAGAATCTTGATCAAAGAAATTAGTTACCGTAGGGATAACAGCATTATCTTTTTTGAGAGCTCATATCGAAAAAAAGGTTTGTGACCTCGATGTTGGACCAGAATGTCCTAAAGATGTAGAAGTCTTTAAGGGT--------------------GTACATTCTATTTGGAATATGATCTGGGTTAGTTGGAACTGCACTAAGTCTATTAATTCGTGCTGAATTAGGGCAGCCTGGTGCATTACTTGGAGATGATCAATTATATAATGTAATTGTGACAGCACATGCTTTTGTTATAATCTTTTTTTTAGTAATACCTATAATGATTGGAGGATTTGGAAACTGATTGGTACCTTTAATATTAGGGGCTCCAGATATAGTTTTTCCGCGTTTAAATAATATAAGTTTTTGATTGCTTCCTCCTGCGCTTTTACTTCTCTTATCTTCTGCTGCAGTAGAAAGGGGAGTGGGCACAGGTTGAACAGTATATCCTCCTCTTGCAGGAAATCTTGCTCATGCTGGAGGGTCTGTAGATTTAGCAATTTTTTCCCTTCATCTTGCTGGTGTTTCTTCTATTTTAGGGGCAGTAAATTTTATTACTACAATTATTAATATACGATGACAAGGAATAAAATTTGAGCGTTTATCTTTATTTGTCTGATCTGTAAAAATTACTGCTATTTTACTTCTTTTATCTCTTCCTGTATTAGCAGGTGCAATTACTATACTGTTAACAGATCGAAATTTTAATACTGCTTTCTTTGACCCTGCAGGAGGTGGTGATCCAATCCTA
>parvatus
CATGGTAAAAAGACAGTTAGACGAAAAAAAATCGTTGGACCTTTGGTATAGGAGTAAAATCTAGATACCGAAAGTTATACCAGATGCGGTTTGGTTAGAATGTTGAATCTGTGATAGCTCTAAGGGAAACTGGGATTGGATACCCCACTATTTTTAGTCATAAATTTAGTACGGACTTACCAGAGTACTACGAATAAAAAGTTTAAAACTCAAAGGGCTTGGCGGTGTTTTAGACCTCTCAGGGGAACCTGTCTCATAATCGACAATCCACGTTAGACCTAACCTTTTATGGTAATACAGTCTGTATACCGTCGTCGTCAGGTAACTTCTTAAAATATAGTAGTTAGCATGGGAATTTTGTTAATTAAGACGTCAGATCAAGGTGCAGCCAATAAAAAGGTGAGGATGGGTTACAATTATATAATTATAAAGACGGATAACACTTGAAATGAAGTGTCTCAAAGGAGGACTTGAAAGTAATTTTAATTATATAAATAAAATGAATTAGGCTCTGAAACGTGATACGAAGTCGGACCTGCCCAGTGAGTTTTAAACGGCCGCGGTACTCTGACCGTGCAAAGGTAGCATAATCATTTGCCTTATAATTGAAGGCTGGAATGAATGGTTTGACAAGAATACCCCTGTCTCTTTTAGATTATTTAGAACTTTATTTTTGGATGAAAAAGTCCAGATATAATTAATAGACAAGAAGACCCTATCGAGCTTTAGAGAAGTTAGTAAACTTAATACGAGTCAATATAAGTAAAAGAAAGATTGCTAAACACTTTGGTTGGGGCAACCGAGGAGCAGACAAAGCCTCCTTTGA-TTACAAATCTTACCTGTGTTGATCCAATAGTTTTGATCAAAGGAATTAGTTACCGTAGGGATAACAGCATAATCTTTTTCAAGAGCCCATATCGAAAAAAAGGTTTGTGACCTCGATGTTGGACCAGAATATCCTGAAGATGCAGAAGTCTTCAAGGGTTGGTCTGTTCGACCATTAAAATACATTTTGTTTGGAATATGATCAGGATTGGTTGGAACTGCTCTAAGGTTGTTAATCCGTGCAGAGTTAGGGCAGCCTGGTGCTCTTCTTGGAGATGATCAGTTATATAATGTAATTGTAACAGCCCATGCCTTTGTTATAATTTTTTTCTTAGTAATACCTATGATGATTGGGGGATTTGGAAATTGATTAGTGCCTTTAATGTTAGGGGCTCCTGATATGGTGTTTCCTCGTTTAAATAATATAAGTTTTTGACTCCTCCCTCCTGCACTTCTGCTTCTTCTGTCGTCAGCTGCAGTGGAAAGTGGTGTTGGTACAGGATGGACGGTATACCCACCCTTGTCGGGAAATCTGGCTCACGCTGGTGGGTCTGTAGATTTAGCAATTTTTTCCTTGCATCTTGCTGGTGTGTCATCTATTTTAGGTGCAGTAAATTTTATTACTACGATCATTAATATACGATGGCAAGGAATAAAATTTGAACGTCTTTCATTATTTGTTTGATCGGTGAAAATTACAGCTATTTTACTTCTTTTATCTTTACCTGTGTTGGCAGGTGCGATTACTATGCTCTTAACAGATCGGAATTTTAATACTGCCTTCTTTGACCCAGCAGGAGGTGGTGATCCAATTTTG
>gondwanensis
TACGGTAAAAAGACAGTTAAGT--AAAGGAATCACCAGATCTTCAATATAGGGGTAAAATCTAAATATTGAAAGTTATTTTAGGTGTGATTCGTTCTAGATGCTGAATCTGTGACAACTTTAAGGGAAACTGGGATTGGATACCCCACTATTTTTAGTCGTAAATTTAACTTAAGTTTACCAGAGTACTACGAATAAAAAGTTTAAAACTCAAAGAGCTTGGCGGTGTTTTAGACCCCTCAGGGGAACCTGTCTCATAATCGACAATCCACGTTAGACCTAACCCTTAGTAGCAAACCAGCTTGTATACCGTCGTCGTCAGGTAACTTCTTAAAATATAGGAGTTAGCTCGATAATTTTATTGATTAAGACGTCAGATCAAGGTGCAGCCAATAGAAGGGGGAGGATGGGTTACAATTACATATTCGTAATTACGGAAAACACTTGAAATAAAGTGACTA-AAGGAGGACTTGAAAGTAATTTTGGGTATATAAATAAAATGAATAAGGCTCTGAAACGTGATACGAAGTCGGACCTGCCCAGTGAATATTAAACGGCCGCGGTACTCTGACCGTGCAAAGGTAGCATAATCATTTGCCTTATAATTGAAGGATGGAATGAATGGTTTGACAAGAATACACCTGTCTCTTTTTGATTTTCTAGAATTTTATTTCTGGATGAAAAAGTCCAGATATTATTAAAAGACAAGAAGACCCTATCGAGCTTCAGAAAAATTAGTAGACTTAGCATAA-CTAATA-TAATAAAAGAAAAGCTACTAAACACTTTGGTTGGGGCAACCGAGGAGCAAATAAAGCCTCCTTTAATTAATAAATCGTATTTGAATTGATCCAAAGATTTTGATCAAAAGAATTAGTTACCGTAGGGATAACAGCATTATCTTTTTTAAGAGCCCATATCGAAAAAAAGGTTTGTGACCTCGATGTTGGACCAGAATGTCCTAAAGATGCAGAAGTCTTTAAAGGTTGGTCTGTTCGACCATTAAATTATATTTTATTTGGAATATGATCTGGGTTGGTCGGAACTGCACTTAGTTTATTAATTCGTGCAGAGTTAGGACAGCCTGGTGCTCTCCTTGGGGATGATCAATTATACAATGTGATTGTGACGGCACACGCTTTTGTTATGATTTTTTTCTTGGTAATGCCTATGATAATTGGAGGTTTTGGTAATTGACTAGTACCTTTAATGTTAGGGGCCCCAGATATAGTTTTTCCTCGCTTAAATAATATAAGCTTCTGGCTTCTTCCTCCTGCGCTCCTACTTCTCCTATCATCGGCTGCTGTAGAGAGTGGTGTAGGTACAGGATGAACGGTATACCCACCACTGGCAGGAAATCTCGCACATGCGGGAGGATCTGTAGATCTAGCAATTTTTTCTTTACATCTTGCTGGTGTATCTTCTATTTTAGGGGCGGTAAACTTTATCACTACAATCATTAATATACGATGACAAGGAATAAAATTTGAGCGCCTTTCGCTTTTTGTGTGGTCAGTAAAGATTACGGCTATTTTACTTCTTTTATCTTTACCTGTGTTAGCAGGTGCAATTACTATACTTTTGACGGACCGAAACTTCAATACTGCTTTCTTTGACCCAGCAGGAGGTGGAGACCCTATTTTA
>betulinus
--------AAAGACAGTTAGGCAAGAAAGGACCATTAGATCTTTAGTATAGGGGTAAAATCTATATACTAAAAGTTATACCGGGCGTGGTTTATTTAGGGTGCTGAATCTGTGATAGCTTTAAGGGAAACTGGGATTGGATACCCCATTATTTCTAGTTGTAAATTTAGTTTAAGCTTACCAGAGTACTACGAATTAAAAGTTTAAAACTCAAAGGGCTTGGCGGTGTTTTAGACCTCTTAGGGGAACCTGTCTCGTAATCGACAATCCACGTTAGACCTAACCTTTTGTGGCATGACAGCCTGTATACCGTCGTCGTCAGGTAACTTCTTAAAATATAGTAGTTAGCCCGAGAACTTTATTAGTTAAAACGTCAGATCAAGGTGCAGCTAATAAAAGGGTGAGGATGGGTTACAATTATAGATTTATAAGTACGGTAAAGATTTGAAATGGAGTGTTTGAAAGGAGGACTTAAAAGTAATTTTGATTATATAAGCAGAATGAATATGGCTCTGAAACGTGATACGAAGTCGGGCCTGCCCAGTGAGTTTTAAACGGCCGCGGTACTCTGACCGTGCAAAGGTAGCATAATCATTTGCCTTATAATTGAAGGCTGGAATGAATGGTTTGACAAGAATACAGCTGTCTCTTTTAGATTACTTAGAATTTTATCTCTGAATGAAAAAGTTCAGATATAATTAAAAGACAAGAAGACCCTATCGAGCTTTAGAGGAGCTAGTAGATTTAATATTAGTTAATATTAGTAAAAGAAAGTCTACTAAAAACTTTGGTTGGGGCAACCGAGGAGCATAAAAAGCCTCCTTTAAATTTATAGCCTTACTTGTGTTGATCCAGAGTTTCTGATCAAAGGAATTAGTTACCGTAGGGATAACAGCATTATCTTTTTCAAGAGCCCATATCGAAAAAAAGGTTTGTGACCTCGATGTTGGACCAGAATGTCCTAAAGATGCAGACGTCTTTAAGGGTTGGTCTGTTCGACCATTAAAGTATATTTTATTTGGGATATGGTCTGGTTTAGTCGGAACTGCATTAAGATTGTTGATTCGTGCAGAATTAGGGCAGCCTGGTGCTTTACTGGGGGACGATCAGCTATATAATGTAATTGTAACAGCTCATGCTTTTGTTATAATCTTTTTCTTGGTAATGCCTATAATGATTGGGGGTTTCGGAAATTGATTGGTGCCTTTGATATTAGGGGCTCCAGATATAGTGTTTCCCCGCTTAAATAATATAAGTTTTTGACTTCTTCCTCCTGCACTTTTACTTTTGTTATCGTCGGCCGCGGTAGAGAGTGGAGTGGGTACGGGGTGAACTGTGTATCCGCCTTTGGCAGGAAACTTGGCACATGCTGGTGGATCTGTAGATCTAGCAATTTTCTCTTTACATCTTGCAGGAGTATCTTCTATCTTAGGGGCAGTAAATTTTATTACGACAATTATTAATATACGATGACAGGGAATAAAATTTGAGCGTCTTTCTTTGTTTGTCTGATCGGTGAAGATTACGGCTATTTTACTTCTTTTGTCTTTACCTGTACTGGCTGGGGCAATTACTATGCTTTTGACTGATCGAAACTTTAATACTGCTTTCTTTGATCCAGCAGGAGGTGGTGACCCTATTTTG
>dorotheae
TATGGTAAAAAGACAGTTAAGCTATAAAAAGTCATTGGACCTTTAATATAGGAGTAAAATCTAGATACTAAAAGTTATATCAGACATGGCTTAATTTAGATGCTGAAGCTGTGATAGCTTTAAGGGAAACTGGGATTGGATACCCCATTATTTTTAGTTGTAAATTTAG--TAAGCTTACCAGAGTACTACGAATAAAAAGTTTAAAACTCAAAGAGCTTGGCGGTGTTTTAGACCTCTCAGGGGAACCTGTCTCATAATCGACAATCCGCGTTAAACCTAACCTTTGATAGCAATTCAGCCTGTATACCGTCGTCGTCAGGTAACTTCTTAAAATATAGTAGTTAGCTTGAGAATTTTATTAATTAAAACGTCAGATCAAGGTGCAGCTAATGAAAGGGTGAGGATGGGTTACAATTACACATTTGTAAATACGG-AAACATTTGAAA--TAATGTCTTAAAGGAGGACTTGAAAGTAATTTTGATTATATAAATAGAATGAATAGGGCTCTGAAACGTGATACGAAGTCGGACCTGCCCAGTGAATTTTAAACGGCCGCGGTACTCTGACCGTGCAAAGGTAGCATAATCATTTGCCTTATAATTGAAGGCTGGAATGAATGGTTTGACAAGAATACACCTGTCTCTTTTAGATTATTTAGAATTTTATTTCTGGATGAAAAAGTCCAGATAGTATTAAAAGACAAGAAGACCCTATCGAGCTTTAGAAAAGTTAGTAGACTTAATGCAAATTAATATAAGT--AAAAAAAGCTATTAAATATTTTGGTTGGGGCAACCGAGGAGCAGACAAAGCCTCCTCTAAATTGTAAATCTTACTTGTGTTGATCCAGAAATTTTGATCAAAGGAATTAGTTACCGTAGGGATAACAGCATTATCTTTTTCAAGAGCCCATATCGAAAAAAAGGTTTGTGACCTCGATGTTGGACCAGAATATCCTAAAGATGCAGAAGTCTTTAAGGGTTGGTCTGTTCGACCATTAAAGTATATTTTATTTGGGATATGATCTGGGTTGGTTGGAACCGCCCTTAGATTACTAATTCGTGCAGAGTTAGGTCAACCGGGTGCCTTACTTGGAGATGATCAGTTATATAATGTAATTGTAACAGCCCATGCTTTTGTTATAATTTTTTTCTTAGTGATGCCTATGATGATTGGGGGTTTTGGAAACTGGTTGGTGCCTTTAATGTTAGGAGCTCCAGATATGGTATTTCCTCGTTTAAATAATATAAGTTTCTGGCTTCTTCCTCCTGCACTTTTACTTCTTCTATCATCAGCTGCTGTGGAAAGTGGGGTAGGTACAGGATGAACTGTGTATCCGCCTTTATCTGGAAATCTGGCTCATGCTGGTGGGTCAGTAGATCTGGCAATTTTTTCTTTACACCTTGCTGGTGTGTCTTCTATTTTAGGGGCGGTGAATTTTATTACTACAATTATTAATATACGATGACAAGGGATGAAATTTGAACGCCTTTCGTTGTTTGTGTGGTCAGTGAAGATTACAGCTATTTTACTTCTTTTATCTTTACCTGTGTTAGCGGGTGCAATTACTATGCTCCTGACTGATCGAAATTTTAATACTGCTTTCTTTGATCCAGCAGGAGGTGGAGATCCTATTTTA
>fontonae
NNNNNNNNNNNNNNNNNNNNNNNNNNNNNNNNNNNNNNNNNNNNNNNNNNNNNNNNNNNNNNNNNNNNNNNNNNNNNNNNNNNNNNNNNNNNNNNNNNNNNNNNNNNNNNNNNNNNNNNNNNNNNNNNNNNNNNNNNNNNNNNNNNNNNNNNNNNNNNNNNNNNNNNNNNNNNNNNNNNNNNNNNNNNNNNNNNNNNNNNNNNNNNNNNNNNNNNNNNNNNNNNNNNNNNNNNNNNNNNNNNNNNNNNNNNNNNNNNNNNNNNNNNNNNNNNNNNNNNNNNNNNNNNNNNNNNNNNNNNNNNNNNNNNNNNNNNNNNNNNNNNNNNNNNNNNNNNNNNNNNNNNNNNNNNNNNNNNNNNNNNNNNNNNNNNNNNNNNNNNNNNNNNNNNNNNNNNNNNNNNNNNNNNNNNNNNNNNNNNNNNNNNNNNNNNNNNNNNNNNNNNNNNNNNNNNNNNNNNNNNNNNNNNNNNNNNNNNNNNNNNNNNNNNNNNNNNNNNNNNNNNNNNNNNNNNNNNNNNNNNATACGAAGTCGGACCTGCCCAGTGAGTTTTAAACGGCCGCGGTACTCTGACCGTGCAAAGGTAGCATAATCATTTGCCTTATAATTGAAGGCTGGAATGAATGGTTTGACAAGAATACACCTGTCTCTTTTAGATTATTTAGAATTTTATTTCTGGATGAAAAAGTTCAGATAGCATTAAAAGACAAGAAGACCCTATTGAGCTTTAGAGAAATTAATAGATTTAATGTAAATCGATATAAGTAAAAGAAAAGCTATTAAATACTTTGGTTGGGGCAACCGAGGAGCAAATAAAGACTCCTCTAAATCACAAATCTTACTTGTGTTGATCCAAAAATTTTGATCAAAGGAATTAGTTACCGTAGGGATAACAGCATTATCTTTTTCAAGAGCCCATATCGAAAAAAAGGTTTGTGACCTCGATGTTGGACCAGAATATCCTAAAGATGTAGAAGTCTTTAAGGGTTGGTCTGTTCGACCATTAAA----------------------TCTGGGTTGGTTGGAACTGCCCTTAGATTGCTCATTCGTGCAGAACTAGGTCAACCGGGTGCCTTACTTGGAGATGATCAGTTGTATAATGTCATTGTGACAGCCCATGCTTTTGTTATAATTTTTTTTTTAGTTATACCTATAATGATTGGGGGTTTTGGAAACTGATTAGTACCTTTGATGTTAGGAGCTCCAGATATGGTATTTCCTCGTTTAAATAATATAAGTTTCTGGCTTCTTCCTCCTGCGCTTCTGCTTCTTTTATCATCAGCAGCCGTAGAAAGTGGGGTAGGTACAGGATGAACTGTATATCCACCTTTATCTGGAAATCTGGCTCATGCTGGTGGATCAGTAGATCTGGCAATTTTTTCTTTACATCTTGCTGGTGTATCTTCTATTTTAGGAGCGGTAAATTTTATTACTACAATTATTAATATGCGATGACAAGGAATAAAATTTGAGCGTCTTTCGTTGTTTGTATGGTCAGTAAAGATTACAGCTATTTTACTTCTTTTATCTCTACCTGTGTTAGCAGGCGCAATTACTATACTTTTAACTGATCGAAATTTTAACACTGCTTTCTTTGATCCTGCAGGAGGTGGGG-----------
>gauguini
TATGGTAAAAAGACAGTTAGGCGATATGAGATTATTAGATCTTTAGTAAAGGAGTAAAATCTAAATACTAAAAGATATACCGGACATAATTTATTTAGGATGTTGAATCTGTGACAGCTTTAAGGGAAACTGGGATTGGATACCCCATTATTTTTAGTTATAAATTTAGTTTAAGCTTACCGGAGTACTACGAATAAAAAGTTTAAAACTCAAAGGGCTTGGCGGTGTTTTAGACCTCTCAGGGGAACCTGTCTCGTAATCGACAATCCACGTTAAACCTAACCTTTTATGGTAAAACAGCTTGTATACCGTCGTCGTCAGGTAACTTCTTAAAATATAGTAGTTAGCTTGAGAATTTAATTAATTAAAACGTCAGATCAAGGTGCAGCTAATGAAAAGGTGAGGATGGGTTACAATTATATATTTATAAATACGGAAAATACTTGAAATGGAGTATCTTAAAGGAGGACTTGAAAGTAATTTTAATTATATAAATAGAATGAATAAGGCTCTGAAACGTGATGCGAAGTCGGACCTGCCCAGTGAGTTTTAAACGGCCGCGGTACTCTGACCGTGCAAAGGTAGCATAATCATTTGCCTTATAATTGAAGGCTGGAATGAATGGTTTGACAAGAATACAGCTGTCTCTTTTTGATTGTTTAGAATTTTATTTTTGGATGAAAAAGTCCAGATATTATTAAAAGACAAGAAGACCCTATCGAGCTTTAGAAAAATTGATAGGTTTAATATAAACTAATATAAGTAAAAAGATAACTATTAAATACTTTGGTTGGGGCAACCGAGGAGTAAGTAAAGCCTCC-TTTGTTTGTAAGTCTTACTTGCGTTGATCCAGGAATTTTGATCAAAGAAATTAGTTACCGTAGGGATAACAGCATTATCTTTTTTAAGAGCCCGTATCGAAAAAAAGGTTTGTGACCTCGATGTTGGACCAGAATATCCTAAAGATGCAGAAGTCTTTAAGGGTTGGTCTGTTCGACCATTAAAATATATTCTGTTTGGGATATGATCAGGCTTGGTAGGGACCGCTTTAAGGCTATTAATCCGTGCAGAGTTAGGACAGCCAGGTGCTTTGCTTGGAGATGATCAGCTATATAATGTAATCGTGACGGCGCATGCTTTTGTTATAATCTTCTTCTTAGTAATGCCTATGATGATTGGGGGTTTTGGGAATTGATTGGTACCTTTGATATTAGGGGCTCCAGATATAGTATTTCCTCGCTTAAACAACATGAGTTTTTGGCTTCTTCCCCCTGCACTTTTACTTCTTTTGTCTTCGGCTGCGGTAGAAAGAGGGGTAGGAACGGGATGAACTGTATACCCACCTCTGGCAGGGAATCTTGCTCATGCTGGTGGTTCTGTAGATCTTGCAATTTTTTCTTTACACCTTGCTGGGGTATCTTCCATTTTAGGGGCTGTAAACTTTATTACTACAATTATTAACATACGATGACAGGGAATGAAGTTTGAGCGTCTCTCGCTGTTTGTTTGATCGGTGAAGATCACGGCGATCTTACTTCTTCTATCCCTACCTGTTTTGGCGGGGGCTATTACTATGCTTTTAACTGATCGAAATTTCAATACTGCTTTCTTTGATCCAGCAGGGGG----------------
>pertusus
CACGGTAAAAAGACAGTTAGGCAG-A-AGAGCCATCAGACCGCCAGTAGAGGAGTAAAATCTAGATACTGGCAGTTATACCGAAGATGGTTTGTTTAAGAAGCTGAGGCTGTGAAATCTTTAAGGGAAACTGGGATTGGATACCCCACTATTTTTAGTTATAAATTTACTGTTAATATACCAGAGTACTACGAATAAAAAGTTTAAAACTCAAAGGGCTTGGCGGTGTTTTAGACCTCTCAGGGGAACCTGTCTCATAATCGACAATCCGCGTTAAACCTAACCTTTTATAGTAGTTCAGCCTGTATACCGTCGTCGTCAGGTAACTTCTTAAAATATAGTAGTTAGCTAGAAAATTTCATTAGTTAAAACGTCAGATCAAGGTGCAGCTTATGAAAAGGGGAGGATGGGTTACAATTATAAATTTATAATTACGAAAAGAGCTTGAAATAAAGTGACTTGAAGGAGGACTTGAAAGTAATTTTAATTACATAAATAAAATGAATTTGGCTCTGAAACGTGATACGAAGTCGGACCTGCCCAGTGAGTTTTAAACGGCCGCGGTACTCTGACCGTGCAAAGGTAGCATAATCATTTGCCTTATAATTGAAGGCTGGAATGAATGGTTTGACAAGAATACATCTGTCTCTTTGTGATTATTTAGAATTTTATTTTTAGATGAAAAAGTCTAAATGCTATTAAAAGACAAGAAGACCCTATCGAGCTTTAGGGAAATTAACGGGCATATTAGAATTCAATATTAGTAAAAGAAAGGCCGTTAAATACTTTGGTTGGGGCAACCTAGGAGTAAGTAAAGCCTCC--TAATTACTAAGTCAAACTTGTGTTGATCCAAGAATATTGATCAAAGGAATTAGTTACCGTAGGGATAACAGCATTATCTTTTTCAAGAGCCCATATCGAAAAAAAGGTTTGTGACCTCGATGTTGGACCAGAATATCCTAAAGATGCAGAAGTCTTTAAGGGTTGGTCTGTTCGACCATTAAAGTATATTTTGTTTGGGATATGATCAGGGCTGGTTGGAACCGCTTTAAGGTTGTTGATTCGTGCAGAGCTAGGTCAACCTGGGGCTCTGCTTGGAGATGACCAGCTATATAATGTTATTGTAACGGCACATGCTTTTGTAATAATCTTCTTTTTGGTGATGCCTATGATAATTGGTGGGTTTGGGAACTGGCTGGTGCCTTTAATGCTAGGGGCTCCAGACATGGTTTTTCCACGCCTAAATAATATAAGTTTCTGGCTCTTACCTCCTGCGCTTTTGCTTCTTTTGTCGTCAGCGGCTGTTGAGAGCGGTGTGGGAACTGGATGAACTGTGTATCCACCTCTGTCGGGAAACCTGGCTCATGCTGGGGGTTCTGTAGATCTGGCGATTTTTTCATTACATCTTGCAGGTGTTTCTTCTATTTTAGGGGCGGTAAATTTTATTACCACAATCATTAACATACGATGACAAGGGATGAAATTTGAGCGTCTTTCTTTGTTCGTATGGTCGGTGAAGATTACAGCTATTTTACTTTTGTTATCTTTACCTGTGCTGGCTGGAGCAATTACTATGTTGTTAACTGATCGGAATTTTAATACTGCCTTCTTTGATCCGGCGGGAGGTGGTGATCCTATCTTA
>amottai
NNNNNNNNNNNNNNNNNNNNNNNNNNNNNNNNNNNNNNNNNNNNNNNNNNNNNNNNNNNNNNNNNNNNNNNNNNNNNNNNNNNNNNNNNNNNNNNNNNNNNNNNNNNNNNNNNNNNNNNNNNNNNNNNNNNNNNNNNNNNNNNNNNNNNNNNNNNNNNNNNNNNNNNNNNNNNNNNNNNNNNNNNNNNNNNNNNNNNNNNNNNNNNNNNNNNNNNNNNNNNNNNNNNNNNNNNNNNNNNNNNNNNNNNNNNNNNNNNNNNNNNNNNNNNNNNNNNNNNNNNNNNNNNNNNNNNNNNNNNNNNNNNNNNNNNNNNNNNNNNNNNNNNNNNNNNNNNNNNNNNNNNNNNNNNNNNNNNNNNNNNNNNNNNNNNNNNNNNNNNNNNNNNNNNNNNNNNNNNNNNNNNNNNNNNNNNNNNNNNNNNNNNNNNNNNNNNNNNNNNNNNNNNNNNNNNNNNNNNNNNNNNNNNNNNNNNNNNNNNNNNNNNNNNNNNNNNNNNNNNNNNNNNNNNNNNNNNNNNNNNNNNNNNNNNNNNNNNNNNNNNNNNNNNNNNNNNNNNNNNNNNNNNNNNNNNNNNNNNNNNNNNNNNNNNNNNNNNNNNNNNNNNNNNNNNNNNNNNNNNNNNNNNNNNNNNNNNNNNNNNNNNNNNNNNNNNNNNNNNNNNNNNNNNNNNNNNNNNNNNNNNNNNNNNNNNNNNNNNNNNNNNNNNNNNNNNNNNNNNNNNNNNNNNNNNNNNNNNNNNNNNNNNNNNNNNNNNNNNNNNNNNNNNNNNNNNNNNNNNNNNNNNNNNNNNNNNNNNNNNNNNNNNNNNNNNNNNNNNNNNNNNNNNNNNNNNNNNNNNNNNNNNNNNNNNNNNNNNNNNNNNNNNNNNNNNNNNNNNNNNNNNNNNNNNNNNNNNNNNNNNNNNNNNNNNNNNNNNNNNNNNNNNNNNNNNNNNNNNNNNNNNNNNNNNNNNNNNNNNNNNNNNNNNNNNNNNNNNNNNNNNNNNNNNNNNNNNNNNNNNNNNNN----------------ATATGGTCTGGATTAGTTGGAACTGCCCTTAGATTGCTTATTCGTGCAGAATTAGGTCAACCGGGTGCCTTACTTGGAGATGACCAGTTGTATAATGTGATTGTGACAGCCCATGCTTTTGTTATAATTTTTTTCTTAGTTATACCTATAATGATTGGGGGTTTTGGAAACTGGTTGGTACCTTTAATGTTAGGAGCTCCAGATATAGTATTTCCTCGTTTAAATAATATAAGTTTCTGACTTCTTCCTCCTGCGCTTCTACTTCTTTTATCATCAGCAGCCGTGGAAAGTGGGGTAGGTACAGGATGAACTGTATATCCGCCTTTATCTGGAAATCTGGCTCATGCTGGTGGGTCAGTAGATCTGGCAATTTTTTCTTTACATCTTGCTGGTGTATCTTCTATTTTAGGAGCGGTAAATTTTATTACTACAATTATTAATATGCGATGACAAGGAATAAAATTTGAGCGTCTTTCGTTGTTTGTATGATCAGTAAAGATTACAGCTATTTTACTTCTTTTATCTCTACCTGTGTTAGCAGGTGCAATTACTATACTTCTAACTGATCGAAATTTTAATACTGCTTTCTTTGATCCAGCAGGAGGTGGGGATCCTATTT--
>abbreviatus
TACGGTAAAAAGACAGTTAAGCGAAAAA--ATCATTAGACCTTTGGTATAGGAGTAAAATCTAAATATCAAGAGTTATACCTAACGTGATTTATTGAATATGCTGAAGCTGTGATAGCTTTAAGGGAAACTGGGATTGGATACCCCATTATTTTTAGTCGTAAATTTAGTTTAAGCTTACCAGAGTACTACGAATAAAAAGTTTAAAACTCAAAGGGCTTGGCGGTGTTTTAGACCTCTCAGGGGAACCTGTCTCATAATCGACAATCCACGTTAAACCTAACTCTTTATGGCAAGTCAGCCTGTATACCGTCGTCGTCAGGTAACTTCTTAAAATGTAGTAGTTAGCTCGAGAATTTTATTAATTAAAACGTCAGATCAAGGTGCAGCTAATAAAGGAGTGAGGATGGGTTACAATTACAGATTTGTAATTACGGAAAACACTTGAAATGAAGTGACTTAAAGGAGGACTTGAAAGTAATTTTGATTATATAAGCAAAATGAATAAGGCTCTGAAACGTGATACGAAGTCGGACCTGCCCAGTGAAGTTTAAACGGCCGCGGTACTCTGACCGTGCAAAGGTAGCATAATCATTTGCCTTATAATTGAAGGCTGGAATGAATGGTTTGACAAGAATACACCTGTCTCTTTTAGATTATTTAGAATTTTATTTTTAGGTGAAAAAGCCTAGATTTTATTAAAAGACAAGAAGACCCTATCGAGCTTCAGAAAAATTGATAGAGT-AACTATGCTTAATATTAATAAAAAAAAAGCTATTAAATACTTTGGTTGGGGCAACCGAGGAGTAGATAAAGCCTCCTTTGAATAAGAAATCTTACTTGAGAGGATCCAAGAATTTTGATCAAAGGAATTAGTTACCGTAGGGATAACAGCATTATCTTTTTTGAGAGCCCATATCGAAAAAAAGGTTTGTGACCTCGATGTTGGACCAGAATATCCTAAAGATGCAGAAGTCTTTAAGGGTTGGTC-----------------------------------GATCTGGCTTGGTTGGGACTGCCCTGAGATTGTTAATTCGTGCAGAGTTAGGACAGCCGGGAGCCTTGCTTGGAGATGATCAGCTATATAATGTGATTGTAACAGCCCATGCCTTTGTTATGATTTTTTTCTTAGTGATACCTATAATGATTGGTGGCTTTGGAAATTGATTAGTGCCGCTGATATTAGGGGCCCCAGATATGGTATTTCCTCGTTTAAATAATATAAGTTTCTGGTTACTTCCTCCTGCTCTTCTACTTCTTTTATCTTCAGCTGCAGTAGAAAGTGGGGTGGGTACAGGATGAACAGTGTATCCACCTTTATCAGGAAATTTGGCACATGCCGGTGGGTCTGTAGACCTGGCAATTTTTTCTTTACACCTTGCTGGGGTTTCTTCTATTTTAGGAGCAGTAAACTTTATTACTACAATTATCAACATGCGATGACAAGGAATAAAATTCGAACGTCTTTCGCTATTTGTGTGATCAGTGAAGATTACGGCTATTTTGCTTCTGTTGTCCCTTCCTGTATTAGCAGGA------------------------------------------------------------------------------
>emaciatus
----ACTGTAAGACAGTTAAGCAGGAATAGATCATTAGACCTTTAGTAGAGGAGTAAAATCTAGATACTGAGAGTTATACCAGGTATGG-TTGTTTGCGATGCTGAGTCTGTGATAGCTTTAAGGGAAACTGGGATTGGATACCCCACTATTTCTAGCTGTAAATATAGTTTGAGCTTACCAGAGTACTACGAATAAAAAGTTTAAAACTCAAAGGGCTTGGCGGTGTTTTAGACCTCTCAGGGGAACCTGTCTCGTAATCGACAATCCACGTTAGACCTAACCTTCTGTGGTAATTCAGTCTGTATACCGTCGTCGTCAGGTAACTTCTAAAAATATAGTAGTTAGCTCGAGAATTTT-TTAATTAATACGTCAGATCAAGGTGCAGCTAATGAGAGGGTGAGGATGGGTTACAATTACAAATTCGTAATTACGGGAGAGACTTGAAATTAAGTGTCTTAAAGGAGGACTTGAAAGTAATTTTGATTATATAAGCAGAATGAATGGGGCTCTGAAACGTG---------------------------------------------------------------------------------TAATTGAAGGCTGGAATGAATGGTTTGACAAGAATATACCTGTCTCCTTTAGATTATTTAGAATTTTATTTTTGGGTGGAAAG--TCCAATTTAATTAATAGACAAGAAGACCCTATCGAGCTTCAGAAAAATTGATAGATTTAAGGTTAATCAATATACTTAAAAGAAGAGCTATTAAACACTTTGGTTGGGGCAACTGAGGAGTAGTCAAAGCTTCCTCTAATTTATTAATCTTACTAGTGTTGATCCAAAGGTTTTGATCAAAGGAATTAGTTACCGTAGGGATAACAGCATTATCTTTTTCAAGAGCCCATATCGAAAAAAAGGTTTGTGACCTCGATGTTGGACCAGAATATCCTAA------------------------------------------ATATATCCTATTTGGAATGTGATCTGGGTTAGTTGGAACTGCGCTAAGGCTATTAATTCGTGCTGAACTTGGTCAGCCTGGCGCTCTTCTCGGAGATGATCAGTTATATAATGTAATTGTAACAGCTCATGCTTTTGTCATGATTTTCTTTTTAGTAATGCCTATAATAATTGGGGGTTTTGGGAACTGGTTGGTGCCCTTAATACTAGGGGCTCCTGATATAGTATTTCCGCGGTTGAATAATATAAGTTTTTGGCTTCTTCCTCCTGCTCTTTTATTACTTTTATCGTCAGCTGCTGTAGAGAGTGGCGTTGGAACTGGGTGGACTGTGTATCCTCCTTTGGCGGGAAACTTGGCTCATGCCGGTGGATCTGTAGATTTAGCAATCTTCTCTTTACATCTGGCTGGTGTCTCGTCTATTTTGGGGGCGGTAAATTTTATTACTACAATCATTAATATACGATGACAAGGAATAAAGTTTGAACGTCTTTCGTTGTTCGTATGATCAGTGAAGATTACTGCTATTTTACTTCTTTTATCACTACCGGTATTGGCTGGGGCGATTACTATACTCCTTACTGATCGGAATTTTAATACCGCTTTTTTTGATCCTGCAGGAGGTGGTGATCCTATTTTA
>omaria
TTCTGT-AAAAGACAGTTAAGCAG--AAAGATCATTAGATCCTTAGTATAGGGGTAAAATCTAAATACTAAGAGTTATATCGGTTATGGTTTATTTATAGTGCTGAACCTGTGACAGCTTTAAGGGAAACTGGGATTGGATACCCCATTATTTTTAGTTGTAAATCTAGTTTGAACTTACCAGAGTACTACGAATAAAA-GTTTAAAACTCAAAGGGCTTGGCGGTGTTTTAGACCTCTCAGGGGAACCTGTCTCGTAATCGACAATCCACGTTAGACCTAACCTTTTATAGCAATACAGCTTGTATACCGTCGTCGTCAGGTAACTTCTTAAAATATAGTAGTTAGCTCGAGAATTAAATTAATTAGAACGTCAGATCAAGGTGCAGCTAATAAAGAGGTGAGGATGGGTTACAATTACACACTTGTAAATACGG-AAATACTTGAAATATAGTATCATAAAGGAGGACTTGAAAGTAATTTTAGTTATATAAATAGAATGAATATGGCTCTGAAACGTGATACGAAGTCGGACCTGCCCAGTGAGTTTTAAACGGCCGCGGTACTCTGACCGTGCAAAGGTAGCATAATCATTTGCCTTATAATTGAAGGCTGGAATGAATGGTTTGACAAGAGTACACCTGTCTCTTTTAGATTGATTAGAATTTTATTTTTGGATGAAAAAGTCCAGATGCGATTAAAAGACAAGAAGACCCTATCGAGCTTTAGAAAAATTAATAGAGTTAGCTTAAGTCAATATAAGTAAAAGGAAAGCTATTAAATACTTTGGTTGGGGCAACCGAGGAGTAAGTAAAGCCTCCTTT-AATACTAAATCTTACCTGTATTGATCCAAACTTTTTGATCAAAGGAATTAGTTACCGTAGGGATAACAGCATTATCTTTTTCAAGAGCCCGTATCGAAAAAAAGGTTTGTGACCTCGATGTTGGACCAGAATATCCTAAAGATGCAGAAGTCTTTAAAGGTTGGTCTGTTCGACCATTAAA--ATATTTTATTTGGTATATGGTCTGGTTTAGTTGGAACAGCCTTAAGGTTGTTAATTCGTGCAGAGTTAGGACAACCAGGTGCTTTACTCGGTGATGATCAACTATATAATGTTATTGTAACAGCTCATGCTTTTGTTATGATTTTTTTCTTAGTAATGCCTATGATGATTGGGGGCTTTGGGAACTGGTTGGTACCTTTAATATTAGGAGCTCCGGATATAGTGTTTCCACGGTTGAATAACATGAGTTTTTGGCTTTTACCTCCTGCGCTTCTACTTCTTCTGTCATCAGCTGCAGTGGAAAGCGGAGTGGGGACAGGATGAACTGTATACCCCCCTTTAGCAGGAAACTTAGCGCATGCTGGTGGATCTGTTGATCTAGCAATTTTTTCTTTACATCTTGCTGGGGTTTCTTCTATTTTAGGGGCGGTAAATTTTATTACTACAATCATTAATATGCGATGGCAAGGAATAAAGTTTGAGCGCCTTTCGTTGTTTGTATGATCAGTAAAGATTACAGCTATTTTACTCCTTTTATCTTTGCCTGTCTTGGCTGGTGCTATTACTATGCTTTTGACTGATCGAAATTTTAACACCGCTTTCTTTGACCCTGCAGGAGGTGGTGATCCTATTTTA
>ebraeus
TACGGTAAAAAGACAGTTAAGCGAAAGA--ATCACTAGATCTTCAATATAGGAGTAAAATCTAAATATTGGAAGTTATACCTAACGTGGTTTATTTAATGTGCTGAAGCTGTGATAGCTTTAAGGGAAACTGGGATTGGATACCCCATTATTTTTAGTCGTAAATTTAGTTTAAGCTTACCAGAGTACTACGAATTAAAAGTTTAAAACTCAAAGGGCTTGGCGGTGTTTTAGACCTCTCAGGGGAACCTGTCTCATAATCGACAATCCACGTTAAACCTGACTCTTTGTGGCAAGTCAGCCTGTATACCGTCGTCGTCAGGTAACTTCTTAAAATATAGTAGTTAGCTAGAGAATTATATTAATTAGAACGTCAGATCAAGGTGCAGCTAATAAAAGAGTGAGGATGGGTTACAATTACAGATTTGTAATTACGGAAAACACTTGAAAT-AAGTGTCTTGAAGGAGGACTTGAAAGTAATTTTGAGTATATAAACAAAATGAATAAGGCTCTGAAACGTGATGCGAAGTCGGACCTGCCCAGTGAAGTTTAAACGGCCGCGGTACTCTGACCGTGCAAAGGTAGCATAATCATTTGCCTTATAATTGAAGGCTGGAATGAATGGTTTGACAAGAATACACCTGTCTCTTTTAGATTATTTAGAATTTTATCTTTGGGCGAAAAAGCCCAGATATTATTAAAAGACAAGAAGACCCTATCGAGCTTCAGAAAAATTAATGGAGT-AGTCATGTTTAATATTAATAAAAAAAAAGCTATTAAATACTTTGGTTGGGGCAACCGAGGAGTAGACAAAGCCTCCCTTGAATAAGAAGTCTTACCTGAGAGGATCCAAGAATTTTGATCAAAGGAATTAGTTACCGTAGGGATAACAGCATTATCTTTTTTGAGAGCCCATATCGAAAAAAAGGTTTGTGACCTCGATGTTGGACCAGAATATCCTAAAGATGCAGAAGTCTTTGAGGGTTGGTCTGTTCGACCATTAAAGTATATTTTATTTGGGATATGGTCCGGTTTGGTCGGAACTGCCCTGAGATTGCTAATTCGTGCAGAGTTAGGACAACCGGGAGCCCTACTTGGAGATGATCAGCTGTATAACGTGATTGTAACAGCCCATGCTTTTGTTATAATTTTTTTCTTAGTGATACCTATGATGATTGGTGGTTTCGGAAACTGACTAGTACCACTGATATTAGGAGCTCCAGATATGGTATTTCCTCGGTTAAACAATATAAGTTTCTGGTTACTTCCTCCTGCACTTTTACTTCTTTTATCTTCAGCCGCGGTAGAGAGTGGAGTGGGTACGGGATGAACGGTGTATCCGCCTCTATCAGGAAACTTAGCACATGCCGGTGGGTCAGTAGATCTGGCAATTTTTTCTTTACACCTTGCCGGGGTTTCTTCTATTTTAGGAGCGGTGAATTTTATTACTACAATTATTAATATACGATGACAAGGGATAAAATTTGAGCGTCTTTCGCTATTTGTGTGGTCAGTAAAAATTACAGCTATTTTACTTTTACTGTCCCTTCCTGTGTTAGCGGGGGCAATTACGATGCTTTTGACAGATCGAAATTTTAATACTGCCTTCTTCGACCCAGCAGGAGGTGGTGATCCAATCTTG
>klemae
TATGGTAA--AGACAGTTAAGCAAATTATAATCATCAGATCTTTAATATAGGAGTAAAATCTAGATATTAAAAGTTATGCCGAGTATGATTCTCTCTAGGTGCTGAATCTGTGACAACTTTAAGGGAAACTGGGATTGGATACCCCACTATTTTTAGTCGTAAATTTAACT-AAGTTTACCAGAGCACTACGAATAAAAAGTTTAAAACTCAAAGGGCTTGGCGGTGTTTTAGACCTCTCAGGGGAACCTGTCTCATAATCGACAGTCCGCGTTAGACCTGACCCTTTATAGCAATTCAGCCTGTATACCGTCGTCGTCAGGTAACTTCTTAAAATATAGTAGTTAGCTTGAGAATTATATTAATTAACACGTCAGATCAAGGTGCAGCTAATAAGAGGGAGAGGATGGGTTACAATTACATATTTGTAATTACGGAGAATGCTTGAAAT-GAGTGTTG-AAAGGAGGACTTGAAAGTAATTTTAATTATATAAATAGGATGAATAGGGCTCTGAAACGTGATACGAAGTCGGACCTGCCCAGTGATTTTTAAACGGCCGCGGTACTCTGACCGTGCAAAGGTAGCATAATCATTTGCCTTATAATTGAAGGCTGGAATGAATGGTTTGACAAGAATACATCTGTCTCTTTTTGACTCCCTAGAACTTTATTTCTGGATGAAAAAGTCCAGATACTATTAAAAGACAAGAAGACCCTATCGAGCTTCAGAAAACTTGGTAGACCTAAGACCAGTCAATATTGGTAAAAGAAGAGCTATCAAATATTTTGGTTGGGGCAACCGAGGAGTAAAGAAAGCCTCCTCTAAGATATAAATCACACTCGTGTTGATCCAAGAATTTTGATCAAAGGAATTAGTTACCGTAGGGATAACAGCATTATCTTTTTCAAGAGCCCATATCGAAAAAAAGGTTTGTGACCTCGATGTTGGACCAGAATGTCCTAAAGATGCAGAAGTCTTTAAGGGTTGGTCTGTTCGACCATTAAAATATATTTTATTTGGGATATGATCTGGGTTGGTTGGAACAGCCCTAAGTTTATTAATTCGTGCAGAGTTAGGGCAGCCCGGTGCTCTACTTGGGGATGATCAGCTCTACAATGTAATTGTAACAGCGCACGCTTTTGTTATAATCTTTTTTTTAGTAATGCCTATGATGATTGGGGGATTCGGAAACTGGCTAGTACCTCTAATATTAGGGGCTCCAGACATGGTATTTCCTCGATTAAATAACATAAGCTTCTGGCTTCTTCCACCTGCACTCCTGCTTCTCCTATCATCAGCTGCGGTAGAAAGTGGAGTTGGAACAGGCTGAACAGTGTATCCACCTTTGTCAGGAAACCTTGCTCATGCTGGTGGTTCTGTAGATCTAGCAATTTTTTCTTTACATCTTGCTGGGGTGTCTTCTATTTTAGGAGCGGTAAACTTTATTACCACAATCATTAACATACGATGGCAGGGGATAAAATTTGAACGTCTTTCTTTGTTTGTTTGATCAGTAAAGATTACGGCTATTTTGCTTCTTTTGTCTTTGCCTGTGTTGGCTGGGGCCATTACTATGCTTCTAACTGATCGAAATTTTAACACTGCTTTTTTCGATCCAGCAGGAGGCGGTGATCCTATTTTG
>suturatus
TACGGTAAAAAGATAGTTAGGCCAATAAGGACCGCTGGATCTTTAGTGGAGGAGTAAAATCTAGACACTAAGAGTTATACCGGACGTGGTTTATTTTTGATGCTGAATCTGTGATAGCTTTAAGGGAAACTGGGATTGGATACCCCATTATTTATAGTTGTAAATTTAGTTTGAGCTTACCAGAGTACTACGAATAAATAGTTTAAAACTCAAAGGGCTTGGCGGTGTTTTAGACCTCTCAGGGGAACCTGTCTCATAATCGACAATCCACGTTAGACCTAACCTTTTATGGCGAAACAGCCTGTATACCGTCGTCGTCAGGTAACTTCTTAAAATATAGTAGTTAGCTCGAGAATTTTATTAATTGAGACGCCAGATCAAGGTGCAGCTAATAAAAAGGTGAGGATGGGTTACAATTACATATTTGTAAATACGGAAAACGTTTGAAACTAAGTGTTTTAAAGGAGGACTTGAAAGTAATTTTAGTTATATAAATAGGATGAATAAGGCTCTGAAACGTGATGTGAAGTCGGACCTGCCCAGTGAGTTTTAAACGGCCGCGGTACTCTGACCGTGCAAAGGTAGCATAATCATTTGCCTTATAATTGAAGGCTGGAATGAATGGTTTGACAAGAATACATCTGTCTCTTTTAGATTCTATAGAATTTTATTTTTAGGTGAAAAAGCCTAGATTGAATTAAAAGACAAGAAGACCCTATCGAGCTTTAGAGAAGTTAATAGACTTAGTGTAAATCAATATAAGTAAAAGAAAAACTATTAAATACTTTGGTTGGGGCAACCGAGGAGCAAGTAAAGCCTCCTCTCAGTGATAAGTCTTACTTGTGTTGATCCAAATTTTTTGATCAAAGGAATTAGTTACCGTAGGGATAACAGCATTATCTTTTTCAAGAGCCCATATCGAAAAAAAGGTTTGTGACCTCGATGTTGGACCAGAATGTCCTAAAGATGCAGAAGTCTTTAAGGGTTGGTCTGTTCGACCATTAAANNNNNNNNNNNNNNNNNNNNNNNNNNNNNNNNNNNNNNNNNNNNNNNNNNNNNNNNNNNNNNNNNNNNNNNNNNNNNNNNNNNNNNNNNNNNNNNNNNNNNNNNNNNNNNNNNNNNNNNNNNNNNNNNNNNNNNNNNNNNNNNNNNNNNNNNNNNNNNNNNNNNNNNNNNNNNNNNNNNNNNNNNNNNNNNNNNNNNNNNNNNNNNNNNNNNNNNNNNNNNNNNNNNNNNNNNNNNNNNNNNNNNNNNNNNNNNNNNNNNNNNNNNNNNNNNNNNNNNNNNNNNNNNNNNNNNNNNNNNNNNNNNNNNNNNNNNNNNNNNNNNNNNNNNNNNNNNNNNNNNNNNNNNNNNNNNNNNNNNNNNNNNNNNNNNNNNNNNNNNNNNNNNNNNNNNNNNNNNNNNNNNNNNNNNNNNNNNNNNNNNNNNNNNNNNNNNNNNNNNNNNNNNNNNNNNNNNNNNNNNNNNNNNNNNNNNNNNNNNNNNNNNNNNNNNNNNNNNNNNNNNNNNNNNNNNNNNNNNNNNNNNNNNNNNNNNNNNNNNNNNNNNNNNNNNNNNNNNNNNNNNNNNNNNNNNNNNNNNNNNNNNNNNNNNNNNNNNNNNNNNNNNNNNNNNNNNNNNNNNNNNNNNNNNNNNNNNNN
>ochroleucus
--------------------------------------------------------AAATCTATATACTGAAAGTTATACTAGAAGTGGTTTACTTAAGATGTTGAATCTGTGACAGCTTTAAGGGAAACTGGGATTGGATACCCCATTATTTTTAGTCGTAAATTTAGTTTAAACTTACCAGAGTACTACGAATAAAAAGTTTAAAACTCAAAGAGCTTGGCGGTGTTTTAGACCTCTCAGGGGAACCTGTCTCGTAATCGACAATCCACGTTAGACCTAACCCTTTGTGGTAATACAGCCTGTATACCGTCGTCGCCAGGTAACTTCTTAAAATATAGTAGTTAGCTTGAGAATTAAATTAATTAAGACGTCAGATCAAGGTGCAGCTAATAAAAGGGTGAGGATGGGTTACAATTATATATTTGTAATTACGGAAAACACTTGAAATGAAGTGC-TTAAAGGAGGACTTGAAAGTAATTTTAATTATATGAGTAAAATGAATAAGGCTCTGAAACGTGATATGAAGTCGGACCTGCCCAGTGAATTTTAAACGGCCGCGGTACTCTGACCGTGCAAAGGTAGCATAATCATTTGCCTTATAATTGAAGGCTGGAATGAATGGTTTGACAAGAATACACCTGTCTCTTTTTGATTATTTAGAATTTTATTTTTGGATGAAAAAGTCCAAATATTATTAAAAGACAAGAAGACCCTATCGAGCTTAAGAGAAATTAGTAGGT-TTATACGAATCAATATAAGTAAAAGAAAAGCTATTAAACACTTTGGTTGGGGCAACCGAGGAGTAACTAGAGCCTCCTTTAAATAGTAAGTCTTACTTGTACTGATCCAAAAATTTTGATCAAAGGAATTAGTTACCGTAGGGATAACAGCATTATCTTTTTCAAGAGCCCATATCGAAAAAAAGGTTTGTGACCTCGATGTTGGACCAGAATGTCCTAAAGATGCAGAAGTCTTTAAGGGTTGGTCTGTTCGACCATTAAAGTATATTTTATTTGGGATATGATCTGGTTTAGTTGGAACGGCTTTAAGATTGTTGATTCGTGCAGAGTTAGGGCAGCCGGGGGCTTTACTTGGAGATGATCAGCTATATAATGTGATTGTAACGGCCCATGCTTTTGTTATAATTTTTTTTTTAGTAATACCCATGATGATTGGAGGTTTTGGGAATTGATTGGTACCGTTAATGTTAGGGGCTCCAGATATGGTGTTTCCTCGCTTGAATAATATAAGTTTTTGGCTTCTTCCTCCAGCGCTTTTACTTCTTTTATCATCAGCTGCGGTAGAAAGTGGGGTAGGTACGGGATGAACTGTGTATCCACCTTTGGCTGGGAATTTAGCTCATGCCGGTGGTTCTGTAGATTTGGCAATTTTTTCTTTACATCTTGCTGGGGTGTCTTCTATTTTAGGGGCGGTGAATTTCATCACTACAATTATTAATATGCGATGACAGGGAATAAAATTTGAGCGTCTTTCCTTGTTTGTCTGATCAGTAAAAATTACGGCTATTTTACTTCTTTTATCTTTGCCTGTATTAGCGGGTGCTATTACTATGCTTTTGACCGATCGAAATTTTAATACTGCATTTTTTGATCCAGCAGGAGGTGGTGATCCAATCTTA
>retifer
TATGGT-AAAAGACAGTTAGGCAAAAGAGGATCATTAGACCCTTAGTATAGGAGTAAAATCTAAATACTAAGAGTTATACCAGGTGTGATTTATCAAGGATGCTGAAGCTGTGATAGCTTTAAGGGAAACTGGGATTGGATACCCCATTATTTTTAGTTGTAAATTTAGTTTAGACTTACCGGAGTACTACGAATAAAAAGTTTAAAACTCAAAGGGCTTGGCGGTGTTTTAGACCTCTCAGGGGAACCTGTCTCATAATCGACAATCCACGTTAGACCTAACCTTCTATAGCAATACAGCTTGTATACCGTCGTCGTCAGGTAACTTCTTAAAATATAGTAGTTAGCTCGAGAATCAGATTAATTAAAACGTCAGATCAAGGTGCAGCTAATAAAAAGGTGAGGATGGGTTACAATTACAAATTTGTAAATACGG-AAATACTTGAAATTAAGTATCTTAAAGGAGGACTTGAAAGTAATTCTAATTATATAGATAGGATGAATGGGGCTCTGAAACGTGATACGAAGTCGGACCTGCCCAGTGAATTTTAAACGGCCGCGGTACTCTGACCGTGCAAAGGTAGCATAATCATTTGCCTTATAATTGAAGGCTGGAATGAATGGTTTGACAAGAATACAGCTGTCTCTTTTAGATTACTTAGAATTTTATTTTTGGATGAAAAAGTCCAGATATAATTAAAAGACAAGAAGACCCTACCGAGCTTTAGAGAAATTAATAGACTTAGTTTAAACTAATATGGATAAAAGGAAAACTATTAAATACTTTGGTTGGGGCAACCGAGGAGCAGATAAAGCCTCCTTTAAA-AATAAATCTTACTTGTGTTGATCCAAACTTTTTGATCAAAGGAATTAGTTACCGTAGGGATAACAGCATTATCTTTTTCAAGAGCCCATATCGAAAAAAAGGTTTGTGACCTCGATGTTGGACCAGAATGTCCTAAAGATGCAGAAGTCTTTAAGGGTTGGTCTGTTCGACCATTAAAGTATATTTTATTTGGTATGTGATCCGGGTTGGTTGGAACGGCCCTGAGGTTATTAATTCGTGCGGAGTTGGGGCAGCCAGGTGCTTTACTTGGAGACGATCAACTGTATAATGTGATTGTAACAGCCCATGCTTTTGTTATGATTTTTTTCTTGGTGATGCCCATGATGATTGGGGGGTTTGGAAACTGACTGGTGCCGTTGATGTTAGGGGCCCCAGATATGGTATTTCCGCGTCTAAATAATATAAGTTTCTGGCTTTTGCCTCCTGCACTTTTACTTCTCTTATCATCAGCAGCTGTGGAAAGAGGGGTAGGAACAGGATGAACTGTATATCCGCCTTTAGCTGGAAATTTAGCGCATGCCGGTGGGTCTGTAGATCTAGCAATTTTTTCTCTACATCTTGCTGGGGTTTCTTCTATTTTAGGGGCTGTAAATTTTATTACTACAATTATTAACATGCGATGACAAGGAATGAAGTTTGAACGTCTTTCTTTGTTTGTATGGTCAGTAAAAATTACAGCCATTTTGCTTCTTCTATCTTTACCCGTATTAGCTGGAGCTATTACTATGCTTCTGACTGATCGAAATTTTAATACTGCCTTTTTTGACCCTGCAGGAGGTGGGGATCCTATTTTA
>circumcisus
TATGGTAAAAAGACAGTTAGGCGATATGAGATTATTAGATCTTTAGTAGAGGAGTAAAATCTAAATACTAAAAGATACACCAGATATAATTTATTTAGGATGTTGAATCTGTGACAGCTTTAAGGGAAACTGGGATTGGATACCCCATTATTTTTAGTTATAAATTTAGTTTAAGCTTACCGGAGTACTACGAATAAAAAGTTTAAAACTCAAAGGGCTTGGCGGTGTTTTAGACCTCTCAGGGGAACCTGTCTCGTAATCGACAATCCGCGTTAAACCTAACCTTTTATGGTAAAACAGCTTGTATACCGTCGTCGTCAGGTAACTTCTTAAAATATAGTAGTTAGCTTGAGAATTTAATTAATTAAAACGTCAGATCAAGGTGCAGCTAATGAAAAGGTGAGGATGGGTTACAATTATATATTTATAAATACGGAAAATACTTGAAATGGAGTATCTTAAAGGAGGACTTGAAAGTAATTTTAATTATATAAATAGAATGAATAAGGCTCTGAAACGTGATGCGAAGTCGGACCTGCCCAGTGAGTTTTAAACGGCCGCGGTACTCTGACCGTGCAAAGGTAGCATAATCATTTGCCTTATAATTGAAGGCTGGAATGAATGGTTTGACAAGAATACAGCTGTCTCTCTTTGATTGTTTAGAATTTTATTTTTGGATGAAAAAGTCCAGATATTATTAAAAGACAAGAAGACCCTATCGAGCTTTAGAAAAATTAATAGGTTTAATATAAGCTAATATAAGTAAAAGGATAACTATTAAATACTTTGGTTGGGGCAACCGAGGAGTAAATAAAGCCTCC-TTTGTTTGTAAGTCTTACTTGCGTTGATCCAAGAATTTTGATCAAAGAAATTAGTTACCGTAGGGATAACAGCATTATCTTTTTTAAGAGCCCGTATCGAAAAAAAGGTTTGTGACCTCGATGTTGGACCAGAATATCCTAAAGATGCAGAAGTCTTTAAGGGTTGGTCTGTTCGACCATTAAAATATTTTCTATTTGGGATATGATCAGGCTTGGTAGGGACTGCTTTAAGGTTATTAATTCGTGCAGAGTTAGGACAGCCAGGTGCTTTGCTTGGAGACGATCAGCTATATAATGTAATTGTGACGGCGCATGCTTTTGTTATAATTTTCTTTTTAGTAATGCCTATGATGATTGGGGGTTTTGGGAATTGATTGGTACCTTTGATATTAGGGGCTCCAGATATAGTATTTCCTCGCTTAAACAACATGAGTTTTTGGCTTCTTCCCCCTGCACTTCTACTTCTTTTGTCTTCGGCTGCGGTAGAAAGAGGGGTAGGAACGGGATGAACTGTATACCCACCTCTGGCAGGGAATCTTGCTCATGCTGGTGGTTCTGTAGATCTTGCAATTTTTTCTTTACACCTTGCTGGGGTATCTTCTATTTTAGGGGCTGTAAACTTCATTACTACAATTATTAATATACGATGACAGGGAATGAAGTTTGAGCGTCTTTCGCTGTTTGTTTGATCGGTGAAGATCACGGCGATCTTACTTCTTTTATCCCTACCTGTTTTGGCGGGGGCTATTACTATGCTTTTAACTGATCGAAATTTCAATACTGCCTTCTTTGATCCAGCAGGGGGTGGTGATCCTATTTTG
>sanguinolentus
TATGGTAAAAAGACAGTTAGGCAAATG-AGACCATTGGATCTTTAATACAGGAGTAAAATCTAAATATTAAGAGTTATTTCAGACATGGTCTATTTAAAATGCTGAATCTGTGACAACTTTAAGGGAAACTGGGATTGGATACCCCATTATTTTTAGTTGTAAATTTAGTTCAGGCTTACCAGAGTACTACGAATAAAAAGTTTAAAACTCAAAGGGCTTGGCGGTGTTTTAGACCTCTCAGGGGAACCTGTCTCATAATCGACAATCCGCGCTAGACCTAACCTTCTATAGCAAGACAGCCTGTATACCGTCGTCGTCAGGTAACTTCTTAAAATATATCAGTTAGCTTGAGAATTTTATTAATTGAAACGTCAGATCAAGGTGCAGCTAATAAGAAGGTGAGGATGGGTTACAATTACAAATTTGTAATTACGGAAGGCACTTGAAATTTAGTGCCTTAAAGGAGGACTTGAAAGTAATTTTGAATATATAAATAGAATGAATAAGGCTCTGAAACNNCATACGAAGTCGGACCTGCCCAGTGAGTTTTAAACGGCCGCGGTACTCTGACCGTGCAAAGGTAGCATAATCATTTGCCTTATAATTGAAGGCTGGAATGAATGGTTTGACAAGAATGTATCTGTCTCCTTTAGATTGTTTAGAATTTTATTTCTGGATGAAAAAGTTCAGATTTAATTAAAAGACAAGAAGACCCTATCGAGCTTTAGAAAAATTAATGGACTTAATATA-ATTAATATTGATAAAAGAAAAGCTATTAAATACTTTGATTGGGGCAATCGAGGAGCAACTAAAACCTCCTTTAGTTAGTGG--CTCACCTGTGTTGATCCAAGAATTTTGATTAAAGGAATTAGTTACCGTAGGGATAACAGCATTATCTTTTTTAAGAGCCCATATCGAAAAAAAGGTTTGTGACCTCGATGTTGGACCAGAATATCCTAAAGATGCAGAAGTCTTTAAGGGTTGGTCTGTTCGACCATTAAA-------------GGAATATGATCTGGGTTAGTGGGGACTGCGCTGAGGCTATTGATTCGTGCAGAGTTAGGTCAGCCTGGTGCTCTTCTTGGTGATGATCAGTTATATAATGTCATTGTAACGGCCCATGCTTTTGTTATAATTTTTTTCTTAGTAATACCAATGATAATTGGAGGCTTTGGGAACTGACTAGTACCTTTGATATTAGGGGCTCCAGATATGGTGTTTCCGCGATTGAATAATATAAGTTTCTGGCTGTTGCCTCCCGCTTTGTTGCTACTTCTATCTTCGGCTGCTGTCGAAAGCGGAGTGGGTACAGGGTGGACTGTTTATCCTCCCTTGGCTGGAAATCTGGCTCATGCTGGTGGGTCAGTGGACCTAGCTATTTTTTCTTTACATCTTGCTGGGGTATCTTCCATTTTAGGGGCTGTAAATTTCATTACAACAATCATTAATATACGATGACAAGGGATGAAATTTGAACGTCTTTCTCTATTTGTATGGTCTGTGAAGATTACTGCTATTTTACTTCTTTTGTCTTTGCCTGTGTTAGCCGGCGCAATCACTATGCTTTTAACTGATCGAAATTTTAATACTGCTTTTTTTGACCCAGCAGGAGGCGGTGATCCAATTTTA
>dayriti
TTCGGTAAAAAGACAGTTAAGC-AAGCATAATCATTAGATCTTTAGTATAGGGGTAAAATCTAAATACTAAAAGTTATATCAAGTGTGATTTATTTTAGATGCTGAATCTGTGACAGCTTTAAGGGAAACTGGGATTGGATACCCCACTATTTTTAGTAATAAATTTAATTTAAGTTTACCAGAGTACTACGAATAAAAAGTTTAAAACTCAAAGAGCTTGGCGGTGTTTTAGACCTCTCAGGGGAACCTGTCTCATAATCGACAATCCACGCTAAACCCGACCTTCTATAGCAATTCAGCCTGTATACCGTTGTCGTCAGGTAACTTCTTAAAATATAGTAGTTAGCTCGAAAATTATATTAATTAGTACGTCAGATCAAGGTGCAGCTAATAAGGGGGAGAGGATGGGTTACAATTATATATTTATAACTATGGAAAACATTTCAAATGAAATGTT-GGAAGGAGGACTTGAAAGTAATTCTGATTATATAAACAGAATGAATAAGGCTCTGAAACGTGATACGAAGTCGGACCTGCCCAGTGAGTTTTAAACGGCCGCGGTACTCTGACCGTGCAAAGGTAGCATAATCATTTGCCTTATAATTGAAGGCTGGAATGAATGGTTTGACAAGAATACAACTGTCTCTTAATGACTTCCTAGAATTTTATTTTTGGATGAAAAAGTCCAGATATCATTAAAAGACAAGAAGACCCTATCGAGCTTTAGAAGAATTAGTGGACTTAAAATTAATCAATAGAAATAAAAGAAAAGCCATTAAGTACTTTGGTTGGGGCAACTGAGGAGTAGACAAAGCCTCCTTTAAACTTTAAATCGGACCTGTATTGATCCAAATATTTTGATCGAAGGAATTAGTTACCGTAGGGATAACAGCATTATCTTTTTCAAGAGCCCATATCGAAAAAAAGGTTTGTGACCTCGATGTTGGACCAGAATGTCCTAAAGATGCAGAAGTCTTTAAGGGTTGGTCTGTTCGACCATTAAANNNNNNNNNNNNNNNNNNNNNNNNNNNNNNNNNNNNNNNNNNNNNNNNNNNNNNNNNNNNNNNNNNNNNNNNNNNNNNNNNNNNNNNNNNNNNNNNNNNNNNNNNNNNNNNNNNNNNNNNNNNNNNNNNNNNNNNNNNNNNNNNNNNNNNNNNNNNNNNNNNNNNNNNNNNNNNNNNNNNNNNNNNNNNNNNNNNNNNNNNNNNNNNNNNNNNNNNNNNNNNNNNNNNNNNNNNNNNNNNNNNNNNNNNNNNNNNNNNNNNNNNNNNNNNNNNNNNNNNNNNNNNNNNNNNNNNNNNNNNNNNNNNNNNNNNNNNNNNNNNNNNNNNNNNNNNNNNNNNNNNNNNNNNNNNNNNNNNNNNNNNNNNNNNNNNNNNNNNNNNNNNNNNNNNNNNNNNNNNNNNNNNNNNNNNNNNNNNNNNNNNNNNNNNNNNNNNNNNNNNNNNNNNNNNNNNNNNNNNNNNNNNNNNNNNNNNNNNNNNNNNNNNNNNNNNNNNNNNNNNNNNNNNNNNNNNNNNNNNNNNNNNNNNNNNNNNNNNNNNNNNNNNNNNNNNNNNNNNNNNNNNNNNNNNNNNNNNNNNNNNNNNNNNNNNNNNNNNNNNNNNNNNNNNNNNNNNNNNNNNNNNNNNNNNNNNNNNN
>tinianus
NNGTNGCNCTAGACAGTTAGGCACTG--AAATCATTAGACCTTTAATGTAGGGGTAAAATCTAAATACTAAAGGTTATACCAGATATGATTTATTTTAAATGCTGAATCTGTGACGACTTTAAGGGAAACTGGGATTGGATACCCCATTATTTTTAGTAGTAAATTTAATTTAAGTTTACCAGAGTACTACGAATAAAAAATTTAAAACTCAAAGAGCTTGGCGGTGTTTTAGACCTCTCAGGGGAACCTGTCTCGTAATCGACAATCCACGCTATACCTGGCCCTTTATAGCAATTCAGTCTGTATACCGTTGTCGTCAGGTAACTTCTTAAAATATAGTAGTTAGCTCGAGAATTTTATTAATTAATACGTCAGATCAAGGTGCAGCTAATAAAAGGGAGAGGATGGGTTACAATTATATATTTATAATTACGGAAGATATTTCAAAAGAAATACTCGGAAGGAGGACTTGAAAGTAATTTTGATTAGATAAACAGAATGAATAAGGCTCTGAAACGTGATGCGAAGTCGGACCTGCCCAGTGAGTTTTAAACGGCCGCGGTACTCTGACCGTGCAAAGGTAGCATAATAATTTGCCTTATAATTGAAGGCTGGAATGAACGGTTTGACAAGAATACATCTGTCTCTTATTGATTTTCTAGAATTTTATTTTTGGATGAAAAAGTCCAGATATTATTAAAAGACAAGAAGACCCTATCGAGCTTTAGAAAAATTAGTGGGCTTATTATTAATCAATATAAGTAAAAGAAAAGCCACTAAATACTTTGGTTGGGGCAACCGAGGAGCAGACAAAACCTCCTCTAAATTTTAAGTCACACTTGTGTTGATCCAAAGATTTTGATCAAAGGAATTAGTTACCGTAGGGATAACAGCATTATCTTTTTCAAGAGCCCATATCGAAAAAAAGGTTTGTGACCTCGATGTTGGACCAGAATATCCTAAAGATGCAGAAGTCTTTAAGGGTTGGTCTGTTCGACCATTAAAATATATTTTATTTGGAATATGGTCTGGGTTAGTTGGGACTGCTTTAAGTTTATTAATTCGTGCAGAATTAGGGCAGCCTGGTGCTTTACTTGGGGATGATCAGTTATATAATGTTATTGTAACAGCGCATGCTTTTGTTATAATTTTTTTTTTAGTAATGCCTATAATAATTGGAGGATTTGGAAATTGGTTGGTACCTTTAATGTTAGGGGCTCCAGATATGGTTTTTCCTCGCTTAAATAATATGAGTTTTTGACTTCTTCCTCCTGCATTATTACTCCTTTTATCGTCGGCTGCAGTAGAGAGTGGGGTAGGCACAGGATGAACTGTATATCCACCTTTAGCAGGAAATCTAGCCCATGCTGGAGGTTCTGTGGATCTGGCGATTTTTTCTCTTCATCTTGCTGGGGTTTCTTCTATTTTAGGGGCAGTAAATTTTATTACTACAATTATTAATATACGATGACAAGGAATGAAATTTGAACGTCTTTCGTTGTTTGTATGATCTGTAAAAATCACTGCTATTTTGCTTTTATTATCCTTACCAGTATTAGCTGGTGCAATTACTATACTTCTAACTGACCGGAATTTTAATACTGCTTTTTTTGATCCGGCAGGAGGTGGTGATCCAATCTTA
>caracteristicus
TACGGTAAAAAGACAGTTAAGCCAAAAAGGACCATCGGACGTTTAGTAGAGGAGTAAAATCTAAATACTGGAAATTATACCGGGTATGGTT---TTGAGATGCTGAATCTGTGAAATCTTTAAGGGAAACTGGGATTGGATACCCCATTATTTTTAGTTGTAAACTTAGTTTAAACTTACCAGAGTACTACGAATAAAAAGTTTAAAACTCAAAGGGCTTGGCGGTGTTTTAGACCTCTTAGGGGAACCTGTCTCATAATCGACAATCCACGTTAGACCTGACCCTTTATGGTAAAACAGCCTGTATACCGTCGTCGTCAGGTAACTTTTTAAAATACAGAAGTTAGCCCGAGAATTAT-TTAATTAAAACGTCAGATCAAGGTGCAGCTAATGAAAGGGGGAGGATGGGTTACAATTACATATTTGTAAATACGGTTAACATTTGAAATAAAATGTTTTAAAGGAGGACTTGAAAGTAATTTTGATTATATAAACAGAATGAATAAGGCTCTGAAACGTGATACGAAGTCGGACCTGCCCAGTGAGTTTTAAACGGCCGCGGTACTCTGACCGTGCAAAGGTAGCATAATCATTTGCCTTATAATTGAAGGCTGGAATGAATGGTTTGACAAGAATACAGCTGTCTCTTTTAGATTATTTAGAATTTTATCTTTGGATGAAAAAGTCCAGATGTAATTAAAAGACAAGAAGACCCTATCGAGCTTTAGAGAAATTAGTAGGTTTAATAAGAACCAATATAAGTAAAAGAAAAACTACTAAATACTTTGGTTGGGGCAACCGAGGAGTAAATGAAGCCTCCTTTAAGCTGTGAATCGTACTTGTGTTGATCCAAAAATTTTGATCAAAGGAATTAGTTACCGTAGGGATAACAGCATTATCTTTTTCAAGAGCCCATATCGAAAAAAAGGTTTGTGACCTCGATGTTGGACCAGAATATCCTAAAGATGCAGAAGTCTTTAAGGGTTGGTCTGTTCGACCATTAAAATACATTCTATTTGGTATATGATCTGGGCTAGTTGGAACTGCTTTAAGGCTGTTAATCCGTGCGGAACTTGGGCAGCCAGGTGCCTTACTCGGAGACGATCAGCTATATAATGTAATTGTAACAGCGCATGCTTTTGTTATAATTTTTTTCTTGGTAATGCCTATAATAATTGGAGGCTTTGGAAACTGGTTGGTACCATTAATGCTAGGGGCTCCAGATATGGTATTTCCTCGTCTAAATAATATAAGTTTTTGACTTCTTCCTCCTGCACTTTTACTTTTGTTATCTTCGGCTGCTGTTGAAAGCGGGGTTGGGACGGGATGAACTGTTTATCCTCCTTTAGCAGGAAATTTGGCTCACGCCGGTGGTTCTGTAGATCTTGCGATTTTCTCTTTACATCTTGCCGGTGTATCTTCTATTTTAGGAGCTGTAAATTTTATTACGACAATTATTAATATACGGTGACAAGGAATAAAATTTGAACGTCTTTCATTGTTTGTGTGATCAGTAAAAATTACGGCTATTCTACTTCTTTTATCTCTACCGGTATTAGCAGGTGCAATTACTATACNTTTAACTGATCGAAATTTTAATACTGCTTTCTTTGATCCTGCCGGAGGAGGTGATCCCATTTTG
>pseudocuneolus
NNNNNNNNNNNNNNNNNNNNNNNNNNNNNNNNNNNNNNNNNNNNNNNNNNNNNNNNNNNNNNNNNNNNNNNNNNNNNNNNNNNNNNNNNNNNNNNNNNNNNNNNNNNNNNNNNNNNNNNNNNNNNNNNNNNNNNNNNNNNNNNNNNNNNNNNNNNNNNNNNNNNNNNNNNNNNNNNNNNNNNNNNNNNNNNNNNNNNNNNNNNNNNNNNNNNNNNNNNNNNNNNNNNNNNNNNNNNNNNNNNNNNNNNNNNNNNNNNNNNNNNNNNNNNNNNNNNNNNNNNNNNNNNNNNNNNNNNNNNNNNNNNNNNNNNNNNNNNNNNNNNNNNNNNNNNNNNNNNNNNNNNNNNNNNNNNNNNNNNNNNNNNNNNNNNNNNNNNNNNNNNNNNNNNNNNNNNNNNNNNNNNNNNNNNNNNNNNNNNNNNNNNNNNNNNNNNNNNNNNNNNNNNNNNNNNNNNNNNNNNNNNNNNNNNNNNNNNNNNNNNNNNNNNNNNNNNNNNNNNNNNNNNNNNNNNNNNNNNNNNATACGAAGTCGGACCTGCCCAGTGAGTTTTAAACGGCCGCGGTACTCTGACCGTGCAAAGGTAGCATAATCATTTGCCTTATAATTGAAGGCTGGAATGAATGGTTTGACAAGAATACACCTGTCTCTTTTAGATTATTTAGAATTTTATTTCTGGATGAAAAAGTTCAGATAGCATTAAAAGACAAGAAGACCCTATTGAGCTTTAGAGAAATTAATAGATTTAATGTAAATCGATATAAGTAAAAGAAAAGCTATTAAATACTTTGGTTGGGGCAACCGAGGAGCAAATAAAGACTCCTCTAAATCACAAATCTTACTTGTGTTGATCCAAAAATTTTGATCAAAGGAATTAGTTACCGTAGGGATAACAGCATTATCTTTTTCAAGAGCCCATATCGAAAAAAAGGTTTGTGACCTCGATGTTGGACCAGAATATCCTAAAGATGTAGAAGTCTTTAAGGGTTGGTCTGTTCGACCATTAAA----------TTCGGTATATGATCTGGGTTGGTTGGAACTGCCCTTAGATTGCTCATTCGTGCAGAACTAGGTCAACCGGGTGCCTTACTTGGAGATGATCAGTTGTATAATGTCATTGTGACAGCCCATGCTTTTGTTATAATTTTTTTTTTAGTTATACCTATAATGATGGGGGGTTTTGGAAACTGATTAGTACCTTTGATGTTAGGAGCTCCAGATATGGTATTTCCTCGTTTAAATAATATAAGTTTCTGGCTTCTTCCTCCTGCACTTCTGCTTCTTTTATCATCAGCAGCCGTAGAAAGTGGGGTAGGTACAGGATGAACTGTATATCCACCTTTATCTGGAAATCTGGCTCATGCTGGTGGATCGGTAGATCTGGCAATTTTTTCTTTACATCTTGCTGGTGTATCTTCTATTTTAGGAGCGGTAAATTTTATTACTACAATTATTAATATGCGATGACAAGGAATAAAATTTGAGCGTCTTTCGTTGTTTGTATGGTCAGTAAAGATTACAGCTATTTTACTTCTTTTATCTCTACCTGTGTTAGCAGGCGCAATTACTATACTTTTAACTGATCGAAATTTTAACACTGCTTTCTTTGATCCTGCAGGAGGTGGGGATCCTATTT--
>balteatus
TTCGGTAAAAAGACAGTTAGGCAAGA-AAGGCCATTGGACCTTTAGTACAGGGGTAAAATCTAAATACTAAAAGTTATGCTAGATATGGC-CATTTTTAGTGCTGAATCTGTGACGACTTTAAGGGAAACTGGGATTGGATACCCCATTATTTTTAGTAGTAAA-TTAACTTAAGTTTACCAGAGTACTACGAATAAAAAATTTAAAACTCAAAGAGCTTGGCGGTGTTTTAGACCTCTCAGGGGAACCTGTCTCATAATCGACAATCCACGATATACCTGACCCTTCGTAGCAATTCAGCTTGTATACCGTCGTCGTCAGGTAACTTCTTAAAATATAGTAGTTAGCTTGAAAATTTTATTGATTAATACGTCAGATCAAGGTGCAGCTAATAAAAGGGAGAGGATGGGTTACAATTACATATTTGTAATTACGGATGATATTTTAAAAGAAATATTCTGAAGGAGGACTTGAAAGTAATCTTAGTTATATAAATAAGATGAATAAGGCTCTGAAACGTGATACGAAGTCGGACCTGCCCAGTGAGTTTTAAACGGCCGCGGTACTCTGACCGTGCAAAGGTAGCATAATAATTTGCCTTATAATTGAAGGCTGGAATGAATGGTTTGACAAGAATACATCTGTCTCTTTTTGATTTTCTAGAATTTTATCTTTGGATGAAAAAGTCCAGATATAATTAAAAGACAAGAAGACCCTATCGAGCTTTAGAAGAATTAATGGACTTAATAATTATCAATACAAGTAAAAGAAAAGCCATTAAGTACTTTGGTTGGGGCAACCGAGGAGTAGATAAAGCCTCCTTTAACTTTTAAATCACACTCGTATTGATCCAAAGATTTTGATCAAAGGAATTAGTTACCGTAGGGATAACAGCATTATCTTTTTCAAGAGCCCATATCGAAAAAAAGGTTTGTGACCTCGATGTTGGACCAGAATGTCCTAAAGATGCAGAAGTCTTTAAGGGTTGGTCTGTTCGACCATTAAAGTATATTTTATTTGGAATATGGTCTGGATTAGTTGGGACTGCTTTAAGTTTATTAATTCGTGCAGAATTAGGGCAGCCTGGTGCTTTGCTCGGAGATGATCAACTATATAATGTAATTGTAACAGCCCATGCTTTTGTTATAATTTTCTTTTTAGTAATGCCTATAATAATTGGAGGATTTGGAAACTGGTTGGTACCATTAATATTAGGGGCTCCAGATATAGTTTTTCCTCGTTTGAATAATATAAGTTTTTGGCTTCTTCCTCCTGCATTATTACTTCTTTTATCATCGGCTGCAGTAGAAAGAGGGGTAGGTACAGGATGAACAGTATATCCACCCTTAGCGGGAAATTTAGCCCATGCTGGAGGTTCTGTGGACCTAGCAATTTTTTCTCTTCATCTTGCCGGGGTTTCTTCTATTTTAGGGGCAGTAAACTTTATTACCACAATTATTAATATACGATGACAAGGAATAAAATTTGAGCGTCTTTCGTTGTTTGTATGATCTGTAAAAATTACTGCTATTTTACTTTTATTATCTCTACCTGTATTAGCTGGGGCTATTACTATGCTTTTAACTGATCGAAATTTTAATACTGCTTTTTTTGATCCAGCAGGAGGTGGTGACCCAATCTTG
>hieroglyphus
C--GGT--AAAGACAGTTAGGTG---AATAATCATTAGATCTTTAATATAGAAGTAAAATTTATATATTAAAAGTTATACTTAAGATGATTTATTTTAGATACTGAATCTGTGACAACTTTAAGGGAAACTGGGATTTGATACCCCATTATTTTTAGTAATAAATTTAATTTAGATTTACCAGAGCACTACGAATAAAAAATTTAAAACTCAAAGAGCTTGGCGGTGTTTTAGACCTCTCAGGGGAATCTGTCTCATAATCGACAATCCGCGTTAGACCTGACCCTTTATAGTAATTCAGTTTGTATACCGTCGTCGTCAGGTAACTTTTTAAAATATAATAGTTAGCTTAATAATCTTATCAATTAATACGTCAGATCAAGGTGCAGCTAATAAAAGGGGGAAGATGGGTTACAATTATATATTTATAACTACGGATGTTACTTGAAATAAAGTATC-TAAAGGAGGACTTGAAAGTAATTTTAATTATATAATTAAGATGAATAAGGCTCTGAAACGTGATACGAAGTCGGACCTGCCCAGTGAGTTTTAAACGGCCGCGGTACTCTGACCGTGCAAAGGTAGCATAATCATTTGCCCTATAATTGAGGGCTAGAATGAATGGTTTGACAAGAATACATCTGTCTCTTAATGATTTTCTAGAATTTTATTTTTGGATGAAAAAGTCCAGATAATATTAAAAGACAAGAAGACCCTATCGAGCTTTAGAGAAATTAGTGGATTTA--ACTAAATAATAGAGATAAAAGCAGAACCTCTAAGTACTTTGGTTGGGGCAACCGAGGAGTAAATAAAGCCTCCTTTAAATTTTAAAATCTACTTGTGTTGATCCAAAAATTTTGATTAAAGAAATTAGTTACCGTAGGGATAACAGCATTATCTTTTTTAAGAGCTCATATCGAAAAAAAGGTTTGTGACCTCGATGTTGGACCAGAATATCCTAAAGATGCAGAAGTCTTTAAAGGTTGGTCTGTTCGACCATTAAAATATATTTTATTTGGAATGTGATCTGGTTTAGTTGGGACTGCTTTAAGTTTATTAATTCGTGCGGAGCTAGGTCAACCAGGTGCTTTACTTGGAGATGATCAGTTATATAATGTAATTGTAACAGCACATGCTTTTGTTATAATCTTTTTTTTAGTAATGCCTATAATAATTGGAGGATTTGGAAATTGATTAGTACCTTTAATGTTAGGAGCTCCAGACATAGTTTTTCCTCGTTTAAACAATATAAGTTTTTGATTACTTCCTCCTGCGCTTTTACTTCTATTGTCTTCAGCTGCAGTTGAAAGAGGGGTTGGTACAGGATGAACAGTATACCCTCCTTTAGCCGGTAATTTGGCTCATGCTGGAGGTTCTGTAGATCTAGCAATCTTTTCTCTTCATCTTGCTGGGGCTTCTTCTATTTTAGGAGCAGTGAATTTTATTACTACAATTATTAATATACGATGACAAGGAATGAAATTTGAACGTCTATCATTATTTGTATGATCAGTAAAAATTACTGCGATTTTGCTTCTTTTATCCTTACCTGTATTAGCAGGTGCAATTACTATGCTTTTAACTGATCGGAACTTTAATACTGCTTTTTTTGACCCAGCAGGAGGTGGTGACCCTATTTTA
>daucus
TTCGGTAAA-AGACAGTTAGGCAAAATAGAATCGTCAGATCTTTGGTATAGAGGTAAAATTTATATATCAAAAGCTATTTTTAATACGATATATTTCAGAAGCTGAATCTGTGACAACTTCAAGGGAAACTGGGATTGGATACCCCATTATTTTTAGTAATAAATTTGATTTAAATATACCAGAGTACTACGAATAAAAAGTTTAAAACTCAAAGGGCTTGGCGGTGTTTTAGACCACTCAGGGGAACCTGTCTCATAATCGACAATCCACGCTAAACCTGACCTCTTATAGCGA-TCAGCTTGTATACCATCGTCGTCAGGTAACTTCTTAAAATATAGTAGTTAGCTTGAAAATCCTATTAATTAATACGTCAGATCAAGGTGCAGCTTATAAGGAGGAGAGGATGGGTTACAATTATAAATTTATAATTACGGAAAACATTTAAAACAAAATGTT-TAAAGGAGGACTTGAAAGTAATTCTACTTATATAAATAGAATGAATAAGGCTCTGAAACGTGATACGAAGTCGGACCTGCCCAGTGAGTTTTAAACGGCCGCGGTACTCTGACCGTGCAAAGGTAGCATAATCATTTGCCTTATAATTGAAGGCTGGAATGAATGGTTTGACAAGAATACATCTGTCTCTTTTTGATTCTCTAGAATTTTATTTTTGGATGAAAAAGTCCAGATTCTATTAAAAGACAAGAAGACCCTATCGAGCTTTAGAAAAATTAATGGATTTAA-AATACCTAATAACAATAAAAAGAAAACCATTAAACACTTTGGTTGGGGCAACCGAGGAGCAAATAAAGCCTCCTCTAAATTTTAAATCATACATGAATTGACCCAAGAATCTTGATCAAAGAAATTAGTTACCGTATGGATAACAGCATTATCTTTTTTGAGAGCTCATATCGAAAAAAAGGTTTGTGACCTCGATGTTGGGCCAGAATGTCCTAAAGATGCAGAAGTCTTTAAGGGTTGGTCTGTTCGACCATTAAA-------------------------------------ACTGCGCTAAGTCTGTTAATTCGTGCTGAATTAGGACAGCCTGGTGCATTACTCGGAGATGATCAACTATATAATGTAATTGTGACAGCGCATGCTTTTGTTATAATCTTTTTTTTAGTAATACCTATAATGATTGGAGGATTTGGAAACTGATTAGTACCTTTAATATTAGGGGCTCCAGATATAGTTTTTCCGCGTTTAAATAATATAAGTTTTTGATTACTTCCTCCTGCACTTTTACTTCTCTTATCTTCTGCTGCAGTGGAAAGGGGAGTAGGTACAGGTTGAACAGTATATCCTCCTCTTGCAGGAAATCTGGCTCATGCCGGTGGGTCTGTAGATTTAGCAATTTTTTCCCTTCATCTTGCTGGTGTTTCTTCTATCTTAGGAGCAGTAAATTTTATCACTACAATTATTAATATACGATGACAAGGAATAAAATTTGAGCGTTTATCTTTATTTGTTTGATCTGTAAAAATTACTGCTATTTTACTTCTTTTATCTCTTCCTGTACTAGCAGGTGCAATTACTATACTGCTAACAGATCGAAATTTTAATACTGCCTTCTTTGACCCTGCAGGA------------------
>bruuni
TATGGTAAAAAGACAGTTAGGCAATATAAAATCATCAGATCTCTAGTAAAGGAGTAAAATCTAAATACTAAGAGTTATACCGAACATGGTTTATTTAAAATGTTGAGTCTGTGACAGCTTTAAGGGAAACTGGGATTGGATACCCCATTATTTTTAGTTATAAATTTAGTTTAAGCTTACCGGAGTACTACGAATAAAAAGTTTAAAACTCAAAGAGCTTGGCGGTGTTTTAGACCTCTCAGGGGAACCTGTCTCGTAATCGACAATCCACGTTAAACCTAACCTTTTATAGTGATACAGCCTGTATACCGTCGTCGTCAGGTAACTTCTTAAAATATAGTAGTTAGCTTGAGAATTTAATTAATTAAAACGTCAGATCAAGGTGCAGCTAATAAAGAGGTGAGGATGGGTTACAATTACATATTTGTAAATACGGAAAATACTTGAAATGAAGTGTTTGGAAGGAGGACTTGAAAGTAATTTTGATTATATAAACACAATGAATAAGGCTCTGAAACGTGATACGAAGTCGGACCTGCCCAGTGAGTTTTAAACGGCCGCGGTACTCTGACCGTGCAAAGGTAGCATAATCATTTGCCTTATAATTGAAGGCTGGAATGAATGGTTTGACAAGAATACAGCTGTCTCTTTTAGAATATTTAGAATTTTATTTTTGGATGAAAAAGTCCAAATACTAGTAAAAGACAAGAAGACCCTATCGAGCTTCAGAAAAATTAATAGGTTTAATAAAAATTAATATAGGTAAAAAAAAAACTATTAAATACTTTGGTTGGGGCAACCGAGGAGCATATAGAGCCTCCTTTAACTTATAAGTCCTACTTGTGTTGATCCAATAATTTTGATCAAAGGAATTAGTTACCGTAGGGATAACAGCATTATCTTTTTCAAGAGCCCATATCGAAAAAAAGGTTTGTGACCTCGATGTTGGACCAGAATATCCTAAAGATGCAGAAGTCTTTAAGGGTTGGTCTGTTCGACCATTAAAATATATCTTATTTGGAATATGATCAGGATTAGTAGGGACTGCTTTAAGACTATTAATTCGTGCAGAATTAGGGCAACCCGGTGCTTTGCTTGGAGATGATCAGTTATATAATGTAATTGTAACGGCTCATGCTTTTGTTATAATCTTTTTTTTAGTGATACCTATGATGATTGGGGGCTTTGGGAATTGGTTAGTACCGTTGATGCTAGGGGCTCCAGACATAGTATTTCCTCGCTTAAATAATATAAGTTTTTGGCTTCTGCCTCCTGCACTTTTACTCCTTTTATCTTCAGCTGCGGTAGAAAGTGGGGTAGGGACAGGATGGACTGTATATCCACCATTATCAGGAAACCTAGCTCATGCTGGCGGTTCTGTAGATCTAGCAATTTTTTCCTTACATCTTGCTGGTGTTTCTTCTATTTTAGGGGCTGTAAATTTTATTACTACAATTATTAATATACGATGACAGGGAATGAAATTTGAACGTCTTTCCTTGTTTGTATGGTCAGTAAAAATTACGGCTATCTTGCTTCTTTTATCCCTACCTGTTTTAGCGGGGGCAATTACTATACTTCTAACTGATCGAAATTTCAATACTGCATTTTTTGATCCGGCAGGAGGTGGTGATCCTATTTTA
>lenavati
TTCGGTAAAAAGACAGTTAGGCGAAATAAGATCACTAGACCTTTAGTACAGGGGTAAAATCTAAATACTAAGAGTTATATCAGGTGTGGTTTATTTTAGATGCTGAATCTGTGACGACTTTAAGGGAAACTGGGATTGGATACCCCATTATTTTTAGTAGTAAATTTAATCTAAGTTTACCAGAGTACTACGAATAAAAAATTTAAAACTCAAAGAGCTTGGCGGTGTTTTAGACCTCTCAGGGGAACCTGTCTCATAATCGACAATCCACGTTAAACCCGACCCTTTATAGCAATTCAGCCTGTATACCGTTGTCGTCAGGTAACTTCTTAAAATGTAGTAGTTAGCTCGAGAATATTATTAATTAGTACGTCAAATCAAGGTGCAGCTAATAAAAGGGAGAGGATGGGTTACAATTATATATTTATAATTACGAAAAACATTTTAAATAAAGTGCT-GGAAGGAGGACTTGAAAGTAATTTTGATTATATAAACAGAATGAATAAGGCTCTGAAACGTGATACGAAGTCGGACCTGCCCAGTGAGTTTTAAACGGCCGCGGTACTCTGACCGTGCAAAGGTAGCATAATCATTTGCCTTATAATTGAAGGCTGGAATGAATGGTTTGACAAGAATACATCTGTCTCTTTGTGACTTCCTAGAATTTTATTTTTGGATGAAAAAGTCCAGATATTATTAAAAGACAAGAAGACCCTATCGAGCTTTAGAGAAATTAATGGACTTGATAGTAATCAATAGAAATAAAAGAATAGCCATTAAATACTTTGGTTGGGGCAACCGAGGAGTAAATAAAGCCTCCTTTAAATTTTAAATCACACCTGTGTTGATCCAAGTATTTTGATCAAAGGAATTAGTTACCGTAGGGATAACAGCATTATCTTTTTCAAGAGCCCATATCGAAAAAAAGGTTTGTGACCTCGATGTTGGACCAGAATATCCTAAAGATGCAGAAGTCTTTAAGGGTTGGTCTGTTCGACCATTAAAGTATATTTTATTCGGAATATGATCGGGGTTGGTTGGTACCGCCTTAAGGTTATTAATTCGTGCGGAATTAGGGCAGCCTGGTGCTCTGCTTGGAGATGATCAATTATATAATGTAATTGTGACAGCACACGCTTTTGTTATAATTTTCTTTTTAGTTATGCCTATGATGATTGGGGGGTTTGGAAATTGGTTGGTACCTCTTATATTAGGGGCTCCAGATATAGTTTTTCCTCGTTTAAATAATATGAGTTTTTGGCTTCTTCCTCCTGCATTGTTGCTCCTTTTATCATCAGCAGCGGTGGAAAGAGGAGTTGGTACAGGATGGACAGTATACCCTCCTTTGGCAGGGAATTTAGCTCATGCTGGAGGTTCTGTGGATCTAGCGATTTTTTCTCTTCATCTTGCTGGAGTTTCCTCTATTTTAGGTGCGGTGAATTTTATTACTACGATTATTAATATGCGATGACAAGGTATAAAATTTGAACGTCTTTCATTGTTTGTGTGATCTGTAAAAATTACTGCTATTTTACTTCTTTTATCTCTACCTGTATTGGCAGGCGCTATTACTATGCTTTTGACTGATCGAAATTTTAATACTGCTTTCTTTGATCCAGCAGGAGGTGGCGATCCTATTTTA
>pergrandis
TATGGTAAAAAGACAGTTAGGCAGATTAAAATCATTAGACCTTTAATAGAGGAGTAAAATCTATATATTAAAAGTTATATCTAATGTGGTTTATTTAAGATGTTGAATCTGTGATAGCTTTAAGGGAAACTGGGATTGGATACCCCATTATTTTTAGTCGTAAATTTAGTTTAAGCTTACCGGAGTACTACGAATAAAAAGTTTAAAACTCAAAGAGCTTGGCGGTGTTTTAGACCCCTCAGGGGAACCTGTCTCGTAATCGACAATCCACGTTAGACCTAACCCTTTATGGTCAAACAGCCTGTATACCGTCGTCGTCAGGTAACTTCTTAAAATATAGTAGTTAGCTCGAGAATTTTATTAATTAAAACGTCAGATCAAGGTGCAGCTAATGAAAGGGCGAGGATGGGTTACAATTATATATTTGTAAATACGAAAAACATTTGAAATGAAGTGTCTTAAAGGAGGACTTGAAAGTAATTTCGATTATATAAACGGAATGAATAGGGCTCTGAAACGTGATACGAAGTCGGACCTGCCCAGTGAATTTTAAACGGCCGCGGTACTCTGACCGTGCAAAGGTAGCATAATCATTTGCCTTATAATTGAAGGCTGGAATGAATGGTTTGACAAGAATGCACCTGTCTCTTTTAGATTGTTTAGAATTTTATTTTTGGATGAAAAAGTCCAGATATTATTAAAAGACAAGAAGACCCTATCGAGCTTCAGAAAAATTAATGGACTTAATATGA-TCAATA-TAATAAAAGAAAAACTATTAAATACTTTGGTTGGGGCAACCGAGGAGCAAATAGAGCCTCCTTTAAATTATAAATCTTGCTTGTGTTGATCCAAAAATTTTGATCGAAGGAAATAGTTACCGTAGGGATAACAGCATTATCTTTTTCAAGAGCCCATATCGAAAAAAAGGTTTGTGACCTCGATGTTGGACCAGAATGTCCTAAAGATGCAGAAGTCTTTAAGGGTTGGTCTGTTCGACCATTAAAGTATATTTTGTTTGGAATATGATCTGGGTTGGTTGGGACTGCTCTGAGGTTGTTAATTCGTGCAGAGTTAGGACAACCTGGTGCTTTGCTTGGAGACGATCAGTTATATAATGTGATTGTGACAGCCCATGCTTTTGTTATAATTTTTTTCTTGGTAATACCCATGATGATTGGAGGATTCGGAAATTGATTGGTGCCTCTAATGCTAGGGGCTCCCGATATAGTATTTCCACGTTTAAATAATATAAGTTTCTGGCTTCTCCCTCCTGCACTTTTACTTCTTTTGTCGTCAGCTGCAGTGGAAAGTGGGGTAGGTACGGGATGAACCGTATATCCGCCTTTAGCTGGTAATCTGGCTCACGCCGGTGGCTCTGTAGATCTGGCAATTTTTTCTTTACATCTAGCTGGGGTTTCTTCTATTTTAGGGGCAGTAAATTTTATTACTACAATTATTAACATGCGATGGCAGGGAATAAAGTTCGAACGTCTTTCGTTATTTGTGTGGTCGGTAAAGATTACAGCTATTTTACTTCTTTTATCCTTACCTGTGTTAGCCGGAGCAATTACTATACTTCTAACTGACCGGAATTTTAATACTGCTTTCTTCGATCCGGCAGGAGGTGGTGATCCTATTTTA
>salreiensis
NNNNNNNNNNNNNNNNNNNNNNNNNNNNNNNNNNNNNNNNNNNNNNNNNNNNNNNNNNNNNNNNNNNNNNNNNNNNNNNNNNNNNNNNNNNNNNNNNNNNNNNNNNNNNNNNNNNNNNNNNNNNNNNNNNNNNNNNNNNNNNNNNNNNNNNNNNNNNNNNNNNNNNNNNNNNNNNNNNNNNNNNNNNNNNNNNNNNNNNNNNNNNNNNNNNNNNNNNNNNNNNNNNNNNNNNNNNNNNNNNNNNNNNNNNNNNNNNNNNNNNNNNNNNNNNNNNNNNNNNNNNNNNNNNNNNNNNNNNNNNNNNNNNNNNNNNNNNNNNNNNNNNNNNNNNNNNNNNNNNNNNNNNNNNNNNNNNNNNNNNNNNNNNNNNNNNNNNNNNNNNNNNNNNNNNNNNNNNNNNNNNNNNNNNNNNNNNNNNNNNNNNNNNNNNNNNNNNNNNNNNNNNNNNNNNNNNNNNNNNNNNNNNNNNNNNNNNNNNNNNNNNNNNNNNNNNNNNNNNNNNNNNNNNNNNNNNNNNNNNNATACGAAGTCGGACCTGCCCAGTGAGTTTTAAACGGCCGCGGTACTCTGACCGTGCAAAGGTAGCATAATCATTTGCCTTATAATTGAAGGCTGGAATGAATGGTTTGACAAGAATACACCTGTCTCTTTTAGATTATTTAGAATTTTATTTCTGGATGAAAAAGTTCAGATAGCATTAAAAGACAAGAAGACCCTATTGAGCTTTAGAGAAATTAATAGATTTAATATAAATCGATATAAGTAAAAGAAAAGCTATTAAATACTTTGGTTGGGGCAACCGAGGAGCAAATAAAGACTCCTCTAAATCATAAATCTTACTTGTGTTGATCCAAAAATTTTGATCAAAGGAATTAGTTACCGTAGGGATAACAGCATTATCTTTTTCAAGAGCCCATATCGAAAAAAAGGTTTGTGACCTCGATGTTGGACCAGAATGTCCTAAAGATGCAGAAGTCTTTAAAGGTTGGTCTGTTCGACCAT-------------GTTCGGTATATGATCTGGGTTGGTTGGAACTGCCCTTAGATTGCTCATTCGTGCAGAATTAGGTCAACCGGGTGCCTTACTTGGAGATGACCAGTTGTATAATGTTATTGTTACAGCCCATGCTTTTGTTATAATTTTTTTTTTAGTTATACCTATAATGATGGGGGGTTTTGGAAACTGGTTGGTACCTTTGATGTTAGGAGCTCCAGATATGGTATTTCCTCGTTTAAATAATATAAGTTTCTGGCTTCTTCCTCCTGCGCTTCTACTTCTTTTATCATCAGCAGCCGTGGAAAGTGGGGTGGGTACAGGATGAACTGTATATCCACCCCTGTCTGGAAATCTGGCTCATGCTGGCGGATCAGTAGATCTGGCAATTTTTTCTTTACATCTTGCTGGTGTATCTTCTATTTTAGGAGCGGTAAATTTTATTACTACAATTATTAATATGCGATGACAAGGAATAAAATTTGAGCGTCTTTCGTTGTTTGTATGGTCAGTAAAAATTACAGCTATTTTACTTCTTTTATCTCTACCTGTGTTAGCAGGCGCAATTACTATACTTCTAACTGATCGAAATTTTAATACTGCTTTCTTTGATCCTGCAGGAGGTGGGGATCCCAT----
>victoriae
TATGGTAAAAAGACAGTTAAGCAAAAGAGGATCATTAGACCCTTAGTACAGGAGTAAAATCTAAATACTGAGAGTTATACCTGGTATGATTTATTAAAAGTGCTGAATCTGTGATAGCTTTAAGGGAAACTGGGATTGGATACCCCATTATTTTTAGTTGTAAATTTAGTTAAGGCTTACCGGAGTACTACGAATAAAAAGTTTAAAACTCAAAGGGCTTGGCGGTGTTTTAGACCTCTCAGGGGAACCTGTCTCATAATCGACAATCCACGTTAAACCTAACCTTTTATAGCGATACAGCTTGTATACCGTCGTCGTCAGGTAACTTCTTAAAATATAGTAGTTAGCCCGAGAATTAAGTTAATTAAAACGTCAGATCAAGGTGCAGCTAATAAAAAGGTGAGGATGGGTTACAATTATATATTTATAAATACGG-AAATACTTGAAATAAAGTATCTTAAAGGAGGACTTGAAAGTAATTCTAATTATATAAATAGGATGAATAGGGCTCTGAAACGTCATACGAAGTCGGACCTGCCCAGTGAGTTTTAAACGGCCGCGGTACTCTGACCGTGCAAAGGTAGCATAATCATTTGCCTTATAATTGAAGGCTGGAATGAATGGTTTGACAAGAATGCAGCTGTCTCTTTTAGATTGCTTAGAATTTTATTTTTGGATGAAAAAGTCCAGATATGATTAAAAGACAAGAAGACCCTATCGAGCTTTAGAGAAATTAATAGAGTTAATTTAAACTAATATAGGTAAAAAGAAAACTATTAAACACTTTGGTTGGGGCAACCGAGGAGTAAGTAAAGCCTCCTTTAGA-AATAAATCTTGCTTGTGTTGATCCAAATATTTTGATTAAAGGAATTAGTTACCGTAGGGATAACAGCATTATCTTTTTCAAGAGCTCATATCGAAAAAAAGGTTTGTGACCTCGATGTTGGACCAGAATGTCCTAAAGATGCAGAAGTCTTTAAGGGTTGGTCTGTTCGACCATTAAA----ATTTTGTTTGGTATATGATCTGGATTAGTTGGAACGGCCCTAAGGYTATTGAYTCGTGCAGAGTTMGGACAACCAGGTGCCTTGCTTGGGGACGATCAGCTATATAATGTRATTGTAACAGCCCATGCTTTTGTTATGATTTTTTTCTTAGTTATGCCTATAATAATTGGGGGTTTTGGAAACTGGCTGGTACCCCTCATGTTGGGAGCTCCAGATATAGTATTCCCACGTTTAAATAATATAAGTTTTTGGCTTTTACCTCCAGCACTTTTACTTCTTCTATCGTCGGCAGCTGTGGAAAGGGGGGTGGGAACAGGATGAACTGTATATCCGCCTTTGGCTGGAAATTTAGCACATGCTGGTGGATCTGTAGATCTGGCAATTTTTTCTTTACATCTTGCTGGGGCTTCTTCTATTTTGGGAGCTGTAAATTTTATTACTACGATTATTAACATACGATGACAAGGAATGAAATTTGAACGTCTTTCATTGTTTGTATGATCTGTAAAAATTACGGCTATTTTGCTTCTTTTATCTTTACCTGTGCTGGCTGGGGCCATTACTATGCTTCTAACTGATCGAAATTTTAATACTGCTTTCTTTGATCCTGCAGGAGGCGGGGATCCTATTTTA
>ammiralis
TATGGTAAAAAGACAGTTAGGCGATAAAGGACTATAGGACCTATAGTATAGGAGTAAAATCTAGATACTAATAGTTATACCGGCTGTGGTTTATTAAG-GTGCTGAGTCTGTGATAGCTTTAAGGGAAACTGGGATTGGATACCCCATTATTTTTAGTTGTAAATTTAGTTTAGGCTTACCAGAGTACTACGAATAAAAAGTTTAAAACTCAAAGGGCTTGGCGGTGTTTTAGACCTCTCAGGGGAACCTGTCTCGTAATCGACAATCCACGTTATACCTGACCTTTTATAGCGATACAGCCTGTATACCGTCGTCGTCAGGTAACTTCTTAAAATATAGTAGTTAGCTCGAGAGTTAGATTAGTTAAAACGTCAGATCAAGGTGCAGCTAATAAAAAGGTGAGGATGGGTTACAATTATATATTTATAAATACGGGAAATACTTGAAATGAAGTATCTTAAAGGAGGACTTGAAAGTAATTCTAATAATATAAATAGGATGAATAGGGCTCTGAAACGTGATACGAAGTCGGACCTGCCCAGTGAGTTTTAAACGGCCGCGGTACTCTGACCGTGCAAAGGTAGCATAATCATTTGCCTTATAATTGAAGGCTGGAATGAATGGTTTGACAAGAATACAGCTGTCTCTTTTAGATTACTTAGAATTTTATCTTTGGATGAAAAAGTCCAGATATAATTAAAAGACAAGAAGACCCTATCGAGCTTTAGAGAAGTTAATAGATTTAATTCGAACCAATATAGATAAAAGGAAAGCTATTAAATACTTTGGTTGGGGCAACCGAGGAGTAAGTAAAGCCTCCTTTAAA-AATAAATCTTACCTGTGTTGATCCAAAATTTTTGATCAAAGGAATTAGTTACCGTAGGGATAACAGCATTATCTTTTTTAAGAGCCCATATCGAAAAAAAGGTTTGTGACCTCGATGTTGGACCAGAATGTCCTAAAGATGCAGAAGTCTTTAAGGGTTGGTCTGTTCGACCATTAAAGTATATTTTGTTTGGTATATGATCTGGGTTGGTTGGAACTGCCCTAAGGCTATTGATTCGTGCAGAGTTAGGGCAACCAGGTGCTTTGCTTGGGGATGATCAGCTATATAATGTAATTGTAACAGCCCATGCTTTTGTTATAATTTTTTTCTTAGTTATACCTATGATAATTGGGGGTTTTGGAAACTGGTTGGTACCACTAATATTAGGGGCTCCAGATATAGTATTTCCACGTTTAAATAATATAAGTTTTTGGCTTTTGCCGCCTGCACTTTTACTTCTTTTATCGTCAGCAGCTGTAGAAAGAGGGGTAGGGACGGGATGAACTGTATATCCACCTTTAGCGGGAAATTTGGCGCATGCCGGCGGATCTGTAGATCTAGCGATTTTCTCTTTACATCTTGCTGGGGTTTCTTCTATTTTAGGGGCTGTAAATTTTATTACTACAATTATTAATATACGATGACAAGGAATAAAATTTGAGCGTCTTTCGTTGTTTGTATGGTCTGTAAAAATTACGGCTATTTTGCTTCTTTTATCTTTGCCTGTGTTAGCTGGAGCCATTACTATGCTTTTGACTGATCGAAATTTTAATACTGCTTTTTTTGACCCTGCAGGAGGTGGGGATCCTATTTTA
>corallinus
TTTGGT--AAAGACAGTTAAGCGAAGTAGAATCATCGGATCTTTAGTATAGGGGTAAAATCTAAATACTAAAAGTTATATCAAGTGTGATTTATTTTAGATGCTGAATCTGTGACAACTTTAAGGGAAACTGGGATTGGATACCCCACTATTTTTAGTAATAAATTTAACTTAAGTTTACCAGAGTACTACGAATAAAAAATTTAAAACTCAAAGAGCTTGGCGGTGTTTTAGACCTCTCAGGGGAACCTGTCTCATAATCGATAATCCACGTTAAACCCGACCCTCTATGGCAATTCAGCCTGTATACCGTTGTCGTCAGGTAACTTCTTAAAATATAGTAGTTAGCCCGAAAATTATGTTAATTAGCACGTCAGATCAAGGTGCAGCTAATAAGAGGGAGAGGATGGGTTACAATTATATATTTATAATTACGGAAAACACCCTAAATAAAGTGTT-GGAAGGAGGACTTGAAAGTAATTTTGATTATATAAGCAAAATGAATAAGGCTCTGAAACGTGATACGAAGTCGGACCTGCCCAGTGAGTTTTAAACGGCCGCGGTACTCTGACCGTGCAAAGGTAGCATAATCATTTGCCTTATAATTGAAGGCTGGAATGAATGGTTTGACAAGAATACAACTGTCTCTTTATGACTTCCTAGAATTTTATTTCTGGATGAAAAAGTCCAGATATTATTAAAAGACAAGAAGACCCTATCGAGCTTTAGAAAAATTAGTAGACTTAAAAGTAATCAATAGAAATAAAAGAAAAGCTACTAAGTACTTTGGTTGGGGCAACCGAGGAGTAAACAAAGCCTCCTTTAAATTTTAAATCAGACTTGTATTGATCCAAATATTTTGATCAAAGGAATTAGTTACCGTAGGGATAACAGCATTATCTTTTTCAAGAGCCCATATCGAAAAAAAGGTTTGTGACCTCGATGTTGGACCAGAATATCCTAAAGATGCAGAAGTCTTTAAGGGTTGGTCTGTTCGACCATTAAAGTACATTTTATTTGGAATATGATCTGGGTTAGTTGGTACTGCATTAAGTTTGTTAATTCGTGCGGAATTAGGGCAGCCTGGTGCTTTGCTCGGGGATGATCAATTATATAATGTAATTGTAACAGCACATGCTTTTGTTATAATTTTCTTTTTAGTAATGCCTATAATAATTGGAGGATTTGGTAATTGACTAGTGCCTTTAATGCTAGGAGCTCCAGATATGGTTTTCCCTCGTTTAAATAATATAAGTTTTTGACTTCTTCCTCCCGCGTTGTTGCTTTTATTATCGTCGGCGGCAGTAGAAAGGGGTGTAGGTACAGGATGGACGGTGTATCCTCCCCTGTCGGGAAACTTAGCTCATGCTGGGGGATCTGTGGATCTAGCAATTTTTTCTCTTCATCTTGCTGGGGTTTCTTCTATCTTAGGGGCAGTAAATTTTATTACTACAATTATTAATATACGATGACAAGGAATAAAATTTGAACGCCTTTCGTTATTTGTGTGGTCTGTAAAAATTACTGCTATTTTACTTCTTTTATCTTTACCTGTATTAGCAGGTGCGATTACTATACTTCTAACTGATCGAAATTTCAATACTGCCTTTTTTGATCCAGCAGGAGGTGGTGATCCTATTTTA
>mozambicus
-----------------------------------------------------------------------------------------------------------------------------------------------------------AGCAGTAAATTTAATTTAGATTTACCAGAGTACTACGAATAGAAAGTTTAAAACTCAAAGAGCTTGGCGGTGTTTTAGACCCCTCAGGGGAACCTGTCCTATAATCGACAATCCACGTTAAACCTGACCCTTTATAGCAATTCAGCCTGTATACCGTCGTCGTAAGGTAACTTCTTAAAATATAGTAGTTAGCCCGAGAACTCTGTTAGTTAATACGTCAGATCAAGGTGCAGCTAATAAAAGGGAGAGGATGGGTTACAATTATCTAATCATAATTATGAAAGACATTTCAAATAAGATGTTA-GAAAGAGGACTTGAAAGTAATTCTAACTATATAAATAGAATGAATAAGGCTCTGAAACGTGATATGAAGTCGGACCTGCCCAGTGAGTTTTAAACGGCCGCGGTACTCTGACCGTGCAAAGGTAGCATAATCATTTGCCTTATAATTGAAGGCTGGAATGAATGGTTTGACAAGAATACATCTGTCTCTTATTGATTTCCTAGAATTTTATTTTTGGATGAAAAAGTCCAGATGTTATTAAAAGACAAGAAGACCCTATCGAGCTTTAGAGAAATTAGTAGACTTAGCGGTAGTCAATATAAATAAAAGAAAGACTACTAAATACTTTGGTTGGGGCAACCGAGGAGCAAATAAAGCCTCCTCTAAATTTTAAATCGTACTTGTGTTGATCCAAAGGTTTTGATTAAAGGAATTAGTTACCGTAGGGATAACAGCATTATCTTTTTTAAGAGCTCATATCGAAAAAAAGGCTTGTGACCTCGATGTTGGACCAGAATGTCCCAAAGATGCAGAAGTCTTTAAGGGTTGGTCTGTTCGACCATT---------------------------------------------------------AATTCGTGCGGAATTAGGGCAACCTGGTGCTTTACTCGGGGACGATCAACTATATAATGTGATTGTGACAGCGCATGCTTTTGTTATAATTTTTTTTTTAGTAATACCTATAATAATTGGAGGATTCGGTAACTGGTTAGTACCCTTAATATTAGGGGCTCCGGATATAGTTTTTCCCCGCTTAAATAATATAAGTTTTTGGCTTCTTCCTCCTGCCTTATTGCTTCTTTTATCATCGGCTGCAGTGGAAAGAGGGGCAGGGACAGGATGGACAGTATATCCGCCTTTAGCAAGAAATCTTGCCCATGCTGGGGGTTCTGTTGATCTAGCAATTTTTTCTCTTCATCTTGCTGGGGTTTCTTCTATTCTAGGGGCAGTAAATTTTATCACTACAATTATCAACATACGATGACAAGGGATAAAATTTGAACGTCTTTCATTGTTTGTGTGATCTGTAAAAATTACAGCTATTTTGCTCCTTTTATCTTTACCTGTATTAGCTGGTGCAATTACTATGC-----------------------------------------------------------------
>villepinii
TTCGGTAAA-TGACAGTTAGGCGAAAAAAGATCGTCAGACCTTTAGTACAGGGGTAAAATCTAAATACTAAAAGTTATTTCTAGCACGGTTTATTTTAAAAGCTGAATCTGTGACAACTTTAAGGGAAACTGGGATTGGATACCCCATTATTTTTAGTAATAAATTTGATTTAAATATACCAGAGTACTACGAATAAAAAGTTTAAAACTCAAAGAGCTTGGCGGTGTTTTAGACCTCTCAGGGGAACCTGTCTCATAATCGACAATCCACGTTAGACCCGACCCTCTATGGCAATTCAGCCTGTATACCGTCGTCGTCAGGTAACTTCTTAAAATATAGTAGTTAGCTTGAGAATTTTATTAATTAACACGTCAGATCAAGGTGCAGCTTATAAGAGGGAGAGGATGGGTTACAATTATAAATTTATAATTACGGAAGACGCTCAAAACAGAGCATC-CAAAGGAGGACTTGAAAGTAATTCTAATTATATAAATAGAATGAATAAGGCTCTGAAACGTGATACGAAGTCGGACCTGCCCAGTGAGTTTTAAACGGCCGCGGTACTCTGACCGTGCAAAGGTAGCATAATCATTTGCCTTATAATTGAAGGCTGGAATGAATGGTTTGACAAGAATACATCTGTCTCTTATTGATTTTCTAGAATTTTATTTTTGGATGAAAAAGTCCAGATTATACTAAAAGACAAGAAGACCCTATCGAGCTTTAGAAAAATTAATGGATTT-AAAATAATCAATATTAATAAAAGAAAAACCATTAAGTACTTTGGTTGGGGCAACCGAGGAGTAAATAAAGCCTCCTCTAAATTTTAAGTCGTACTTGTGCTGATCCAAGAATTTTGATCAAAGAAATTAGTTACCGTAGGGATAACAGCATTATCTTTTTTAAGAGCCCATATCGAAAAAAAGGTTTGTGACCTCGATGTTGGACCAGAATGTCCTAAAGATGTAGAAGTCTTTAAGGGTTGGTCTGTTCGACCATTAAAATACATTTTGTTTGGAATATGATCTGGGTTAGTTGGAACTGCGTTAAGTCTATTAATTCGTGCTGAATTAGGGCAACCCGGTGCCTTGCTTGGAGATGATCAATTATATAATGTGATTGTAACAGCGCATGCTTTTGTTATAATCTTTTTTTTGGTAATGCCCATAATGATTGGAGGGTTTGGAAACTGATTGGTGCCTTTAATATTAGGGGCTCCAGATATAGTTTTTCCTCGATTAAATAACATAAGTTTTTGACTACTTCCTCCTGCACTTTTACTTCTCTTATCTTCGGCTGCAGTAGAAAGAGGAGTGGGGACAGGGTGAACAGTATATCCCCCTCTTGCAGGAAATCTTGCTCATGCTGGGGGATCTGTAGATTTAGCAATTTTTTCTCTTCATCTTGCGGGTGTTTCTTCTATTTTAGGGGCGGTAAACTTTATCACTACAATTATTAACATACGATGACAAGGAATAAAGTTTGAGCGTTTATCGTTATTTGTTTGATCAGTAAAAATCACTGCTATTTTACTTCTTTTATCTCTTCCTGTGCTAGCGGGGGCAATTACTATACTATTAACCGATCGAAATTTTAATACCGCTTTCTTTGATCCAGCAGGAGGTGGTGATCCAATTTTA
>ardisiaceus
TTCAGGTNAAAGACAGTTAGGCACTG--AAATCATCAGACCTTTATTRTAGKGGTAAAATGYAAATATYATTGGTTATACCAAGCATGA-TTATTTTAAATGCTGAATCTGTGACGACTTTAAGGGAAACTGGGATTGGATACCCCATTATTTTTAGTAGTAAATTTAATTTAAGTTTACCAGAGTACTACGAATAAAAAATTTAAAACTCAAAGAGCTTGGCGGTGTTTTAGACCTCTCAGGGGAACCTGTCTCGTAATCGACAATCCACGTTATACCCGACCCTTTATGGCAATTCAGTCTGTATACCGTTGTCGTCAGTCAACTTCTTAAAATATAGTAGTTAGCTTGAGAATTTTATTAATTAATACGTCAGATCAAGGTGCAGCTAATAAAAGGGAGAGGATGGGTTACAATTATATATTTGTAATTACGAAAGATATTTTAAAAGAGATATTCAAAAGGAGGACTTGAAAGTAATTTTGATTAGATAAACAAAATGAATAAGGCTCTGAAACGTGNNNNNNNNNNNNNNNNNNNNNNNNNNNNNNNNNNNNNNNNNNNNNNNNNNNNNNNNNNNNNNNNNNNNNNNNNNNNNNNNNNNNNNNNNNNNNNNNNNNNNNNNNNNNNNNNNNNNNNNNNNNNNNNNNNNNNNNNNNNNNNNNNNNNNNNNNNNNNNNNNNNNNNNNNNNNNNNNNNNNNNNNNNNNNNNNNNNNNNNNNNNNNNNNNNNNNNNNNNNNNNNNNNNNNNNNNNNNNNNNNNNNNNNNNNNNNNNNNNNNNNNNNNNNNNNNNNNNNNNNNNNNNNNNNNNNNNNNNNNNNNNNNNNNNNNNNNNNNNNNNNNNNNNNNNNNNNNNNNNNNNNNNNNNNNNNNNNNNNNNNNNNNNNNNNNNNNNNNNNNNNNNNNNNNNNNNNNNNNNNNNNNNNNNNNNNNNNNNNNNNNNNNNNNNNNNNNNNNNNNNNNNNNNNNNNNNNNNNNNNNNNNNNNNNNNNNNNNNNNNNNNNNATATATTTTATTTGGAATATGGTCTGGGTTAGTTGGAACTGCTTTAAGTTTATTGATTCGTGCAGAATTGGGACAGCCTGGTGCTTTACTTGGAGATGATCAATTATATAATGTAATTGTAACAGCGCATGCTTTTGTTATAATCTTTTTTTTAGTAATACCTATAATAATTGGGGGGTTTGGAAATTGGTTAGTACCTTTAATATTAGGGGCTCCAGACATAGTTTTTCCTCGTTTAAATAATATAAGTTTTTGACTTCTTCCTCCTGCATTATTACTTCTCTTATCATCAGCTGCGGTAGAGAGTGGAGTAGGTACGGGATGAACAGTATATCCACCTCTGGCAGGAAATTTAGCTCATGCTGGAGGTTCTGTAGATTTGGCGATTTTTTCCCTTCATCTTGCTGGGGCTTCTTCTATTTTAGGAGCAGTAAATTTTATTACTACAATTATTAATATACGATGACAAGGAATAAAATTTGAGCGCCTTTCATTATTTGTATGATCTGTAAAAATTACTGCCATTTTACTTTTGTTATCCTTACCAGTATTAGCTGGTGCAATTACTATACTTTTAACTGATCGAAATTTTAATACTGCTTTTTTTGACCCAGCAGGAGGTGGTGATCCAATTCTA
>voluminalis
TTCGGTAAAAAGATAGTTAGGCGAA-TAAAATCATTAGACCTTTAGTATAGGAGTAAAATCTAAATACTAAGAGTTATATCAGGTGTGGTTTATTTTAGATGCTGAGTCTATGACGACTTTAAGGGAAACTGGGATTGGATACCCCATTATTTTTAGTAGTAAATTTGATTTAAGTTTACCAGAGTACTACGAATAAAAAATTTAAAACTCAAAGAGCTTGGCGGTGTTTTAGACCTCTCAGGGGAACCTGTCTCATAATCGACAATCCACGTTAGACCTGACCCTCTATGGCAATTCAGCCTGTATACCGTTGTCGTCAGGTAACTTCTTAAAATATAGTAGTTAGCTCGAGAATATTATTAATTAGTACGTCAAATCAAGGTGCAGCTAATAAGAGGGAGAGGATGGGTTACAATTACATATTTGTAATTACGAAAAACAGCTTAAACAAAGCGTT-GGAAGGAGGACTTGAAAGTAATTTTAATTATATAAAGAAAATGAATAGGGCTCTGAAACGTGATACGAAGTCGGACCTGCCCAGTGAGTTTTAAACGGCCGCGGTACTCTGACCGTGCAAAGGTAGCATAATCATTTGCCTTATAATTGAAGGCTGGAATGAATGGTTTGACAAGAATACAACTGTCTCTTTCTGACTTTCTAGAATTTTATTTTTGGATGAAAAAGTCCAGATACTATTAAAAGACAAGAAGACCCTATCGAGCTTTAGAGAAATTAATGGATTTAATAGTAGTCAATAGAAATAAAAGAAAAGCCATTAAACACTTTGGTTGGGGCAACCGAGGAGTAAGCAAAGCCTCCTTTAAATTTTAAATCATACTTGTGTTGATCCAAATATTTTGATCAAAGAAATTAGTTACCGTAGGGATAACAGCATTATCTTTTTCAAGAGCCCATATCGAAAAAAAGGTTTGTGACCTCGATGTTGGACCAGAATGTCCTAAAGATGCAGAAGTCTTTAAGGGTTGGTCTGTTCGACCATTAAAGTATATTTTGTTTGGAATATGATCAGGATTAGTTGGTACTGCCTTAAGTCTATTGATTCGTGCAGAATTAGGGCAGCCTGGTGCTTTGTTAGGGGATGATCAGTTATATAATGTAATTGTAACAGCACACGCTTTTGTTATAATTTTTTTCTTAGTAATACCCATAATAATTGGAGGGTTTGGAAATTGATTAGTGCCTCTTATGTTAGGAGCTCCAGATATAGTTTTTCCTCGGTTAAATAATATAAGTTTTTGACTTCTTCCACCTGCGTTATTACTTCTTTTATCATCAGCCGCAGTAGAAAGGGGGGTTGGTACAGGATGGACAGTATATCCCCCTTTAGCGGGAAATTTAGCTCATGCTGGAGGTTCTGTAGATCTGGCAATTTTTTCTCTTCATCTTGCTGGGGTTTCTTCCATTTTAGGTGCAGTAAATTTTATTACTACAATTATTAATATACGATGACAGGGAATAAAATTTGAACGTCTTTCATTGTTTGTATGATCTGTGAAAATTACTGCTATCTTACTTCTTTTATCTTTACCTGTGTTAGCAGGTGCAATTACTATACTTTTAACTGATCGGAATTTTAATACTGCTTTTTTTGATCCTGCAGGAGGTGGTGACCCCATTTTA
>fumigatus
TTTGGTAAAAAGACAGTTAGGCAAAGCTAAACCATTAGATCTTTAGTGCAGGGGTAAAATCTAAACATTAAAAGTTATATTGAACATGGTTTATTTTAGATGCTGAGTCTGTGATCACTTTAAGGGAAACTGGGATTGGATACCCCATTATTTTTAGTAGTAAATTTAATTTAAGTTTACCGGAGTACTACGAATAAAAAGTTTAAAACTCAAAGAGCTTGGCGGTGTTTTAGACCTCTCAGGGGAACCTGTCTCATAATCGATAGTCCACGTTAAACCTGACCCTTTTTAGCATTTCAGTCTGTATACCGTTGTCGTCAGGTAACTTCTTAAAATATAGTAGTTAGCTCGAGAGTATTATTAATTAACACGTCAAATCAAGGTGCAGCTAATAAAAGGGAGAGGATGGGTTACAATTATATATTTATAACTACGAAAAACATTTTGAATAAGATATT-AGAAGGAGAACTTGAAAGTAATTTTAATTATATAAATAAGATGAATAAGGCTCTGAAACGTGATGTGAAGTCGGACCTGCCCAGTGAGTTTTAAACGGCCGCGGTACTCTGACCGTGCAAAGGTAGCATAATCATTTGCCTTATAATTGAAGGCTGGAATGAATGGTTTGACAAGAATACAGCTGTCTCTTTTTGACTTCCTAGAATTTTATTTTTGGATGAAAAAGTCCAGATATTATTAAAAGACAAGAAGACCCTATCGAGCTTTAGGAAAATTACTGGATTTAATAATAATCAATA-AAATAAAAGAAAAGCCATTAAGTACTTTGGTTGGGGCAACCGAGGAGTAAGCAAAGCCTCCTTTAAACGTTAAATCGTACTTGTATTGATCCAAATATTTTGATTAAAGGAATTAGTTACCGTAGGGATAACAGCATTATCTTTTTCAAGAGCCCATATCGAAAAAAAGGTTTGTGACCTCGATGTTGGACCAGAATATCCTGAAGATGTAGAAGTCTTTAAGGGTTGGTCTGTTCGACCATTAAAATATATCTTGTTCGGAATGTGATCTGGGCTAGTTGGTACTGCCTTAAGTTTATTGATTCGTGCAGAGTTAGGGCAGCCTGGTGCTTTACTTGGAGACGATCAGCTATATAATGTAATTGTAACAGCACATGCTTTTGTTATGATTTTCTTTTTAGTAATGCCTATAATGATTGGAGGGTTTGGAAATTGATTAGTGCCCCTTATACTAGGAGCTCCGGACATGGTTTTTCCTCGTTTAAATAATATAAGTTTCTGACTTCTTCCACCTGCACTGTTGCTTCTTTTATCATCAGCGGCAGTAGAAAGCGGAGTGGGTACAGGGTGAACAGTATACCCCCCTTTAGCAGGAAATTTAGCTCATGCTGGAGGTTCTGTAGATCTGGCAATTTTTTCTCTCCATCTTGCTGGGGCTTCTTCTATTTTAGGTGCAGTGAATTTTATTACCACAATTATTAATATACGGTGGCAAGGAATAAGATTTGAACGTCTTTCGTTATTTGTGTGATCTGTAAAAATTACTGCTATTTTACTCCTTTTATCTTTGCCTGTATTGGCAGGTGCAATTACTATACTATTAACTGACCGGAATTTCAATACTGCTTTTTTTGACCCAGCCGGAGGCGGTGATCCTATTTTA
>leopardus
TATGGT--CAAGACAGTTAGGCAAGTAGAGATCGTTAGACCTTTAGTATAGGAGTAAAATTTAGGTACTGAAAGTTATATCAAATACGGTTAGTTTAGGGTGCTGAATCTGTGATAGCTTCAAGGGAAACTGGGATTGGATACCCCATTATTTTTAGTTGTAAATTTAGTTT-GACTTACCGGAGTACTACGAATAAAAAGTTTAAAACTCAAAGGGCTTGGCGGTGTTTTAGACCTCTCAGGGGAACCTGTCTCGTAATCGACAATCCACGTTAGACCTAACCTTTTATGGCAATTCAGCCTGTATACCGTCGTCGCCAGGTAACTTCTAAAAACATAGTAGTTAGCTTGAGAATCTTATTGATTAGGACGTCAGATCAAGGTGCAGCTAATGAGAAGGTGAGGATGGGTTACAATTACATATTTGTAATTATGGAAAGCATGTGGAATAAAGTGCT-TAAAGGAGGACTTGAAAGTAATTTTGATTATATAAGTAAAATGAATAAGGCTCTGAAACGTGATGTGAAGTCGGACCTGCCCAGTGAGTTTTAAACGGCCGCGGTACTCTGACCGTGCAAAGGTAGCATAATCATTTGCCTTATAATTGAAGGCTGGAATGAATGGTTTGACAAGAATATTACTGTCTCCCTTAGGTTATTTAGAATTTTATTTCTGGATGAAAAAGTCTAGATATTATTAAAAGACAAGAAGACCCTATCGAGCTTTAGAAAAATTAATAGGCTTAGTGTAAATCAATATAAGTAAAAGAAAGACTATTAAATACATTGGTTGGGGCAACCGAGGAGTAATTAAAGCCTCCTTTGTATTGTGAATCTCGCTTGAGTTGATCCAAAGATTTTGATCAAAGGAATTAGTTACCGTAGGGATAACAGCATAATCTTTTTCAAGAGCTCATATCGAAAAAAAGGTTTGTGACCTCGATGTTGGACCAGAATGTCCTAAAGATGCAGAAGTCTTTAAGGGTTGGTCTGTTCGACCATTAAAGCACATTTTATTTGGAATATGGTCTGGTTTAGTTGGGACTGCGTTAAGGCTATTAATCCGTGCGGAGTTAGGACAGCCTGGTGCTCTTCTTGGGGATGATCAGCTATATAATGTGATTGTGACGGCTCATGCCTTTGTTATGATTTTTTTCTTAGTAATACCTATGATAATTGGGGGTTTTGGGAATTGATTGGTACCATTGATGTTGGGGGCTCCGGATATGGTATTTCCACGATTGAATAATATAAGTTTCTGATTGCTCCCTCCTGCTCTTTTATTACTTCTATCGTCGGCTGCTGTGGAAAGTGGGGTCGGTACGGGTTGAACTGTGTATCCACCTTTGGCTGGGAATTTGGCTCATGCTGGTGGGTCTGTAGATCTGGCGATTTTTTCTTTACATCTTGCTGGGGTGTCTTCTATTTTAGGTGCTGTAAATTTTATTACTACTATTATTAATATACGATGACAGGGAATGAAGTTTGAGCGTCTTTCTTTGTTTGTATGATCGGTGAAAATTACGGCTATTTTGCTTCTTCTGTCTTTGCCTGTATTAGCAGGTGCTATTACTATACTCTTGACTGATCGGAATTTTAATACTGCTTTTTTTGATCCAGCAGGAGGTGGTGATCCTATTTTA
>cancellatus
TNCGGTAAA-AGACAGTTAGGCAAAGAAAAATCATCAGATCTTTAGTATAGGGGTAAAATCCAAGTACTAGAAGCTATTCCTAGTATGGTTTATTTTAAAAGCTGAATCTGTGACAACTTTAAGGGAAACTGGGATTGGATACCCCATTATTTTTAGTAATAAATTCGATCTAAATATACCAGAGTACTACGAATAAAAAATTTAAAACTCAAAGAGCTTGGCGGTGTTTTAGACCTCTCAGGGGAACCTGTCTCATAATCGACAATCCGCGCTAGACCCGACCTTCTATAGCAATTCAGCTTGTATACCGTCGTCGTCAGGTAACTTCTTAAAATATAGTAGTTAGCTTGAGAATCATATTAATTAATACGTCAGATCAAGGTGCAGCTTATAAGAAGGAGAGGATGGGTTACAATTATAAATTTATAACTACGGAAGACATTCAAAACAGAATATC-TGAAGGAGGACTTGAAAGTAATTCTGACTATATAAATAGAATGAATAAGGCTCTGAAACGTGATACGAAGTCGGACCTGCCCAGTGAGTTTTAAACGGCCGCGGTACTCTGACCGTGCAAAGGTAGCATAATCATTTGCCTTATAATTGAAGGCTGGAATGAATGGTTTGACAAGAATACATCTGTCTCTTATTGATTCTCTAGAATTTTATCTTTGGATGAAAAAGTCCAGATTATACTAAAAGACAAGAAGACCCTATCGAGCTTTAGGAAAGTTAATGGATTTAAAAATAATCAATATTAATAAAAGAAAAGCCATTAAGTACTTTGGTTGGGGCAACCGAGGAGTAAATAAAGCCTCCTCTAAACTTTAAATCCTACTTGTACTGATCCAAAAATTTTGATCAAAGAAATTAGTTACCGTAGGGATAACAGCATTATCTTTTTTAAGAGCCCATATCGAAAAAAAGGTTTGTGACCTCGATGTTGGACCAGAATGTCCTAAAGATGCAGAAGTCTTTAAGGGTTGGTCTGTTCGACCATTAAAATACATTTTGTTTGGGATGTGGTCCGGACTAGTTGGAACTGCATTGAGTTTATTAATTCGTGCTGAATTAGGACAGCCTGGGGCTTTGCTTGGAGATGATCAACTATACAATGTGATTGTAACAGCACATGCTTTTGTTATAATCTTTTTTCTAGTAATACCCATGATGATTGGAGGGTTTGGAAACTGATTAGTGCCTTTAATGTTAGGGGCTCCAGATATAGTTTTTCCGCGATTAAACAACATAAGTTTCTGGTTGCTTCCTCCTGCACTTTTACTTCTTCTATCTTCAGCTGCAGTAGAGAGAGGGGTGGGTACAGGATGAACAGTATATCCTCCTCTTGCAGGAAACCTTGCTCATGCTGGAGGATCTGTAGATTTAGCAATTTTTTCTCTTCATCTTGCTGGTGTTTCTTCTATTTTAGGAGCGGTAAACTTTATTACTACAATTATTAATATACGATGACAAGGAATAAAATTTGAGCGTTTGTCATTGTTTGTTTGGTCGGTAAAGATTACTGCTATTTTACTTCTTTTATCTCTTCCTGTATTAGCGGGTGCAATTACTATGCTGTTAACTGATCGAAATTTTAATACAGCTTTCTTTGATCCAGCGGGAGGAGGTGACCCTATTTTA
>eburneus
TACGGTAAAAAGATAGTTAGGCCAACAAGGACCACTGGATCTTTAGTGGAGGAGTAAAATCTAGACACTAAAAGTTACGCCGGACGTGGTTTATTTTTGGTGCTGAATCTGTGATAGCTTTAAGGGAAACTGGGATTGGATACCCCATTATTTATAGTTGTAAATTTAGTTTGAGCTTACCAGAGTACTACGAATAAATAGTTTAAAACTCAAAGGGCTTGGCGGTGTTTTAGACCTCTCAGGGGAACCTGTCTCGTAATCGACAATCCACGTTAGACCTAACCTTTTATGGCGAAACAGCCTGTATACCGTCGTCGTCAGGTAACTTCTTAAAATATAGTAGTTAGCTCGAGAATTTTATTAATTAAGACGTCAGATCAAGGTGCAGCCAATAAAAAGGTGAGGATGGGTTACAATTACATATTTGTAAATACGGAAAACGTTTGAAACTAAGTGTTTTAAAGGAGGACTTGAAAGTAATTTTAGTTATATAAATAGGATGAATAAGGCTCTGAAACGTGATGTGAAGTCGGACCTGCCCAGTGAGTTTTAAACGGCCGCGGTACTCTGACCGTGCAAAGGTAGCATAATCATTTGCCTTATAATTGAAGGCTGGAATGAATGGTTTGACAAGAATACACCTGTCTCTTTTAGATTCTATAGAATTTTATTTTTAGGTGAAAAAGCCTAGATTGAATTAAAAGACAAGAAGACCCTATCGAGCTTTAGAGAAGTTAATAGACTTAGTGTAAATCAATATAAGTAAAAGAAAAACTATTAAATACTTTGGTTGGGGCAACCGAGGAGCAAGTAAAGCCTCCTCTCAGTGATAAGTCTTACTTGTGTTGATCCAAATTTTTTGATCAAAGGAATTAGTTACCGTAGGGATAACAGCATTATCTTTTTCAAGAGCCCATATCGAAAAAAAGGTTTGTGACCTCGATGTTGGACCAGAATGTCCTAAAGATGCAGAAGTCTTTAAGGGTTGGTCTGTTCGACCATTAAAATATATCTTATTTGGTATATGATCTGGGTTGGTTGGAACTGCTCTAAGGTTGCTAATTCGTGCAGAGTTGGGACAACCGGGGGCTTTACTTGGAGACGATCAATTATATAATGTAATTGTGACAGCTCATGCTTTTGTTATGATTTTTTTCTTGGTTATGCCTATGATGATTGGGGGCTTTGGAAATTGATTGGTGCCATTAATATTAGGGGCTCCTGATATGGTATTTCCTCGGTTAAATAATATAAGTTTTTGACTTCTTCCTCCCGCACTTTTACTCCTTCTGTCATCGGCTGCGGTGGAAAGTGGAGTAGGTACTGGGTGGACTGTATATCCACCTCTAGCAGGAAATTTGGCACATGCTGGTGGGTCTGTAGACCTGGCTATTTTCTCTTTACACCTTGCTGGTGTGTCTTCTATTTTGGGGGCGGTAAATTTTATTACTACAATTATTAATATACGATGACAGGGGATGAAATTTGAACGCCTTTCGTTGTTTGTATGGTCGGTGAAAATTACGGCTATTTTACTTTTGTTATCTTTGCCTGTGTTGGCTGGTGCAATTACTATGCTTTTAACTGATCGGAATTTTAATACTGCTTTCTTTGATCCAGCAGGAGGTGGAGATCCTATCTTA
>navarroi
----------------------------------------------------------------------------------------------------------------------------------------------------------------------------------------------------------------------GAGCTTGGCGGTGTTTTAGACCTCTCAGGGGAACCTGTCTCATAATCGACAATCCACGTTAAACCTAACCTTTGATAGCAATTCAGCCTGTATACCGTTGTCGTCAGGTAACTTCTTAAAATATAGTAGTTAGCTTGAGAATTTTATTAATTAAAACGTCAAATCAAGGTGCAGCTAATAAAAAGGTGAAGATGGGTTACAATTACATATTTGTAAATACGG-AAATATTTGAAA--GAATGTTTTAAAGGAGGACTTGAAAGTAATTTTGATTATATAAACAAAATGAATGAGGCTCTGAAACGTGATACGAAGTCGGACCTGCCCAGTGAGTTTTAAACGGCCGCGGTACTCTGACCGTGCAAAGGTAGCATAATCATTTGCCTTATAATTGAAGGCTGGAATGAATGGTTTGACAAGAATACACCTGTCTCTTTTAGATTATTTAGAATTTTATTTTTGGATGAAAAAGTCCAGATAGTATTAAAAGACAAGAAGACCCTATCGAGCTTTAGAAAAATTAATAGACTTAATATAAATGAATATAAGTAAAAGAAAAGCTATTAAATACTTTGGTTGGGGCAACCGAGGAGCAAATAAATCCTCCTCTAAATTGTAAATCTTATTTGTGTTGATCCAAAAATTTTGATCAAAGGAATTAGTTACCGTAGGGATAACAGCATTATCTTTTTTAAGAGCCCATATCGAAAAAAAGGTTTGTGACCTCGATGTTGGACCAGAATATCCTAAAGATGTAGAAGTCTTTAAGGGTTGGTCTGTTCGACCATTAAANNNNNNNNNNNNNNNNNNNNNNNNNNNNNNNNNNNNNNNNNNNNNNNNNNNNNNNNNNNNNNNNNNNNNNNNNNNNNNNNNNNNNNNNNNNNNNNNNNNNNNNNNNNNNNNNNNNNNNNNNNNNNNNNNNNNNNNNNNNNNNNNNNNNNNNNNNNNNNNNNNNNNNNNNNNNNNNNNNNNNNNNNNNNNNNNNNNNNNNNNNNNNNNNNNNNNNNNNNNNNNNNNNNNNNNNNNNNNNNNNNNNNNNNNNNNNNNNNNNNNNNNNNNNNNNNNNNNNNNNNNNNNNNNNNNNNNNNNNNNNNNNNNNNNNNNNNNNNNNNNNNNNNNNNNNNNNNNNNNNNNNNNNNNNNNNNNNNNNNNNNNNNNNNNNNNNNNNNNNNNNNNNNNNNNNNNNNNNNNNNNNNNNNNNNNNNNNNNNNNNNNNNNNNNNNNNNNNNNNNNNNNNNNNNNNNNNNNNNNNNNNNNNNNNNNNNNNNNNNNNNNNNNNNNNNNNNNNNNNNNNNNNNNNNNNNNNNNNNNNNNNNNNNNNNNNNNNNNNNNNNNNNNNNNNNNNNNNNNNNNNNNNNNNNNNNNNNNNNNNNNNNNNNNNNNNNNNNNNNNNNNNNNNNNNNNNNNNNNNNNNNNNNNNNNNNNNNNN
>terebra
-ANNGT-AATAGACAGTTAAGCAATAATAAATCATTGGATCTTTAGTACAGGAGTAAAATCTAAATACTAAAAGTTACACCTGACATGG-TTGTTTATGGTGCTGAATCTGTGATAGCTTTAAGGGAAACTGGGATTGGATACCCCATTATTTTTAGCTGTAAATATAGTTTGAGCTTACCGGAGTACTACGAATAAAAAGTTTAAAACTCAAAGGGCTTGGCGGTGTTTTAGACCTCTCAGGGGAACCTGTCTCGTAATCGACAATCCACGTTAGACCTAACCTTCCATAGTAGCTCAGCCTGTATACCGTCGTCGTCAGGTAACTTCTAAAAATATAGCAGTTAGCTCGAGAATTTC-TTTATTAAGACGTCAGATCAAGGTGCAGCCAATAAGAAGGTGAGGATGGGTTACAATTACATATTCGTAATCACGGAAGAGACTTGAAA-TAAGTGTCTTAAAGGAGGACTTGAAAGTAATTTTGATTATATAAGTAAAATGAATGCGGCTCTGAAACGTGATGCGAAGTCGGACCTGCCCAGTGAGTTTTAAACGGCCGCGGTACTCTGACCGTGCAAAGGTAGCATAATCATTTGCCTTATAATTGAAGGCTGGAATGAATGGTTTGACAAGAATATACCTGTCTCCTTTAGATTATTTAGAATTTTATCTTTGGATGAAAAAGTCCAGATGTAATTAATAGACAAGAAGACCCTATCGAGCTTCAGAAAAATTAATAGATTTAAGATGAATCAATAGACCTAAAAGAAGGGCTATTAAGTACTTTGGTTGGGGCAACTGAGGAGTAGTTAAAGCTTCCTTTAATTTGTTAATCTTACAAGTGTTGATCCAAAGGTTTTGATCAAAGGAATTAGTTACCGTAGGGATAACAGCATTATCTTTTTCAAGAGCCCATATCGAAAAAAAGGTTTGTGACCTCGATGTTGGACCAGAATATCCTAAAGATGCAGAAGTCTTTAAGGGTTGGTCTGTTCGACCATTAAAGTATATTTTATTTGGAATGTGGTCAGGGTTGGTTGGGACAGCGTTAAGGTTGTTAATTCGTGCTGAACTTGGTCAGCCTGGTGCTCTTCTTGGAGACGATCAGTTATATAATGTGATTGTAACGGCTCATGCTTTTGTTATAATTTTTTTTCTGGTAATACCCATGATGATTGGGGGTTTTGGAAACTGGTTGGTGCCTTTAATGTTAGGGGCTCCAGATATGGTTTTCCCGCGATTGAATAATATAAGTTTTTGGCTTCTTCCGCCTGCTCTTTTATTACTCTTATCGTCGGCCGCTGTGGAAAGTGGAGTAGGTACCGGATGAACTGTATATCCACCATTGGCGGGAAATTTAGCTCACGCCGGTGGGTCAGTAGATTTGGCAATTTTTTCTTTACATCTTGCTGGGGTATCATCCATTTTAGGGGCGGTGAACTTTATTACTACAATCATCAATATGCGATGACAAGGGATAAAGTTTGAGCGCCTTTCATTGTTCGTGTGATCAGTGAAGATTACGGCAATTTTACTTCTTTTGTCTCTACCAGTACTAGCTGGAGCCATTACCATACTTCTTACCGATCGAAATTTTAATACTGCCTTTTTTGATCCTGCAGGAGGTGGAGATCCTATTTTA
>cervus
CATGGTAAAAAGATAGTTAGGCTGTGTAAAACTATTAGATCTTTAGTAAAGGAGTAAAATCTAAATACTAAAAGTTATACCAAATGTAGTTTATTTAAGACGTTGAATCTGTGACAGCTTTAAGGGAAACTGGGATTGGATACCCCATTATTTTTAGTTATAAATTTAGTTTATGCTTACCGGAGTACTACGAATAAAAAGTTTAAAACTCAAAGGGCTTGGCGGTGTTTTAGACCTCTCAGGGGAACCTGTCTCGTAATCGACAATCCACGTTAAACCTAACCTTTTGTAGTAATACAGCTTGTATACCGTCGTCGCCAGGTAACTTCTTAAAATATAGTAGTTAGCGTGATAATTTT-TAAATTAAAACGTCAGATCAAGGTGCAGCTAATAAGAAGGTGAGGATGGGTTACAATTACATATTTGTAAATACGGATAACACTTGAAATTGAGGGTTTTAAAGGAGGACTTGAAAGTAATTTTGATTATATAAGCAAAATGAATACGGCTCTGAAACGTGATGCGAAGTCGGACCTGCCCAGTGAGTTTTAAACGGCCGCGGTACTCTGACCGTGCAAAGGTAGCATAATCATTTGCCTTATAATTGAAGGCTGGAATGAATGGTTTGACAAGAATACAGCTGTCTCTTTTAGATTATTTAGAATTTTATTTTTGGATGAAAAAGTCCAAATTTTAGTAAAAGACAAGAAGACCCTATCGAGCTTCAGAAAAATTAATAGATCTAAC---AATCAATATAAGTAGAAGAAAAACTATTAAGTACTTTGGTTGGGGCAACCGAGGAGCATATAGAACCTCCTTTAATTTATAAATCCTACTTGTGTTGATCCAAAATTTTTGATCAAAGGAATTAGTTACCGTAGGGATAACAGCATTATCTTTTTTAAGAGCCCATATCGAAAAAAAGGTTTGTGACCTCGATGTTGGACCAGAATGTCCTAAAGATGCAGAAGTCTTTAAGGGTTGGTCTGTTCGACCATTAAAATATATTTTATTTGGAATATGATCAGGACTGGTGGGAACTGCCTTAAGACTTTTGATTCGTGCGGAGTTGGGGCAACCTGGTGCCCTACTTGGGGACGATCAGTTATATAATGTTATTGTAACAGCCCATGCTTTTGTTATAATTTTTTTCTTAGTGATGCCTATAATGATTGGGGGGTTTGGAAATTGATTGGTACCGTTGATGTTGGGGGCTCCAGATATGGTATTTCCTCGTTTAAATAACATAAGTTTCTGACTTCTTCCTCCTGCACTTTTACTTCTCCTGTCTTCGGCCGCGGTGGAAAGCGGAGTGGGAACAGGGTGAACTGTATATCCCCCTTTGGCAGGAAATCTGGCTCATGCTGGTGGTTCTGTAGATCTGGCAATTTTTTCTCTACATCTTGCTGGTGTATCTTCTATTTTGGGAGCGGTAAATTTTATTACTACAATTATTAACATACGATGACAGGGAATGAAATTTGAACGTCTTTCACTTTTTGTGTGATCAGTAAAAATTACAGCTATTTTACTTCTTCTGTCTTTGCCTGTTTTAGCGGGTGCTATTACTATACTTTTAACTGGTCGAAATTTTAATACTGCTTTCTTTGATCCAGCAGGAGGCGGTGATCCTATTTTG
>ateralbus
NNNNNNNNNNNNNNNNNNNNNNNNNNNNNNNNNNNNNNNNNNNNNNNNNNNNNNNNNNNNNNNNNNNNNNNNNNNNNNNNNNNNNNNNNNNNNNNNNNNNNNNNNNNNNNNNNNNNNNNNNNNNNNNNNNNNNNNNNNNNNNNNNNNNNNNNNNNNNNNNNNNNNNNNNNNNNNNNNNNNNNNNNNNNNNNNNNNNNNNNNNNNNNNNNNNNNNNNNNNNNNNNNNNNNNNNNNNNNNNNNNNNNNNNNNNNNNNNNNNNNNNNNNNNNNNNNNNNNNNNNNNNNNNNNNNNNNNNNNNNNNNNNNNNNNNNNNNNNNNNNNNNNNNNNNNNNNNNNNNNNNNNNNNNNNNNNNNNNNNNNNNNNNNNNNNNNNNNNNNNNNNNNNNNNNNNNNNNNNNNNNNNNNNNNNNNNNNNNNNNNNNNNNNNNNNNNNNNNNNNNNNNNNNNNNNNNNNNNNNNNNNNNNNNNNNNNNNNNNNNNNNNNNNNNNNNNNNNNNNNNNNNNNNNNNNNNNNNNNNNN---------------TGCCCAGTGAGTTTTAAACGGCCGCGGTACTCTGACCGTGCAAAGGTAGCATAATCACTTGCCTTATAATTGAAGGCTGGAATGAATGGTTTGACAAGAATATACCTGTCTCTTTTAGATTATTTAGAATTTTATTTTTGGGTGAAAAAGTCCAGATATAATTAAAAGACAAGAAGACCCTATCGAGCTTTAGAGAAGTTAATAGATTTAATATAAATCAATATAATTAGAAGAAGAGCTATTAAATATTTTGGTTGGGGCAACCAAGGAGCAAATAAAACCTCCTTTGAACTATAAATCTTACTTGTGTTGATCCAAGAATATTGATTAAAGGAATTAGTTACCGTAGGGATAACAGCATAATCTTTTTCAAGAGCCCATATCGAAAAAAAGGTTTGTGACCTCGATGTTGGACCAGAATGTCCTAAAGATGCAGAAGTCTTTAAGGGTTGGTCTGTTCGACCATTAAA-------------------TGATCCGGGTTAGTTGGAACTGCTTTAAGATTATTAATTCGTGCGGAGTTAGGGCAGCCAGGTGCTTTGCTTGGAGATGATCAACTATATAATGTAATTGTAACGGCCCATGCTTTTGTTATAATTTTTTTCTTAGTAATACCTATGATGATTGGGGGTTTTGGAAATTGATTAGTGCCTTTGATATTAGGGGCTCCAGATATAGTATTTCCTCGTTTAAATAATATGAGTTTCTGACTTCTTCCCCCTGCGCTTTTACTTCTTTTGTCGTCAGCTGCGGTAGAAAGTGGTGTTGGCACAGGATGGACTGTATATCCCCCTTTATCTGGAAATTTGGCTCATGCTGGTGGGTCTGTAGATCTGGCGATTTTTTCTTTACATCTTGCTGGGGTGTCTTCTATTTTAGGAGCGGTGAATTTCATTACTACAATTATTAATATGCGATGACAAGGAATAAAATTTGAGCGTCTTTCGTTGTTTGTCTGATCGGTAAAAATTACAGCTATTTTACTTCTTTTATCTTTACCTGTGTTGGCGGGTGCAATCACTATACTTCTAACTGATCGAAATTTTAATACTGCTTTCTTTGATCCGGC----------------------
>diadema
TATGGTAAAAAGACAGTTAGGCGAATG-AGGCCATTGGATCTTTAATACAGGAGTAAAATCTAAATATTAAGAGTTATCTCAAACATGGTCTATTTAAAATGCTGAATCTGTGACAACTTCAAGGGAAACTGGGATTGGATACCCCATTATTTTTAGTTGTAAATTTAGTTCAGGCTTACCAGAGTACTACGAATAAAAAGTTTAAAACTCAAAGGGCTTGGCGGTGTTTTAGACCTCTCAGGGGAACCTGTCTCATAATCGACAATCCGCGTTAGACCTAACCTTCTATAGCAAGACAGCTTGTATACCGTCGTCGTCAGGTAACTTCTTAAAATATATCAGTTAGCTTGAGAATTTTATTAATTGAAACGTCAGATCAAGGTGCAGCTAACAAGAAGGTGAGGATGGGTTACAATTACAAATTTGTAATTACGGAAGACACTTGAAACTTAGTGCCTTAAAGGAGGACTTGAAAGTAATTTTGTATATATAAATAGAATGAATAAGGCTCTGAAACGTGATACGAAGTCGGACCTGCCCAGTGAGTTTTAAACGGCCGCGGTACTCTGACCGTGCAAAGGTAGCATAATCATTTGCCTTATAATTGAAGGCTGGAATGAATGGTTTGACAAGAATGTATCTGTCTCCTTTAGATTGTTTAGAACTTTATTTCTGAATGAAAAAGTTCAGATTTAATTAAAAGACAAGAAGACCCTATCGAGCTTTAGAAAAATTAACGGACTTAATATA-ATTAATATTGATAAAAGAAAAGCTATTAAATACTTTGATTGGGGCAATCAAGGAGCAGCCAAAACCTCCTTTAGTTAATGAGTCTCACCTGTATTGATCCAGGAATTTTGATTAAAGGAATTAGTTACCGTAGGGATAACAGCATTATCTTTTTTAAGAGCCCATATCGAAAAAAAGGTTTGTGACCTCGATGTTGGACCAGAATATCCTAAAGATGCAGAAGTCTTTAAGGGTTGGTCTGTTCGACCA----------------------------------------GGACTGCGTTGAGACTATTGATTCGTGCAGAGTTAGGTCAGCCTGGTGCTCTTCTTGGTGATGATCAGTTATATAATGTCATTGTAACGGCCCATGCTTTTGTTATAATTTTTTTTTTAGTAATACCAATGATAATTGGAGGCTTTGGAAACTGACTAGTACCTTTGATATTAGGAGCTCCAGATATGGTATTTCCGCGATTGAATAATATAAGTTTCTGGCTGTTGCCTCCTGCTTTGTTGCTACTTTTATCTTCGGCCGCCGTCGAAAGCGGAGTGGGTACAGGGTGGACTGTTTACCCTCCCTTGGCTGGAAATCTAGCTCATGCTGGTGGGTCAGTGGACCTAGCTATTTTCTCTTTACATCTTGCTGGGGTATCTTCTATTTTAGGGGCTGTAAATTTTATTACAACAATTATTAATATGCGATGACAAGGGATAAAATTTGAGCGTCTTTCTCTATTTGTGTGGTCTGTAAAAATTACTGCTATCCTACTTCTTTTGTCTTTGCCTGTGTTAGCCGGTGCAATTACTATGCTTTTAACTGATCGAAATTTT---------------------------------------------
>lividus
TACGGTAAAAAGACAGTTAGGCAAATA-AAGTCATTAGATCTTTAATATAGGAGTAAAATCTAAATATTAAAAGTTACTTCAGACATGGCCTATTTAAAATGCTGAGTCTGTGACAACTTTAAGGGAAACTGGGATTGGATACCCCATTATTTTTAGTTGTAAATTTAGTTTAAGCTTACCAGAGTACTACGAACAAAAAGTTTAAAACTCAAAGGGCTTGGCGGTGTTTTAGACCTCTCAGGGGAACCTGTCTCATAATCGACAATCCGCGTTAAACCTAACCCTCTATGGCAATACAGCCTGTATACCGTCGTCGTCAGGTAACTTCTTAAAATATATTAGTTAGCTCGAGAATATTATTAATTGAAACGTCAGATCAAGGTGCAGCTAATAAGAAGGTGAGGATGGGTTACAATTACAAATTTGTAATTATGGAAGGTACTTGAAACTTAATACCATGAAAGAGGACTTGAAAGTAATTTTAAGTATATAAATAAAATGAATAAGGCTCTGAAACGTG-----------------------GAGTTTTAAACGGCCGCGGTACTCTGACCGTGCAAAGGTAGCATAATCATTTGCCTTATAATTGAAGGCTGGAATGAATGGTTTGACAAGAATATATCTGTCTCCTTTAGATTGTTTAGAATTTTATCTCTGGATGAAAAAGTCCAGATTCAATTAAAAGACAAGAAGACCCTATCGAGCTTTAGAGAAATTAATGGACTGTATAGAATTCAATATTGATAAAAGAAAAGCTATTAAATACTTTGATTGGGGCAATCAAGGAGTAGTTAAAACCTCCTTTAATTGTTAAATCTCACTGGTATTGAGCCAGGGATTTTGGTTAAAGGAATTAGTTACCGTAGGGATAACAGCATTATCTTTTTTAAGAGCCCATATCGAAAAAAAGGTTTGTGACCTCGATGTTGGACCAGAATATCCTAAAGATGCAGAAGTCTTTAAGGGTTGGTC------------------------------------------------------------------------------AGAGTTAGGTCAGCCCGGCGCTCTTCTTGGTGATGATCAGCTATATAACGTTATCGTAACAGCCCATGCTTTTGTTATGATTTTTTTTCTAGTGATGCCAATAATAATTGGAGGTTTTGGAAATTGATTAGTACCTTTAATATTAGGGGCCCCAGATATGGTGTTTCCACGGTTAAATAATATAAGTTTTTGGTTGTTGCCTCCCGCCTTGTTATTACTTCTATCTTCGGCTGCTGTCGAAAGTGGAGTGGGGACAGGTTGAACTGTTTACCCTCCTTTGGCTGGAAATTTAGCCCATGCTGGAGGGTCGGTGGATTTGGCTATTTTTTCTTTACATCTTGCTGGGGTATCTTCCATTTTAGGAGCAGTAAATTTTATTACAACAATTATTAATATACGATGACAAGGGATGAAATTTGAACGTCTCTCTCTATTTGTATGGTCTGTAAAAATTACAGCTATWTTGCTCCTTTTATCTTTGCCTGTATTAGCTGGWGCAATTACTATGCTTTTGACTGATCGAAATTTTAATACTGCTTTTTTTGATCCAGCAGGAGGCGGTGATCCGATTTTA
>boavistensis
----------------------------------------------------------------------------------------------------------------------------------------------------------------------------------------------------------------------GAGCTTGGCGGTGTTTTAGACCTCTCAGGGGAACCTGTCTCATAATCGACAATCCACGTTAAACCTAACCTTTGATAGCAATTCAGCCTGTATACCGTTGTCGTCAGGTAACTTCTTAAAATATAATAGTTGGCTTGAGAATTTTATTAATTAAAACGTCAAATCAAGGTGCAGCTAATAAAAAGGTGAAGATGGGTTACAATTACATATTTGTAAATATGGTAAACATTTGAAA--GAATGTTTTAAAGGAGGACTTGAAAGTAATTTTGATTATATAAATAAGGTGAATGAGGCTCTGAAACGTGATACGAAGTCGGACCTGCCCAGTGAGTTTTAAACGGCCGCGGTACTCTGACCGTGCAAAGGTAGCATAATCATTTGCCTTATAATTGAAGGCTGGAATGAATGGTTTGACAAGAATACACCTGTCTCTTTTAGATTATTTAGAATTTTATTTCTGGGTGGAAAAGTTCAGATAACATTAAAAGACAAGAAGACCCTATCGAGCTTTAGAGAAATTAATAGATTTAATATAAATAAATATAAGTAAAAGAAAAGCTATTAAATACTTTGGTTGGGGCAACCGAGGAGTAAACAAAGCCTCCTCTAAATTGTAAATCTTATTTGTATTGATCCAAAAATTTTGATCAAAGGAATTAGTTACCGTAGGGATAACAGCATTATCTTTTTCAAGAGCCCATATCGAAAAAAAGGTTTGTGACCTCGATGTTGGACCAGAATATCCTAAAGATGCAGAAGTCTTTAAGGGTTGGTCTGTTCGACCATTAAANNNNNNNNNNNNNNNNNNNNNNNNNNNNNNNNNNNNNNNNNNNNNNNNNNNNNNNNNNNNNNNNNNNNNNNNNNNNNNNNNNNNNNNNNNNNNNNNNNNNNNNNNNNNNNNNNNNNNNNNNNNNNNNNNNNNNNNNNNNNNNNNNNNNNNNNNNNNNNNNNNNNNNNNNNNNNNNNNNNNNNNNNNNNNNNNNNNNNNNNNNNNNNNNNNNNNNNNNNNNNNNNNNNNNNNNNNNNNNNNNNNNNNNNNNNNNNNNNNNNNNNNNNNNNNNNNNNNNNNNNNNNNNNNNNNNNNNNNNNNNNNNNNNNNNNNNNNNNNNNNNNNNNNNNNNNNNNNNNNNNNNNNNNNNNNNNNNNNNNNNNNNNNNNNNNNNNNNNNNNNNNNNNNNNNNNNNNNNNNNNNNNNNNNNNNNNNNNNNNNNNNNNNNNNNNNNNNNNNNNNNNNNNNNNNNNNNNNNNNNNNNNNNNNNNNNNNNNNNNNNNNNNNNNNNNNNNNNNNNNNNNNNNNNNNNNNNNNNNNNNNNNNNNNNNNNNNNNNNNNNNNNNNNNNNNNNNNNNNNNNNNNNNNNNNNNNNNNNNNNNNNNNNNNNNNNNNNNNNNNNNNNNNNNNNNNNNNNNNNNNNNNNNNNNNNNNNNNN
>flavus
TATGGTAAAAAGACAGTTATACGAGTTATAATCATTAGATCTTTAGTAGAGGAGTAAAATCTATATACTGAAAGTTATACTAGGAGTGGTTTACTTAAAATGTTGAATCTGTGACAGCTTTAAGGGAAACTGGGATTGGATACCCCATTATTTTTGGTCGTAAATTTAGTTTAGACTTACCAGAGTACTACGAATAAAAAGTTTAAAACTCAAAGGGCTTGGCGGTGTTTTAGACCTCTCAGGGGAACCTGTCTCGTAATCGACAATCCACGTTAGACCTAACCCTTTGTGGTAATACAGCCTGTATACCGTCGTCGTCAGGTAACTTCTTAAAATATAGTAGTTAGCTTGAGAATCAGATTAATTAAAACGTCAGATCAAGGTGCAGCTAATAAAAGGGTGAGGATGGGTTACAATTATATATTTGTAATTACAGAAAACACTTGAAATGAAGTGC-TTAAAGGAGGACTTGAAAGTAATTTTAGTTATATAAGTAAAATGAATAAGGCTCTGAAACGTGATATGAAGTCGGACCTGCCCAGTGAGTTTTAAACGGCCGCGGTACTCTGACCGTGCAAAGGTAGCATAATCATTTGCCTTATAATTGAAGGCTGGAATGAATGGTTTAACAAGAATACATCTGTCTCTTTTTGATTATTTAGAATTTTATTTTTGGATGAAAAAGTCCAAATATTATTAAAAGACAAGAAGACCCTATCGAGCTTAAGAGAAATTAGTAGGT-TTATATAAATCAATATAAGTAAAAGAAAAGCTATTAAACACTTTGGTTGGGGCAACCGAGGAGTAATTAAAGCCTCCTTTAAGTAGTAAACCTTACTTGTGTTGATCCAAAATTTTTGATCAAAGGAATTAGTTACCGTAGGGATAACAGCATTATCTTTTTTAAGAGCCCATATCGAAAAAAAGGTTTGTGACCTCGATGTTGGACCAGAATATCCTAAAGATGCAGAAGTCTTTAAGGGTTGGTCTGTTCGACCATTAAAGTATATTTTATTTGGGATATGATCTGGTTTAGTTGGAACGGCTTTAAGGTTATTAATTCGTGCAGAGTTAGGACAGCCGGGGGCTTTACTTGGAGACGATCAGCTATATAATGTAATTGTAACAGCCCATGCTTTTGTTATAATTTTTTTTTTAGTAATACCTATAATGATTGGGGGTTTTGGAAATTGACTGGTACCATTAATGTTAGGGGCTCCAGATATAGTGTTTCCTCGTTTGAATAATATAAGTTTTTGGCTTCTTCCTCCGGCGCTTTTACTTCTCTTATCATCAGCTGCGGTAGAAAGTGGAGTGGGTACGGGATGAACTGTGTATCCACCTTTGGCTGGAAATTTAGCTCATGCCGGTGGTTCTGTAGATTTGGCGATTTTTTCTTTACATCTTGCTGGGGTGTCTTCTATTTTAGGTGCGGTGAATTTCATTACCACGATTATTAATATGCGATGACAGGGAATAAAATTTGAGCGCCTTTCTTTGTTTGTCTGATCAGTAAAAATTACGGCTATTTTACTTCTTTTGTCTTTGCCTGTATTAGCGGGTGCTATTACTATGCTTTTAACCGATCGAAATTTTAATACTGCCTTTTTTGATCCAGCAGGAGGTGGTGATCCAATCTTG
>generalis
TACGGTAAAAAGACAGTTAAGTAGATGAGGATCATAGGATCTTTAGTAAAGGAGTAAAATCTAAATACTAGAAGTTACATCAAATGTGGTTT-TTATAAATACTGAATCTGTGACAACTTTAAGGGAAACTGGGATTGGATACCCCACTATTTTTAGTAGTAAAATTGACTTAAGTTTACCGGAGTACTACGAACTAAAAGTTTAAAACTCAAAGGGCTTGGCGGTGTTTTAGACCTCTCAGGGGAACCTGTCTCATAATCGACAATCCACGCTAAACCTAACCTTCTGTGGC-AGTCAGCCTGTATACCGTCGTCGTCAGGTAACTTTTTAAAATATAACAGTTAGCTTGATAATCCTTTTAATTAAAACGTCAGATCAAGGTGCAGCTAATAAGAAGGAGAGGATGGGTTACAATTATATATTTATAAGCACAGAAAGCATTTAGAATAAAATGACA-GAAGGAGGACTTGAAAGTAATTTTGATTATATAAATAAAATGAATAAGGCTCTGAAACGTGATACGAAGTCGGACCTGCCCAGTGAGTTTTAAACGGCCGCGGTACTCTGACCGTGCAAAGGTAGCATAATCATTTGCCTTATAATTGAAGGCTAGAATGAATGGTTTGACGAGAATATACCTGTCTCTTTATGATTTTTTAGAATTTTATCTTTGGATGAAAAAGTCCAAATAATATTAAAAGACAAGAAGACCCTATCGAGCTTTAGATAAATTAATGGAGTTA--ATAAATCAATAGAAATAAAAGAAGAACCATTAAATACTTTGGTTGGGGCAACCGGGGAGTAAGTAAAGCCTCCTTTAGA-TGTAAGACATACTTGTGTTGATCCAATAATTTTGATTAAAGGAATTAGTTACCGTAGGGATAACAGCATTATCTTTTTCAAGAGCTCATATCGAAAAAAAGGTTTGTGACCTCGATGTTGGACCAGAATATCCTAAAGATGTAGAAGTCTTTAAAGGTTGGTCTGTTCGACCATTAAAATATATTTTATTTGGAATATGATCTGGATTAGTTGGGACTGCATTAAGATTATTAATTCGTGCAGAACTAGGGCAACCTGGTGCGCTACTTGGAGATGATCAGTTATATAATGTAATCGTGACAGCGCATGCTTTTGTTATAATTTTTTTTTTAGTAATACCTATGATGATTGGGGGATTTGGAAACTGATTGGTACCACTGATATTAGGAGCTCCAGATATAGTTTTTCCTCGATTAAATAATATAAGTTTTTGACTTTTACCTCCAGCTTTATTGCTTCTTTTATCATCAGCTGCAGTAGAAAGCGGGGTAGGGACTGGATGGACGGTATATCCACCTTTGGCGGGAAATCTTGCTCATGCTGGTGGTTCTGTTGATTTAGCAATTTTTTCTTTACATCTTGCTGGAGTGTCTTCTATTTTAGGGGCTGTAAATTTTATTACTACAATTATTAATATACGATGACAAGGAATGAAATTTGAACGACTTTCTCTATTTGTTTGATCAGTAAAGATTACGGCTATTTTACTTCTTTTATCTCTACCTGTATTAGCTGGAGCTATTACTATGCTTCTAACTGATCGAAATTTTAATACTGCTTTCTTTGATCCAGCAGGAGGTGGTGATCCTATTTTG
>nussatella
CC-GGTAAAAAGACAGTTAAGCAAATACGAATCATTAGACCTTTAGTAGAGGAGTAAAATCTAAATACTAAAAGTTATTCTAGACATGATTTGCT-GGGATGCTGAATCTGTGATAGCTTTAAGGGAAACTGGGATTGGATACCCCATTATTTTTAGCTGTAAATTTAGTTTAAGCTTACCAGAGTACTACGAATAAAAAGTTTAAAACTCAAAGGGCTTGGCGGTGTTTTAGACCACTCAGGGGAACCTGTCTCATAATCGACAATCCACGTTAGACCTAACCTTTTATGGCAATTCAGCCTGTATACCGTCGTCGTCAGGTAACTTCTTAAAATATAGTAGTTAGCTTGAGAATTTTATTATTTAGGACGTCAGATCAAGGTGCAGCTAATGAAAAGGTGAGGATGGGTTACAATTATATATTCATAATTACGGAAAGCATATGAAATGAAATGCCTTAAAGGAGGACTTGAAAGTAATTTTAATTATATAAGTAAAATGAATACGGCTCTGAAACGTGATACGAAGTCGGACCTGCCCAGTGAGTATTAAACGGCCGCGGTACTCTGACCGTGCAAAGGTAGCATAATCATTTGCCTTATAATTGAAGGCTGGAATGAATGGTTTGACAAGAATATACCTGTCTCCTTTAGACTGCTTAGAACTTTATTTCTGGATGAAAAAGTCCAGATAGAATTAAAAGACAAGAAGACCCTATCGAGCTTCAGAAAAATTAATAGACTT-GTGTTAATCAATATTAGTAAAAGAAAAACTATTAAATACTTTGGTTGGGGCAACCGAGGAGTAATTAAAGCCTCCTTTAAATTGTAAATCTTACTTGTGTTGATCCAGATATTTTGATCAAAGGAATTAGTTACCGTAGGGATAACAGCATTATCTTTTTTGAGAGCCCATATCGAAAAAAAGGTTTGTGACCTCGATGTTGGACCAGAATGTCCTAAAGATGCAGAAGTCTTTAAGGGTTGGTCTGTTCGACCATTAAAATATATTTTATTTGGGATATGATCTGGGTTAGTTGGAACAGCACTAAGATTATTAATTCGTGCAGAACTGGGACAGCCTGGTGCTCTACTTGGGGATGACCAACTATATAATGTAATTGTAACGGCTCATGCTTTTGTTATAATCTTTTTTTTAGTAATGCCAATGATGATTGGAGGCTTTGGAAATTGATTGGTACCCCTTATGTTGGGGGCTCCTGATATGGTATTTCCGCGATTGAACAATATGAGTTTTTGACTCCTCCCTCCTGCTCTTTTACTTCTCTTGTCATCTGCTGCTGTAGAAAGTGGAGTTGGGACAGGATGGACGGTATATCCACCATTAGCTGGAAATTTGGCTCATGCTGGTGGATCTGTGGATTTAGCAATTTTTTCATTACATCTTGCTGGTGTATCTTCTATTTTAGGGGCTGTAAATTTTATTACAACAATTATTAACATACGATGACAGGGTATAAAATTTGAGCGTCTTTCTTTGTTTGTGTGATCTGTGAAAATTACGGCTATCTTGCTTCTTTTATCATTACCTGTTTTGGCAGGTGCAATTACTATGCTTTTAACTGATCGAAATTTTAATACTGCTTTTTTTGATCCGGCAGGAGGGGGTGATCCTATCTTG
>recurvus
TCGGGAAAA-NGACAGTTAGGCAAGAAAAAATCATCAGATCTTTAGTATAGGAGTAAAATCTAAATACTAAATGCTATTTCTAATATGATTTATTTTAAAAGCTGAATCTGTGACAACTTTAAGGGAAACTGGGATTGGATACCCCATTATTTTTAGTAATAAATTTAATTTAAATATACCAGAGTACTACGAATAAAAAGTTTAAAACTCAAAGGGCTTGGCGGTGTTTTAGACCTCTCAGGGGAACCTGTCTCATAATCGACAATCCACGCTAGATCCGACCCTCTATAGCAATTCAGCCTGTATACCGTCGTCGTCAGGTAACTTCTTAAAATATAGTAGTTAGCTTGAGAATTCTGTTAATTAATACGTCAGATCAAGGTGCAGCTTATAAGAGGGAGAGGATGGGTTACAATTATAGACTTATAATTACGGAAGACATTCAGAACAGACTATC-TAAAGGAGGACTTGAAAGTAATTCTAATTATATAAATGGAATGAATAAGGCTCTGAAACGTGATACGAAGTCGGACCTGCCCAGTGAGTTTTAAACGGCCGCGGTACTCTGACCGTGCAAAGGTAGCATAATCATTTGCCTTATAATTGAAGGCTGGAATGAATGGTTTGACAAGAATACATCTGTCTCTTATTGATTTTCTAGAATTTTATTTTTGGATGAAAAAGTCCAGATTATATTAAAAGACAAGAAGACCCTATCGAGCTTTAGAAAAATTAATAGATTTTAAAGCAATCAATATTAATAAAAGAAAAACTATTAAGCACTTTGGTTGGGGCAACCGAGGAGTAAATAAAACCTCCTTTAAATTTTAAATCATACTTGTATGGATCCAAGAATTTTGATCAAAGAAATTAGTTACCGTAGGGATAACAGCATTATCTTTTTTAAGAGCCCATATCGAAAAAAAGGTTTGTGACCTCGATGTTGGACCAGAATGTCCTAAAGATGCAGAAGTCTTTAAGGGTTGGTCTGTTCGACCATTAAAATACATTTTATTTGGAATATGATCTGGGTTAGTTGGAACTGCATTAAGTCTGCTGATTCGTGCTGAACTAGGACAGCCTGGTGCTTTACTTGGAGATGATCAGCTATATAATGTGATTGTAACAGCACATGCTTTTGTTATAATCTTTTTTTTGGTAATGCCTATAATAATTGGAGGGTTCGGAAACTGACTAGTGCCTTTGATGTTAGGAGCCCCGGATATAGTTTTCCCACGATTAAATAATATAAGTTTTTGATTACTTCCTCCTGCACTTTTACTTCTTCTATCTTCAGCCGCAGTAGAAAGGGGAGTAGGTACAGGATGGACAGTATATCCTCCTCTTGCAGGAAACCTTGCTCATGCTGGAGGGTCTGTGGATTTAGCAATTTTTTCTCTTCATCTTGCTGGTGTTTCTTCTATTTTAGGAGCGGTAAACTTTATTACTACAATTATTAATATACGATGACAAGGAATAAAATTTGAGCGTTTATCGCTATTTGTTTGATCAGTAAAGATTACTGCTATTTTACTTCTTTTGTCCCTTCCTGTGTTAGCTGGTGCAATTACTATGTTACTAACTGATCGAAATTTTAATACTGCCTTCTTTGATCCAGCAGGAGGTGGTGATCCAATTTTA
>taeniatus
TNCGGTA--AAGACAGTTAAGCAAAATGAAATCATTAGATCTTCAATATAGGAGTAAAATCTAGATATTGGAAGTTATACCTAACGTAATTTATTTAATACGCTGAAGCTGTGATAGCTTTAAGGGAAACTGGGATNGGATACCCCATTATTTTTAGTCGTAAATTTAGTTTAAGCTTACCAGAGTACTACGAATAAAAAGTTTAAAACTCAAAGGGCTTGGCGGTGTTTTAGACCTCTCAGGGGAACCTGTCTCATAATCGACAATCCACGTTAAACCTAGCTCTTTATGGCAAGTCAGCCTGTATACCGTCGTCGTCAGGTAACTTCTTAAAATACAGTAGTTAGCTAGAGAATCATATTAATTAGAACGTCAGATCAAGGTGCAGCTAATGAAAGAGTGAGGATGGGTTACAATTACAGATTTGTAATTACGGAAAATGCTTGAAAT-AAGTGTCTTAAAGGAGGACTTGAAAGTAATTTTGATTATATAAACAAAATGAATAAGGCTCTGAAACGTGATGCGAAGTCGGACCTGCCCAGTGAAGTTTAAACGGCCGCGGTACTCTGACCGTGCAAAGGTAGCATAATCATTTGCCTTATAATTGAAGGCTGGAATGAATGGTTTGACAAGAATACACCTGTCTCTTTTAGATTATTTAGAATTTTATCTTTGGGTGAAAAAGCCCAGATCATATTAATAGACAAGAAGACCCTATCGAGCTTCAGAAAAATTAATAGAGT-AATCATGTTAAATATTAATAAAAAAAAAGCTATTAAATACTTTGGTTGGGGCAACCGAGGAGTATACAAAGCCTCCTTTAAACAAAAAGGCTTACTTGCGAGGATCCAAGAATTTTGATCAAAGGAATTAGTTACCGTAGGGATAACAGCATTATCTTTTTTGAGAGCCCATATCGAAAAAAAGGTTTGTGACCTCGATGTTGGACCAGAATATCCTAAAGATGCAGAAGTCTTTGAGGGTTGGTC-----------------ATATTTTATTTGGGATATGGTCCGGTTTGGTCGGAACTGCCCTGAGATTGCTGATTCGTGCAGAGTTAGGACAACCGGGAGCCTTACTCGGAGATGATCAGTTGTATAATGTGATCGTGACCGCTCATGCTTTTGTTATAATTTTTTTCTTAGTGATACCTATGATGATTGGTGGTTTCGGAAATTGATTAGTACCTTTAATATTAGGGGCTCCAGATATGGTATTTCCTCGATTAAATAATATAAGTTTTTGGTTACTTCCTCCTGCTCTTCTACTTCTCTTATCTTCCGCTGCAGTAGAAAGAGGAGTGGGTACAGGGTGAACAGTGTATCCACCTCTATCAGGAAACTTAGCACATGCCGGTGGGTCAGTAGACCTGGCAATTTTTTCTTTACACCTTGCCGGGGTTTCTTCTATTTTAGGAGCGGTAAACTTCATTACTACAATTATTAATATACGATGACAAGGGATAAAATTTGAACGCCTTTCGCTATTTGTGTGATCAGTAAAGATTACGGCTATTTTGCTTTTATTATCTCTGCCTGTGTTAGCAGGAGCAATTACAATGCTTTTGACAGATCGAAATTTTAATACTGCTTTCTTCGATCCAGCAGGAGGTGGTGATCCAATCTTA
>messiasi
NNNNNNNNNNNNNNNNNNNNNNNNNNNNNNNNNNNNNNNNNNNNNNNNNNNNNNNNNNNNNNNNNNNNNNNNNNNNNNNNNNNNNNNNNNNNNNNNNNNNNNNNNNNNNNNNNNNNNNNNNNNNNNNNNNNNNNNNNNNNNNNNNNNNNNNNNNNNNNNNNNNNNNNNNNNNNNNNNNNNNNNNNNNNNNNNNNNNNNNNNNNNNNNNNNNNNNNNNNNNNNNNNNNNNNNNNNNNNNNNNNNNNNNNNNNNNNNNNNNNNNNNNNNNNNNNNNNNNNNNNNNNNNNNNNNNNNNNNNNNNNNNNNNNNNNNNNNNNNNNNNNNNNNNNNNNNNNNNNNNNNNNNNNNNNNNNNNNNNNNNNNNNNNNNNNNNNNNNNNNNNNNNNNNNNNNNNNNNNNNNNNNNNNNNNNNNNNNNNNNNNNNNNNNNNNNNNNNNNNNNNNNNNNNNNNNNNNNNNNNNNNNNNNNNNNNNNNNNNNNNNNNNNNNNNNNNNNNNNNNNNNNNNNNNNNNNNNNNNNNNATACGAAGTCGGACCTGCCCAGTGAGTTTTAAACGGCCGCGGTACTCTGACCGTGCAAAGGTAGCATAATCATTTGCCTTATAATTGAAGGCTGGAATGAATGGTTTGACAAGAATACACCTGTCTCTTTTAGATTATTTAGAATTTTATTTCTGGATGAAAAAGTTCAGATAGCATTAAAAGACAAGAAGACCCTATTGAGCTTTAGAGAAATTAATAGATTTAATATAAATCGATATAAGTAAAAGAAAAGCTATTAAATACTTTGGTTGGGGCAACCGAGGAGCAAATAAAGACTCCTCTAAATCATAAATCTTACTTGTGTTGATCCAAAAATTTTGATCAAAGGAATTAGTTACCGTAGGGATAACAGCATTATCTTTTTCAAGAGCCCATATCGAAAAAAAGGTTTGTGACCTCGATGTTGGACCAGAATGTCCTAAAGATGCAGAAGTCTTTAAAGGTTGGTCTGTTCGACCATTAAA---------ATTCGGTATATGATCTGGGTTGGTTGGAACTGCCCTTAGATTGCTCATTCGTGCAGAATTAGGTCAACCGGGTGCCTTACTTGGAGATGACCAGTTGTATAATGTTATTGTTACAGCCCATGCTTTTGTTATAATTTTTTTTTTAGTTATACCTATAATGATGGGGGGTTTTGGAAACTGGTTAGTACCTTTGATGTTAGGAGCTCCAGATATGGTATTTCCTCGTTTAAATAATATAAGTTTCTGGCTTCTTCCTCCTGCGCTTCTACTTCTTTTATCATCAGCAGCCGTGGAAAGTGGGGTGGGCACAGGATGAACTGTATATCCACCCCTGTCTGGAAATCTGGCTCATGCTGGCGGATCAGTAGATCTGGCAATTTTTTCTTTACATCTTGCTGGTGTATCTTCTATTTTAGGAGCGGTAAATTTTATTACTACAATTATTAATATGCGATGACAAGGAATAAAATTTGAGCGTCTTTCGTTGTTTGTATGGTCAGTAAAAATTACAGCTATTTTACTTCTTTTATCTCTACCTGTGTTAGCAGGCGCAATTACTATACTTCTAACTGATCGAAATTTTAATACTGCTTTCTTTGATCCTGCAGGAGGTGGGGATCCCAT----
>antoniomonteiroi
NNNNNNNNNNNNNNNNNNNNNNNNNNNNNNNNNNNNNNNNNNNNNNNNNNNNNNNNNNNNNNNNNNNNNNNNNNNNNNNNNNNNNNNNNNNNNNNNNNNNNNNNNNNNNNNNNNNNNNNNNNNNNNNNNNNNNNNNNNNNNNNNNNNNNNNNNNNNNNNNNNNNNNNNNNNNNNNNNNNNNNNNNNNNNNNNNNNNNNNNNNNNNNNNNNNNNNNNNNNNNNNNNNNNNNNNNNNNNNNNNNNNNNNNNNNNNNNNNNNNNNNNNNNNNNNNNNNNNNNNNNNNNNNNNNNNNNNNNNNNNNNNNNNNNNNNNNNNNNNNNNNNNNNNNNNNNNNNNNNNNNNNNNNNNNNNNNNNNNNNNNNNNNNNNNNNNNNNNNNNNNNNNNNNNNNNNNNNNNNNNNNNNNNNNNNNNNNNNNNNNNNNNNNNNNNNNNNNNNNNNNNNNNNNNNNNNNNNNNNNNNNNNNNNNNNNNNNNNNNNNNNNNNNNNNNNNNNNNNNNNNNNNNNNNNNNNNNNNNNNNATACGAAGTCGGACCTGCCCAGTGAGTTTTAAACGGCCGCGGTACTCTGACCGTGCAAAGGTAGCATAATCATTTGCCTTATAATTGAAGGCTGGAATGAATGGTTTGACAAGAATACACCTGTCTCTTTTAGATTATTTAGAATTTTATTTCTGGATGAAAAAGTTCAGATAGCATTAAAAGACAAGAAGACCCTATTGAGCTTTAGAGAAATTAATAGATTTAATATAAATCGATATAAGTAAAAGAAAAGCTATTAAATACTTTGGTTGGGGCAACCGAGGAGCAAATAAAGACTCCTCTAAATCACAAATCTTACTTGTGTTGATCCAAAAATTTTGATCAAAGGAATTAGTTACCGTAGGGATAACAGCATTATCTTTTTCAAGAGCCCATATCGAAAAAAAGGTTTGTGACCTCGATGTTGGACCAGAATATCCTAAAGATGTAGAAGTCTTTAAGGGTTGGTCTGTTCGACCATTAAA---------ATTCGGTATATGATCTGGGTTGGTTGGAACTGCCCTTAGATTGCTCATTCGTGCAGAACTAGGTCAACCGGGTGCCTTACTTGGAGATGATCAGTTGTATAATGTCATTGTGACAGCCCATGCTTTTGTTATAATTTTTTTTTTAGTTATACCTATAATGATGGGGGGTTTTGGAAACTGATTAGTACCTTTGATGTTAGGAGCTCCAGATATGGTATTTCCTCGTTTAAATAATATAAGTTTCTGGCTTCTTCCTCCTGCGCTTCTGCTTCTTTTATCATCAGCAGCCGTAGAAAGTGGGGTAGGTACAGGATGAACTGTATATCCACCTTTGTCTGGAAATCTGGCTCATGCTGGTGGATCAGTAGATCTGGCAATTTTTTCTTTACATCTTGCTGGTGTATCTTCTATTTTAGGAGCGGTAAATTTTATTACTACAATTATTAATATGCGATGACAAGGAATAAAATTTGAGCGTCTTTCATTGTTTGTATGGTCAGTAAAGATTACAGCTATTTTACTTCTTTTATCTCTACCTGTGTTAGCAGGCGCAATTACTATACTTCTAACTGATCGAAATTTTAACACTGCTTTCTTTGATCCTGCAGGAGGTGGGGATCCTATTTTA
>spectrum
CATGGTAAAAAGACAGTTATACAAATTATAATCATTAGATCTTCAGTAAAGGAGTAAAATCTAAATACTGAAAGCTATTCTAGGCGTGATATACTTGAGATGTTGAATCTGTGATAGCTTTAAGGGAAACTGGGATTGGATACCCCATTATTTTTAGTCGTAAATTTAGTTAATACTTACCAGAGTACTACGAATAAAAAATTTAAAACTCAAAGGGCTTGGCGGTGTTTTAGACCTCTCAGGGGAACCTGTCTCGTAATCGACAATCCACGTTAAACCTAACCCTTTATGGTAATACAGCCTGTATACCGTCGTCGTCAGGTAACTTCTTAAAATATAGTAGTTAGCTTGAGAATTTCATTAATTAGGACGTCAGATCAAGGTGCAGCTAATAAAAGGGTGAGGATGGGTTACAATTACATATTTGTAATTACAGAAAACACTTGAAATTGAGTGT-CTAAAGGAGGACTTGAAAGTAATCTTAATTATCTAAATAAAATGAATTGGGCTCTGAAACGTGATACGAAGTCGGACCTGCCCAGTGAATTTTAAACGGCCGCGGTACTCTGACCGTGCAAAGGTAGCATAATCATTTGCCTTATAATTGAAGGCTGGAATGAACGGTTTGACAAGAATACACCTGTCTCTTTCTGACTTTATAGAATTTTATTTTTGGATGAAAAAGTCCAAATTTTATTAAAAGACAAGAAGACCCTATCGAGCTTCAGAAAAATTAGTAGGTTTAATATAAATTAATATAAGTAAAAAAAAAACTATTAAACACTTTGGTTGGGGCAACCGAGGAGCAGTTTAAACCTCCTTTAAATTATAAATCTTACTTGTGTTGATCCAAAAGTTTTGATCAAAGGAATTAGTTACCGTAGGGATAACAGCATTATCTTTTTTAAGAGTTCATATCGAAAAAAAGGTTTGTGACCTCGATGTTGGACCAGAATGTCCTAAAGATGCAGAAGTCTTTAAGGGTTGGTCTGTTCGACCATTAAAATATATTTTATTTGGGATGTGATCCGGCTTAGTTGGAACGGCCTTAAGATTGTTAATTCGTGCAGAGTTAGGGCAACCCGGTGCTTTACTCGGAGATGATCAACTATATAATGTAATTGTAACAGCCCATGCTTTTGTTATAATTTTTTTCTTAGTGATACCCATGATAATTGGGGGTTTTGGAAATTGGTTGGTGCCATTAATGTTAGGAGCTCCAGACATAGTATTTCCTCGCTTGAATAATATGAGTTTTTGACTCCTTCCTCCAGCGCTTTTACTTCTTTTGTCATCAGCCGCAGTAGAAAGTGGAGTAGGTACAGGGTGAACTGTATATCCACCTTTAGCCGGAAATTTAGCTCATGCCGGCGGTTCTGTAGATCTGGCAATTTTTTCTTTACATCTTGCTGGTGTGTCTTCTATTTTAGGGGCAGTAAACTTCATTACCACAATTATTAACATACGATGACAGGGAATAAAATTTGAACGTCTTTCTTTGTTTGTTTGATCAGTAAAAATTACAGCTATTTTACTTCTTTTATCATTACCTGTATTGGCGGGTGCAATTACTATGCTTCTAACTGATCGAAATTTTAATACTGCGTTTTTTGACCCAGCAGGAGGTGGTGATCCTGTTTTA
>jucundus
TTCGGTAAA-AGACAGTTAGGCAAAATAGAATCGTCAGATCTTTGATATAGAGGTAGAATTTATATATCAAAAGCCATTTTTAATACGATATATTTCAGAAGCTGAATCTGTGATAACTTCAAGGGAAACTGGGATTGGATACCCCATTATTTTTAGTAATAAATTTGATTTAAGTATACCAGAGTACTACGAATAAAAAGTTTAAAACTCAAAGGGCTTGGCGGTGTTTTAGACCTCTCAGGGGAACCTGTCTCATAATCGACAATCCACGCTAAACCCGACCTCCTATAGCGA-TCAGCCTGTATACCGTCGTCGTCAGGTAACTTCTTAAAATATAGCAGTTAGCTTGAAAATCTTATTAATTAATACGTCAGATCAAGGTGCAGCTTATAAGGAGGAGAGGATGGGTTACAATTATAAATTTATAATTACGGAAAACATTCAAAACAGAATGTT-TAAAGGAGGACTTGAAAGTAATTCTACTTATATAAATAGAATGAATAAGGCTCTGAAACGTGATACGAAGTCGGACCTGCCCAGTGAGTTTTAAACGGCCGCGGTACTCTGACCGTGCAAAGGTAGCATAATCATTTGCCTTATAATTGAAGGCTGGAATGAATGGTTTGACAAGAATACATCTGTCTCTTTTTGATTCTCTAGAATTTTATTTTTGGATGAAAAAGTCCAGATTCTATTAAAAGACAAGAAGACCCTATCGAGCTTTAGAAAAATTAATGGATTTAA-AATACCTAATAATAATAAAAGGAAAACCATTAAATACTTTGGTTGGGGCAACCGAGGAGTAGATAAAGCCTCCTCTAAATTTTAAATCATACTTGAATTGACCCAGGAATCTTGATCAAAGAAATTAGTTACCGTAGGGATAACAGCATTATCTTTTTTGAGAGCTCATATCGAAAAAAAGGTTTGTGACCTCGATGTTGGACCAGAATGTCCTAAAGATGCAGAAGTCTTTAAAGGTTGGTCTGTTCGACCATTAA-GTACATTTTATTTGGAATATGATCTGGGTTAGTTGGAACTGCGTTAAGTTTATTAATTCGTGCTGAATTAGGGCAGCCTGGTGCATTACTCGGGGATGATCAACTATATAATGTAATTGTGACAGCGCATGCTTTTGTTATAATCTTCTTTTTAGTAATACCTATAATGATTGGAGGATTTGGAAACTGATTAGTACCTTTAATATTAGGAGCTCCAGATATAGTTTTTCCGCGTTTAAATAATATAAGTTTTTGATTACTTCCTCCTGCACTTTTACTTCTTTTATCTTCTGCTGCAGTGGAAAGGGGGGTTGGTACAGGTTGAACAGTATATCCTCCTCTTGCAGGAAACCTGGCTCACGCCGGTGGGTCTGTAGATTTAGCAATTTTCTCCCTTCATCTTGCTGGTGTTTCTTCTATCTTAGGGGCAGTAAATTTTATCACTACAATTATTAATATACGATGACAAGGTATAAAATTTGAACGTTTATCTTTATTTGTCTGGTCTGTAAAAATTACTGCTATTTTACTTCTTTTATCTCTTCCTGTACTAGCAGGTGCAATTACTATACTGTTAACAGATCGAAATTTTAACACTGCTTTCT--------------------------------
>philippii
TTCGGTAAA--GACAGTTAGGCAAGAAAAAATCATTAGATCTTTAGTACAGGAGTAAAATCTAAATACTAAAAGCTATCTCCAACATGGTTTATTTTAAAAGCTGAATCTGTGACAACTTTAAGGGAAACTGGGATTGGATACCCCATTATTTTTAGTAGTAAATTTCATTTGAATATACCAGAGTACTACGAATAAAAAGTTTAAAACTCAAAGAGCTTGGCGGTGTTTTAGACCTCTCAGGGGAACCTGTCTCATAATCGACAATCCACGTTATACCTGACCCTCTATGGCAATTCAGCCTGTATACCGTCGTCGTCAGGTAACTTTTTAAAATATAGTAGTTAGCTTGAAAAGCCTATTAATTAATACGTCAGATCAAGGTGCAGCTTATAAGAGGGAGAGGATGGGTTACAGTTATAAATTTATAATTACGAAAGACGCTTAAAACAGAGCATTAAGAAGGAGGACTTGAAAGTAATTTTAGCTACATAAATAAAATGAATAAGGCTCTGAAACGTGATACGAAGTCGGACCTGCCCAGTGAGTTTTAAACGGCCGCGGTACTCTGACCGTGCAAAGGTAGCATAATCATTTGCCTTATAATTGAAGGCTGGAATGAATGGTTTGACAAGAATATATCTGTCTCTTATTGATTTTCTAGAATTTTATTTTTGGATGAAAAAGTCCAGATTATATTAAAAGACAAGAAGACCCTATCGAGCTTTAGAGAAATTAATGGATTT-TAAATAATCAATATTAATAAAAGAAAAACCATTAAGTACTTTGGTTGGGGCAACCGAGGAGTAAACAAAGCCTCCTCTAAATTATAAGGCCTACTTGTATTGACCCAGGAATTTTGATCAAAGAAATTAGTTACCGTAGGGATAACAGCATTATTTTTTTTAAGAGCCCATATCGAAAAAAAAGTTTGTGACCTCGATGTTGGACCAGAATGTCCTAAAGATGCAGAAGTCTTTAAGGGTTGGTCTGTTCGACCATTAAAATACATTTTATTTGGGATGTGGTCTGGCTTAGTTGGGACTGCACTAAGTTTATTAATTCGTGCCGAACTAGGACAGCCTGGTGCCTTACTTGGAGACGATCAACTATATAATGTAATTGTAACAGCACATGCTTTTGTTATAATCTTTTTTTTAGTAATGCCTATAATGATTGGTGGGTTTGGAAACTGGTTAGTACCTTTGATATTAGGGGCTCCAGATATAGTTTTCCCTCGATTAAATAACATAAGTTTCTGATTACTCCCTCCTGCACTTTTACTTCTTTTATCTTCAGCTGCAGTAGAAAGAGGAGTAGGAACAGGGTGAACAGTATATCCTCCTCTCGCAGGAAATCTTGCTCATGCTGGAGGGTCTGTAGATTTAGCAATTTTTTCTCTTCACCTTGCTGGTGTTTCTTCTATCCTAGGGGCGGTAAATTTTATTACTACAATCATTAACATACGATGACAAGGAATAAAATTTGAACGCTTATCTTTGTTTGTTTGGTCAGTAAAAATTACTGCTATTTTACTCCTTTTGTCTCTTCCTGTACTAGCGGGTGCAATTACTATATTATTAACTGATCGAAATTTTAATACCGCTTTCTTTGATCCAGCAGGAGGCGGAGATCCAATTTTA
>imperialis
AACGGTAAAAAGACAGTTAAGC--GAGATAATTATATGACCTTTAGTAGAGGAGTAAAATCTAAATACTGAAAGTTATACCAAACATAATTTATTTTAAATGCTGAATCTGTGACAACTTTAAGGGAAACTGGGATTGGATACCCCACTATTTTTAGTTATAAACATAGTTCAAGCTTACCAGAGTACTACGAATAAAAAGTTTAAAACTCAAAGGGCTTGGCGGTGTTTTAGACCTCTCAGGGGAACCTGTCTCATAATCGACAATCCACGTCAGACCTGACCCTTTGTAGCAATTCAGTCTGTATACCGTCGTCGTCAGGTAACTTCTAAAAATATAGCAGTTAGCTCGATAATTCTGTTAATTAGAACGTCAGATCAAGGTGCAGCTAATAAAAGGGGGAGGATGGGTTACAATTATATATTTATAACTACGGAAAAAACCTGAAATGAGGTAATTAGAAGGAGGACTTGAAAGTAATTTTGGATATATAAACAAAATGAATAAGGCTCTGAAACGTGATACGAAGTCGGACCTGCCCAGTGAGTTTTAAACGGCCGCGGTACTCTGACCGTGCAAAGGTAGCATAATCATTTGCCTTATAATTGAAGGCTGGAATGAATGGTTTGACAAGAATACAACTGTCTCTTTTTGATTCTATAGAATTTTATTTTTAAGTGAAAAAGCTTAAGTTGTACTAAAAGACAAGAAGACCCTATCGAGCTTTAAAAGAGTTAATAGAGTTTATATACACAAATATTAATAAAAAGAAAGCTATTGAATATTTTGGTTGGGGCAACTAAGGAGTAGATAAAGCCTCCTTTAAATTATAATTCAAACCTGAGTTGATCCAATTATTTTGATCAGAGGAATTAGTTACCGTAGGGATAACAGCATTATCTTTTTTGAGAGCCCATATCGAAAAAAAGGTTTGTGACCTCGATGTTGGACCAGAATGTCCTAAAGATGCAGAAGTCTTTAAAGGTTGGTCTGTTCGACCATTAAAGTATATTTTATTTGGCATATGATCAGGGCTGGTTGGGACCGCTTTAAGGCTTTTAATCCGTGCGGAATTAGGGCAACCTGGTGCCTTACTTGGGGATGACCAGCTATACAACGTGATTGTAACAGCACATGCGTTTGTAATAATTTTTTTTTTAGTTATACCGATAATGATTGGAGGGTTTGGAAACTGATTGGTGCCTTTAATGTTAGGGGCCCCGGACATGGTATTTCCACGATTGAATAATATAAGTTTCTGGTTACTTCCTCCTGCATTATTGCTTCTTCTATCTTCAGCTGCCGTAGAGAGGGGGGTAGGAACAGGATGAACTGTGTATCCACCTTTAGCGGGAAACTTGGCGCATGCCGGCGGTTCTGTAGATTTAGCAATTTTTTCTTTACACCTTGCAGGTGTTTCTTCTATTTTAGGAGCGGTAAATTTTATTACTACAATCATTAATATGCGGTGACAGGGAATAAAATTTGAACGGCTTTCTCTTTTTGTGTGGTCAGTAAAAATTACAGCTATTTTACTTCTTCTGTCTTTGCCTGTCTTAGCTGGAGCTATTACTATGCTTCTAACTGATCGGAATTTTAATACCGCTTTCTTTGATCCAGCAGGAGGTGGTGATCC-------
>neptunus
TACGGTAAAAAGACAGTTATACAAGTTATAATCATTAGATCTTCAGTAGAGGAGTAAAATCTATATACTGAAAGTTATACTAGGTATGGTTTACTTGAGATGTTGAATCTGTGACAGCTTTAAGGGAAACTGGGATTGGATACCCCATTATTTTTAGTCGTAAATTTAG--TAAACTTACCGGAGTACTACGAATAAAAAATTTAAAACTCAAAGGGCTTGGCGGTGTTTTAGACCTCTCAGGGGAACCTGTCTCGTAATCGACAATCCACGTTAGACCTAACCCTTTATGGTAATACAGCCTGTATACCGTCGTCGTCAGGTAACTTCTTAAAATGTAGTAGTTAGCTCGAGAATTTTATTAATTAAAACGTCAGATCAAGGTGCAGCTAATGAAAGGGTGAGGATGGGTTACAATTATATATTTGTAAGTACAGAAAACACTTGAAATGAAGTGTCTTAAAGGAGGACTTGAAAGTAATTTTAATTATATAAGTAAAATGAATAAGGCTCTGAAACGTGATACGAAGTCGGACCTGCCCAGTGAGTTTTAAACGGCCGCGGTACTCTGACCGTGCAAAGGTAGCATAATCATTTGCCTTATAATTGAAGGCTGGAATGAATGGTTTGACAAGAATACACCTGTCTCTTTTTGATTATTTAGAATTTTATTTTTGGATGAAAAAGTCCAGATATTATTAAAAGACAAGAAGACCCTATCGAGCTTTAGAAAAATTAGTAGGCCTAATATAAATCAATATAAGTAGAAGAAAAGCTATTAAATACTTTGGTTGGGGCAACCGAGGAGTAATTAGAGCCTCCTTTAAGTAATAAGTCTTACTTGTGTTGATCCAAAAATTTTGATCAAAGGAATTAGTTACCGTAGGGATAACAGCATTATCTTTTTCAAGAGCCCATATCGAAAAAAAGGTTTGTGACCTCGATGTTGGACCAGAATGTCCTAAAGATGCAGAAGTCTTTAAGGGTTGGTCTGTTCGACCATTAAAATACATTTTATTTGGGATGTGGTCCGGTTTAGTTGGAACGGCTTTAAGATTGTTGATTCGTGCAGAATTAGGACAGCCGGGTGCTTTACTTGGGGATGATCAGCTATATAATGTGATTGTAACAGCCCATGCTTTTGTTATAATTTTTTTCTTAGTGATGCCTATGATGATTGGAGGTTTTGGAAATTGATTAGTACCTTTGATATTAGGGGCTCCAGATATAGTGTTTCCTCGCTTAAATAATATAAGTTTTTGACTTCTTCCTCCGGCGCTTTTACTTCTTTTGTCGTCAGCTGCAGTAGAGAGAGGGGTAGGTACAGGGTGAACTGTGTATCCACCTTTGGCCGGAAATTTAGCTCATGCCGGTGGTTCTGTAGATCTGGCAATTTTTTCTCTACATCTTGCTGGTGTGTCTTCTATTTTAGGAGCAGTGAACTTCATTACTACAATTATTAATATGCGGTGGCAGGGGATAAAATTTGAGCGTCTTTCCTTGTTTGTTTGGTCAGTGAAAATTACGGCTATTTTACTTCTTTTATCTTTGCCTGTATTAGCGGGTGCAATTACTATGCTTTTAACAGATCGGAATTTTAATACTGCATTCTTTGATCCAGCAGGGGGTGGTGATCCTATTTTA
>planorbis
-ATGGT--AAAGACAGTTAGGTGTAAAATGATCATAAGACCTCTAATGCAGGAGTAAAATCTAGACATTAGGAGTTATATCTGGTATGGTTGGTTTTAGATACTGAATCTGTGACAACTTTAAGGGAAACTGGGATTGGATACCCCATTATTTTTAGTAGTAAAT-TAACTTAAGTTTACCGGAGTACTACGAATAAAAAGTTTAAAACTCAAAGGGCTTGGCGGTGTTTTAGACCTCTCAGGGGAACCTGTCTCATAATCGACAATCCACGTTAAACCTGACCCTTTATAGC-AATCAGCCTGTATACCGTCGTCGTCAGGTAACTTCTAAAAATATAGTAGTTAGCACGATAATTATGTTAATTAGAACGTCAGATCAAGGTGCAGCTAATAAGAGGGGGAGGATGGGTTACAATTATATACTTATAATTACGAAAGGCGCTTGGAAGTGAGTAACATGAAGGAGGACTTGAAAGTAATTTTGATTACATAAAGAAAATGAATAAGGCTCTGAAACGTGATACGAAGTCGGACCTGCCCAGTGAGTTTTAAACGGCCGCGGTACTCTGACCGTGCAAAGGTAGCATAATCATTTGCCTTATAATTGAAGGCTGGAATGAATGGTTTGACGAGAATACACCTGTCTCTTTTTGATTTCCTAGAATTTTATTTCTGGATGAAAAAGTCCAGATAGAATTAAAAGACAAGAAGACCCTATCGAGCTTTAGATAAATTAGTGGAGTAA--GTAAATCAATTCTAGAAAAAGAAAAGCTGCTAAACACTTTGGTTGGGGCAACCGAGGAGTAAATGAAGCCTCCTTTAAA-TAAGTAACAGACTTGTGCTGATCCAAATTTTTTGATCAAAGGAATTAGTTACCGTAGGGATAACAGCATAATCTTTTTTGAGAGCTCATATCGAAAAAAAGGTTTGTGACCTCGATGTTGGACCAGAATGTCCTAAAGATGCAGAAGTCTTTAAGGGTTGGTCTGTTCGACCATTAAAGTATATTTTATTTGGAATATGATCGGGATTGGTTGGAACTGCATTAAGATTACTAATTCGTGCAGAATTAGGGCAGCCTGGTGCACTTCTTGGAGACGATCAGCTATATAATGTAATTGTAACAGCACATGCTTTCGTTATAATTTTTTTCTTGGTAATGCCTATAATGATTGGTGGGTTCGGGAATTGGTTGGTACCCTTGATGTTAGGGGCTCCAGATATGGTTTTTCCTCGACTAAACAATATGAGTTTTTGGCTATTACCTCCTGCACTTTTACTCCTTTTATCATCGGCTGCGGTAGAAAGGGGAGTAGGAACGGGATGAACTGTATATCCACCTTTGGCGGGAAATCTTGCTCATGCTGGTGGTTCTGTCGACCTGGCGATTTTTTCTTTACATCTTGCTGGGGTATCATCTATTTTAGGGGCAGTAAATTTTATTACTACAATCATTAACATACGGTGACAGGGAATGAAATTTGAACGTCTTTCTCTATTTGTATGGTCTGTTAAAATTACAGCTATTTTATTGTTATTGTCTCTGCCTGTATTAGCAGGGGCGATTACGATACTCTTAACTGATCGAAATTTTAATACTGCTTTCTTTGATCCTGCGGGAGGTGGTGATCCTATCTTA
>fulgetrum
TACGGTAAAAAGACAGTTAAGCGAAAAA--ATCATTAGACCCTTGGTATAGGAGTAAAATCTAAATATCAAGAGTTATACCTAACGTGATTTATTGAATATGCTGAAGCTGTGATAGCTTTAAGGGAAACTGGGATTGGATACCCCATTATTTTTAGTCGTAAATTTAG-TTAAGCTTACCAGAGTACTACGAATAAAAAGTTTAAAACTCAAAGGGCTTGGCGGTGTTTTAGACCTCTCAGGGGAACCTGTCTCATAATCGACAATCCACGTTAAACCTAACTCTTTATGGCAAGTCAGCCTGTATACCGTCGTCGTCAGGTAACTTCTTAAAATATAGTAGTTAGCTCGAGAATTTTATTAATTAAAACGTCAGATCAAGGTGCAGCTAATAAAGGAGTGAGGATGGGTTACAATTACAGATTTGTAATTACGGAAAACACTTGAAATGAAGTGACTTAAAGGAGGACTTGAAAGTAATTTTGATTATATAAGCAAAATGAATAAGGCTCTGAAACGTGATACGAAGTCGGACCTGCCCAGTGAAGTTTAAACGGCCGCGGTACTCTGACCGTGCAAAGGTAGCATAATCATTTGCCTTATAATTGAAGGCTGGAATGAATGGTTTGACAAGAATACACCTGTCTCTTTTAGATTATTTAGAATTTTATTTTTAGGTGAAAAAGCCTAGATTTTATTAAAAGACAAGAAGACCCTATCGAGCTTCAGAAAAATTTATAGAGT-AACTATGCTTAATATTAATAAAAAAAAAGCTATTAAATACTTTGGTTGGGGCAACCGAGGAGTAGATAAAGCCTCCTTTGAATAAGAAGTCTTACTTGAGAGGATCCAAGAATTTTGATCAAAGGAATTAGTTACCGTAGGGATAACAGCATTATCTTTTTTGAGAGCCCATATCGAAAAAAAGGTTTGTGACCTCGATGTTGGACCAGAATATCCTAAAGATGCAGAAGTCTTTAAGGG----------------------------------------TGATCTGGCTTGGTTGGGACCGCCCTGAGATTGTTAATTCGTGCAGAGTTAGGACAGCCGGGAGCCTTGCTTGGAGATGATCAGCTATATAATGTGATTGTAACAGCCCATGCCTTTGTTATGATTTTTTTCTTAGTGATACCTATAATGATTGGTGGCTTTGGAAATTGATTAGTGCCACTGATACTAGGGGCCCCAGATATGGTATTTCCTCGTTTAAATAATATAAGTTTCTGGTTGCTTCCTCCTGCTCTTCTACTTCTTTTATCTTCAGCTGCAGTAGAAAGTGGGGTGGGTACAGGATGAACAGTGTATCCGCCTTTATCAGGAAATTTGGCTCACGCCGGTGGGTCTGTAGACCTGGCAATTTTTTCTTTACACCTTGCTGGGGTTTCTTCTATTTTAGGAGCAGTAAACTTTATTACTACAATTATTAACATGCGATGACAAGGAATAAAATTCGAACGTCTTTCGCTATTTGTGTGATCAGTGAAGATTACGGCCATCTTGCTTTTGTTGTCCCTTCCTGTGTTAGCAGGAGCAATTACAATGCTTTTAACGGATCGAAATTTTAATACTGCTTTCTTCGATCCGGCAGGAGGTGGTGATCCTATCTTA
>thomae
NNNNNNNNNNNNNNNNNNNNNNNNNNNNNNNNNNNNNNNNNNNNNNNNNNNNNNNNNNNNNNNNNNNNNNNNNNNNNNNNNNNNNNNNNNNNNNNNNNNNNNNNNNNNNNNNNNNNNNNNNNNNNNNNNNNNNNNNNNNNNNNNNNNNNNNNNNNNNNNNNNNNNNNNNNNNNNNNNNNNNNNNNNNNNNNNNNNNNNNNNNNNNNNNNNNNNNNNNNNNNNNNNNNNNNNNNNNNNNNNNNNNNNNNNNNNNNNNNNNNNNNNNNNNNNNNNNNNNNNNNNNNNNNNNNNNNNNNNNNNNNNNNNNNNNNNNNNNNNNNNNNNNNNNNNNNNNNNNNNNNNNNNNNNNNNNNNNNNNNNNNNNNNNNNNNNNNNNNNNNNNNNNNNNNNNNNNNNNNNNNNNNNNNNNNNNNNNNNNNNNNNNNNNNNNNNNNNNNNNNNNNNNNNNNNNNNNNNNNNNNNNNNNNNNNNNNNNNNNNNNNNNNNNNNNNNNNNNNNNNNNNNNNNNNNNNNNNNNNNNNATACGAAGTCGGACCTGCCCAGTGAGTTTTAAACGGCCGCGGTACTCTGACCGTGCAAAGGTAGCATAATCATTTGCCTTATAATTGAAGGCTGGAATGAATGGTTTGACAAGAATACGTCTGTCTCTTTTAGATTGATTAGAACTTTATTTTTGGATGAAAAAGTCCAGATGTGATTAAAAGACAAGAAGACCCTATCGAGCTTTAAAAGAGTTAATAGGCTTAGCTTAAGTCAATATAAGTAAAAGGAAAGCTATTAAATACTTTGGTTGGGGCAACCAAGGAGTAAGTAAAGCCTCCTTT-AATACTAAATCTTACATGTGTTGATCCAATACTTTTGATCAAAGGAATTAGTTACCGTAGGGATAACAGCATTATCTTTTTCAAGAGCCCATATCGAAAAAAAGGTTTGTGACCTCGATGTTGGACCAGAATATCCTGAAGATGCAGAAGTCTTTAAGGGTTGGTCTGTTCGACCATTAAAGTATATTTTGTTTGGTATATGGTCTGGATTGGTTGGAACGGCCCTTAGGTTGTTAATTCGTGCAGAGTTAGGGCAACCAGGTGCCTTGCTTGGGGATGATCAGTTATATAATGTAATTGTAACAGCCCATGCCTTTGTTATAATTTTCTTTTTAGTGATGCCTATAATGATTGGAGGCTTTGGAAACTGGTTGGTTCCTCTGATACTAGGGGCCCCAGATATGGTGTTTCCTCGCTTAAATAATATGAGTTTCTGGCTTTTGCCTCCTGCGCTTTTACTTCTTTTGTCATCGGCTGCTGTAGAAAGAGGTGTAGGGACAGGATGAACTGTGTATCCTCCCCTGGCGGGGAATTTAGCGCATGCCGGTGGATCAGTAGACCTGGCAATTTTTTCTTTACATCTTGCTGGTGTTTCTTCTATTTTGGGGGCGGTAAACTTTATTACTACTATTATTAATATGCGGTGACAGGGAATAAAGTTTGAACGTCTTTCATTGTTTGTGTGGTCTGTGAAAATTACAGCTATTTTACTTCTTTTATCTTTGCCTGTGTTGGCTGGAGCTATTACTATGCTTTTAACAGATCGAAATTTTAATACTGCTTTCTTTGATCCTGCAGGAGGTGGAGATCCTATTTTG
>coffeae
TTCGGTAAAAAGACAGTTAAGCAAAAAAAGATCATTAGACCTTTAATACAGGGGTAAAATCTAAATATTAAAAGTTATATCTAATATGATTATTTTATAGTGCTGAATCTGTGACAACTTTAAGGGAAACTGGGATTGGATACCCCACTATTTTTAGTAATAAATTTAATTTAAGTTTACCAGAGTACTACGAATAAAAAGTTTAAAACTCAAAGGGCTTGGCGGTGTTTTAGACCTCTCAGGGGAACCTGTCTCGTAATCGACAATCCACGCTAGACCCGACCCTTTATAGCAATTCAGCCTGTATACCGTCGTCGTCAGGTAACTTCTAAAAATATAGTAGTTAGCTTGAGAATTACATTGATTAATACGTCAGATCAAGGTGCAGCTAATAAGAGGGAGAGGATGGGTTACAATTATATATTTATAACTACGGAAGATGCTTTAAATAGGATACTATGAAGGAGGACTTGGAAGTAATTTTAATTAGATAGATAAAATGAATAAGGCTCTGAAACGTGATACGAAGTCGGACCTGCCCAGTGAGTTTTAAACGGCCGCGGTACCCTGACCGTGCGAAGGTAGCATAATCATTTGCCTTATAATTGAAGGTTGGAATGAATGGTTTGACAAGAATACACCTGTCTCTTTATAACTTTTTAGAACTTTATCTTTGGATGAAAAAGTCCAAATATAATTAAAAGACAAGAAGACCCTATCGAGCTTTAGAAGAATTAATGGATTTGATAACAATCAATAGAAATAAAAGAAGAGCCATTAAATACTTTGGTTGGGGCAACCAAGGAGTAGACAAAGCCTCCTTTAAACTTTAAGTCATACATGTGTTGACCCAAAATTATTGATCAAAGGAATTAGTTACCGTAGGGATAACAGCATTATCTTTTTTGAGAGCCCATATCGAAAAAAAGGTTTGTGACCTCGATGTTGGACCAGAATATCCTAAAGATGCAAAAGTCTTTAAGGGTTGGTCTGTTCGACCATTAAAATACATCCTATTTGGTATATGATCCGGATTAGTTGGAACTGCTTTAAGTTTATTAATTCGTGCAGAATTAGGGCAACCCGGTGCCTTGCTTGGAGATGATCAGCTATATAATGTAATTGTAACAGCTCATGCTTTTGTAATGATTTTCTTTTTAGTGATGCCTATAATAATTGGTGGCTTTGGGAATTGATTAGTACCTTTAATGTTGGGAGCTCCAGATATGGTTTTTCCTCGTTTAAATAATATAAGTTTTTGACTTCTTCCACCTGCATTATTACTTCTCTTGTCATCAGCTGCGGTAGAAAGTGGAGTAGGTACAGGGTGAACGGTATACCCCCCTTTAGCTGGGAATCTAGCCCACGCTGGAGGTTCTGTAGATTTGGCAATTTTTTCTCTTCATCTTGCTGGTGTATCTTCTATTTTAGGGGCAGTAAATTTTATTACCACAATCATCAATATACGGTGACAAGGAATAAAGTTTGAACGTCTTTCACTATTCGTATGGTCCGTAAAAATTACTGCTATTTTACTTCTTTTGTCTTTACCAGTATTGGCTGGTGCAATTACTATACTTTTAACTGACCGAAACTTTAATACTGCTTTCTTCGATCCAGCAGGAGGTGGTGATCCTATTCTG
>pulicarius
TACGGTAAAAAGACAGTTAAGCTACAAAGGACCATTAGATCTTCAATAAAGGAGTAAAATCTATATATTGAAAGTTATGTTAGACGTGGTT---TTGAAACGCTGAATCTGTGAAATCTTTAAGGGAAACTGGGATTGGATACCCCATTATTTTTAGTCGTAAATTTAGCTTGAGCTTACCAGAGTACTACGAATAAAAAGTTTAAAACTCAAAGGGCTTGGCGGTGTTTTAGACCTCTCAGGGGAACCTGTCTCGTAATCGACAATCCACGTTAGACCTGACCCTTTATTGTAAAACAGCCTGTATACCGTCGTCGTCAGGTAACTTTTTAAAGTATAGAAGTTAGCTAGAAAATTAC-TTAATTAAAACGTCAGATCAAGGTGCAGCTAATAAGAGGGAGAGGATGGGTTACAATTATAGATTTATAAATACGACTAATATTTGAAATGAAATATTTCGAAGGAGGACTTGAAAGTAATTTTGATTATATAAATAGAATGAATAAGGCTCTGAAACGTGATGCGAAGTCGGACCTGCCCAGTGAGTTTTAAACGGCCGCGGTACTCTGACCGTGCAAAGGTAGCATAATCATTTGCCTTATAATTGAAGGCTGGAATGAATGGTTTGACAAGAATACAGCTGTCTCTTTTAGATTGTTTAGAATTTTATTTTTGGATGAAAAAGTCCAGTTACTATTAAAAGACAAGAAGACCCTATCGAGCTTTAGAGAAATTAGTAGGCTTAATGGAAATCAATATAAATAAAAGAAAAGCTATTAAATACTTTGGTTGGGGCAACCGAGGAGCAAATAAAGCCTCCTTTAAGCTATAAGTCAAACTTGTGTTGATCCAAAGATTTTGATCAAAGGAACTAGTTACCGTAGGGATAACAGCATTATCTTTTTCAAGAGCCCATATCGAAAAAAAGGTTTGTGACCTCGATGTTGGACCAGAATATCCTAAAGATGCAGAAGTCTTTAAGGGTTGGTCTGTTCGACCATTAAAGTATATTTTATTTGGAATGTGATCTGGATTAGTTGGAACTGCCCTAAGGTTGTTAATTCGTGCAGAGCTAGGGCAGCCTGGTGCCTTACTTGGGGATGATCAGCTATATAATGTAATTGTAACGGCACATGCCTTTGTTATAATTTTTTTCTTGGTAATGCCCATGATAATTGGGGGTTTCGGAAATTGGTTAGTACCCCTAATGTTAGGGGCTCCAGATATGGTATTTCCTCGGCTAAATAATATAAGTTTTTGACTTCTTCCTCCTGCACTCTTGCTTTTACTATCATCAGCTGCTGTTGAAAGAGGGGTTGGAACGGGATGAACTGTTTATCCGCCTTTGGCAGGAAACTTAGCACATGCTGGTGGTTCTGTAGATCTTGCAATTTTTTCTTTACATCTTGCTGGTGTATCCTCTATTCTAGGAGCGGTAAATTTTATTACCACAATTATTAATATGCGATGACAAGGAATGAAATTCGAACGTCTTTCGCTATTTGTGTGGTCAGTAAAAATTACAGCTATTTTGCTTCTTTTATCTTTACCGGTATTAGCAGGTGCAATTACTATACTTTTAACTGATCGAAATTTTAATACTGCCTTCTTTGATCCAGCCGGAGGTGGTGATCCTATTTTA
>cedonulli
---ACGGTAAAGACAGTTAAGC-AAGAAAAATTGTAAGATCTCTAGTAGAGGGGTAAAATCTAAATACTAGAAGTTACACCGGATATAGTTTATTTTAGGTGCTGAATCTGTGACAACTTTAAGGGAAACTGGGATTGGATACCCCATTATTTTTAGTCGTAAACTTAGTTTGAACTTACCGGAGTACTACGAATAAAAAGTTTAAAACTCAAAGGGCTTGGCGGTGTTTTAGACCTCTCAGGGGAACCTGTCTCATAATCGACAATCCACGTTAAACCTGACCCTTTATAGCAATACAGTTTGTATACCGTCGTCGCCAGGTAACTTCTAAAAATGCAGTAGTTAGCTTGATAATTATATTAATTAAAACGTCAGATCAAGGTGCAGCTAATAAAAGGGGGAGGATGGGTTACAATTATATATTTATAATTACGGAGAAAACTTGAAATAAAGTAGTTAGAAGGAGGACTTGAAAGTAATTTTGGCTATATAAGCAAAATGAATAAGGCTCTGAAACGTGATACGAAGTCGGACCTGCCCAGTGAGTTTTAAACGGCCGCGGTACTCTGACCGTGCAAAGGTAGCATAATCATTTGCCTTATAATTGAAGGCTGGAATGAATGGTTTGACAAGAATACATCTGTCTCTTTTTGATTAGTTAGAATTTTATTTTTAGGTGAAAAAGCCTAGATATTATTAAAAGACAAGAAGACCCTATCGAGCTTTAGAAAAGTTAGTGGAG-TTTAATAAATCAATGTTAATAGAAGAAAAACTACTAAATACTTTGGTTGGGGCAACCGAGGAGTAAATAGAGCCTCCTTTAA-ATATAAGTCATACTAGTATTGATCCAAGTGTCTTGATCAAAGGAGTTAGTTACCGTAGGGATAACAGCATTATCTTTTTTGAGAGCTCATATCGAAAAAAAGGTTTGTGACCTCGATGTTGGACCAGAATGTCCTAAAGATGCAGAAGTCTTTAAGGGTTGGTCTGTTCGACCATTAAAGTATATTTTATTTGGAATATGATCTGGACTGGTTGGAACTGCATTAAGGTTATTAATTCGTGCGGAATTAGGGCAACCTGGGGCTTTGCTTGGAGATGACCAATTATATAATGTAATTGTAACAGCACATGCGTTTGTGATAATTTTTTTTTTGGTGATACCTATGATGATTGGAGGGTTTGGAAATTGATTAGTGCCGCTAATACTAGGAGCTCCTGATATAGTGTTTCCACGGTTAAATAATATAAGTTTTTGATTGCTTCCGCCCGCATTATTGCTTCTTTTGTCATCAGCTGCAGTAGAAAGTGGGGTAGGGACAGGATGAACTGTTTATCCGCCTTTAGCAGGAAATTTAGCTCATGCTGGTGGTTCTGTAGATTTAGCAATTTTTTCTTTACATCTTGCAGGTGTTTCTTCTATTTTAGGGGCAGTAAATTTTATTACTACGATCATTAATATACGGTGACAGGGAATAAAATTTGAACGCCTTTCTTTATTTGTATGATCAGTGAAAATTACGGCTATTTTGCTTCTTCTATCTCTGCCTGTATTAGCAGGGGCCATTACTATACTTCTAACAGATCGGAATTTTAATACTGCTTTTTTTGATCCAGCAGGAGGTGGGGATCCAATTTTA
>sponsalis
----------AGACAGTTAGGCGAAAAGAAATCGTTGGACCTCTGGTATAGGAGTAAAATCTAAATACCGGGAGTTATACCAGGTACGGTTTAGTTAAAATGTTGAATCTGTGATAGCTCTAAGGGAAACTGGGATTGGATACCCCATTATTTTTAGTCATAAACATAGTATAGACTTACCGGAGTACTACGAATAAAAAGTTTAAAACTCAAAGGGCTTGGCGGTGTTTTAGACCTCTCAGGGGAACCTGTCTCGTAATCGACAATCCACGTTAGACCTAACCTTTTATGGTAATGCAGTCTGTATACCGTCGTCGTCAGGTAACTTCTTAAAATGTAGCAGTTAGCACGAGAATTTCGTTAATTAGGACGTCAGATCAAGGTGCAGCCAATAAAAAGGTGAGGATGGGTTACAATTATATAATTATAAATACGGATAACACTTGAAATGAAGTGACTTAAAGGAGGACTTGAAAGTAATTTTAATTATATAAATAGAATGAATCGGGCTCTGAAACGTGATACGAGGTCGGACCTGCCCAGTGAGTTTTAAACGGCCGCGGTACTCTGACCGTGCAAAGGTAGCATAATCATTTGCCTTATAATTGAAGGCTGGAATGAATGGTTTGACAAGAATACTCCTGTCTCTTTTAGATTATTTAGAACTTTATTTCTGGATGAAAAAGTCTAGATATGATTAATAGACAAGAAGACCCTATCGAGCTTTAGAGAAATTAGTAAACCCAATATAAATCAATGTAAGTAAAAGAAAGGTTACTAAGCACTTTGGTTGGGGCAACCGAGGAGCAGAAAAAGCCTCCCTTAATTTATAAGTCTTACTTGTGCTGATCCAATAATTTTGATCAAAGGAATTAGTTACCGTAGGGATAACAGCATAATCTTTTTTAAGAGCCCATATCGAAAAAAAGGTTTGTGACCTCGATGTTGGACCAGAATATCCTAAAGATGCAGAAGTCTTTAAGGGTTGGTCTGTTCGACCA-----GTATATTTTGTTTGGGATGTGATCAGGATTGGTTGGGACTGCTCTGAGATTATTAATTCGTGCAGAACTAGGACAGCCTGGTGCTCTTCTCGGAGATGATCAACTATATAATGTAATTGTAACAGCTCATGCTTTCGTTATAATTTTTTTCTTAGTAATACCCATGATGATTGGGGGATTTGGAAATTGACTAGTGCCGTTGATGTTAGGGGCTCCTGATATGGTATTTCCTCGCTTAAATAATATAAGTTTTTGGCTTCTCCCTCCTGCACTTTTACTTCTTTTGTCGTCAGCTGCAGTAGAAAGGGGGGTTGGTACAGGATGAACGGTTTATCCACCGTTATCAGGTAACCTGGCTCATGCTGGTGGATCTGTAGATTTAGCAATTTTTTCTTTACACCTTGCTGGTGTGTCATCTATTTTAGGTGCGGTAAATTTCATTACTACAATTATTAATATGCGATGACAAGGAATAAAGTTTGAACGTCTTTCACTTTTTGTATGATCAGTGAAAATCACGGCTATTTTACTCCTTTTATCTTTACCTGTGCTGGCTGGTGCAATTACTATGCTTTTGACGGATCGAAATTTTAATACTGCTTTCTTTGATCCAGCAGGAGGTGGTGATCCAATTTTA
>consors
TATGGTAAAAAGACAGTTAGACT---TGAAATTGTTAGATCTTTAGTAAAGGAGTAAAATCTAAATACTAGAAGTTATACCAGATATAATTTATTTAAGATGTTGAACCTGTGACAGCTTTAAGGGAAACTGGGATTGGATACCCCATTATTTTTAGTTATAAATTTAGTTTAAGCTTACCAGAGTACTACGAATAAAAAGTTTAAAACTCAAAGGGCTTGGCGGTGTTTTAGACCTCTCAGGGGAACCTGTCTCATAATCGACAATCCACGTTAAACCTAACCTTTTGTAGTAATACAGTTTGTATACCGTCGTCGTCAGGTAACTTCTTAAAATGTAGTAGTTAGCTTGAGAATTTCATTAATTAAAACGTCAGATCAAGGTGCAGCTAATGAAAAGGTGAGGATGGGTTACAATTACATATTTGTAAATACGGAAAATGTTTGAAACGAAGTGTTTTAAAGGAGGACTTGAAAGTAATTTTGATTATATAAGCAGAATGAATAAGGCTCTGAAACGTGATACGAAGTCGGACCTGCCCAGTGAATTTTAAACGGCCGCGGTACTCTGACCGTGCAAAGGTAGCATAATCATTTGCCTTATAATTGAAGGCTGGAATGAATGGTTTGACAAGAATACAGCTGTCTCTTTTAGATTGTTTAGAATTTTATTTTTGGATGAAAAAGTCCAAATATTATTAAAAGACAAGAAGACCCTATCGAGCTTTAGAGAAATTAATAGATTTAATATAAATTAATATAAGTAAAAGAATAGCTATTAAATACTTTGGTTGGGGCAACCGAGGAGTAAATAAAGCCTCC-TTTATTTGTGAGCCTTACTTGTGTTGATCCAGGAATTTTGATCAAAGAAATTAGTTACCGTAGGGATAACAGCATTATCTTTTTTGAGAGCTCATATCGAAAAAAAGGTTTGTGACCTCGATGTTGGACCAGAATGTCCTAAAGATGCAGAAGTCTTTAAGGGTTGGTCTGTTCGACCATTAAAATATTTTCTATTTGGAATATGATCAGGACTAGTAGGGACTGCTTTAAGGTTGTTGATTCGTGCGGAATTAGGGCAGCCTGGTGCTTTGCTTGGGGACGATCAGTTATATAATGTAATTGTAACGGCGCATGCCTTTGTTATAATTTTCTTTTTAGTAATGCCTATGATGATTGGGGGGTTTGGAAATTGATTAGTACCTTTGATGTTAGGAGCTCCAGACATAGTATTTCCCCGTTTAAATAATATGAGTTTTTGGCTTCTTCCTCCTGCGCTTTTACTTCTTTTGTCTTCAGCTGCGGTGGAAAGGGGGGTAGGTACTGGATGGACTGTATATCCACCTCTTGCAGGAAATCTAGCTCATGCTGGTGGTTCTGTAGATCTTGCAATTTTTTCTTTGCATCTTGCTGGGGTATCTTCTATTTTAGGGGCTGTAAACTTTATTACCACAATTATTAATATGCGGTGACAAGGGATGAAATTTGAGCGTCTTTCATTATTTGTGTGATCAGTGAAGATCACGGCTATTTTACTTCTTTTGTCTTTACCTGTTTTGGCAGGAGCTATTACTATACTTTTGACTGATCGAAATTTCAACACTGCTTTCTTTGATCCGGCAGGAGGTGGTGATCCTATTTTG
>arangoi
TTCGGTAAA-AGACAGTTAGGCAAAATAGAATCGTCAGATCTTTGATATAGAGGTAGAATTTATATATCAAAAGCTATTTTTAATACGATATATTTCAGAAGCTGAATCTGTGATAACTTCAAGGGAAACTGGGATTGGATACCCCATTATTTTTAGTAATAAATTTGATTTAAGTATACCAGAGTACTACGAATAAAAAGTTTAAAACTCAAAGGGCTTGGCGGTGTTTTAGACCTCTCAGGGGAACCTGTCTCATAATCGACAATCCACGCTAAACCCGACCTCCTATAGCGA-TCAGCCTGTATACCGTCGTCGTCAGGTAACTTCTTAAAATATAGCAGTTAGCTTGAAAATCTTATTAATTAATACGTCAGATCAAGGTGCAGCTTATAAGGAGGAGAGGATGGGTTACAATTATAAATTTATAATTACGGAAAACATTCAAAACAGAATGTT-TAAAGGAGGACTTGAAAGTAATTCTACTTATATAAATAGAATGAATAAGGCTCTGAAACGTGATACGAAGTCGGACCTGCCCAGTGAGTTTTAAACGGCCGCGGTACTCTGACCGTGCAAAGGTAGCATAATCATTTGCCTTATAATTGAAGGCTGGAATGAATGGTTTGACAAGAATACATCTGTCTCTTTTTGATTCTCTAGAATTTTATTTTTGGATGAAAAAGTCCAGATTCTATTAAAAGACAAGAAGACCCTATCGAGCTTTAGAAAAATTAATGGATTTAA-AATACCTAATAATAATAAAAGGAAAACCATTAAATACTTTGGTTGGGGCAACCGAGGAGTAGATAAAGCCTCCTCTAAATTTTAAATCATACTTGAATTGACCCAGGAATCTTGATCAAAGAAATTAGTTACCGTAGGGATAACAGCATTATCTTTTTTGAGAGCTCATATCGAAAAAAAGGTTTGTGACCTCGATGTTGGACCAGAATGTCCTAAAGATGCAGAAGTCTTTAAAGGT--------------------GTACATTTTATTTGGAATATGATCTGGGTTAGTTGGAACTGCGTTAAGTTTATTAATTCGTGCTGAATTAGGGCAGCCTGGTGCATTACTCGGGGATGATCAACTATATAATGTAATTGTGACAGCGCATGCTTTTGTTATAATCTTCTTTTTAGTAATACCTATAATGATTGGAGGATTTGGAAACTGATTAGTACCTTTAATATTAGGAGCTCCAGATATAGTTTTTCCGCGTTTAAATAATATAAGTTTTTGATTACTTCCTCCTGCACTTTTACTTCTTTTATCTTCTGCTGCAGTGGAAAGGGGGGTTGGTACAGGTTGAACAGTATATCCTCCTCTTGCAGGAAACCTGGCTCACGCCGGTGGGTCTGTAGATTTAGCAATTTTCTCCCTTCATCTTGCTGGTGTTTCTTCTATCTTAGGGGCAGTAAATTTTATCACTACAATTATTAATATACGATGACAAGGTATAAAATTTGAACGTTTATCTTTATTTGTCTGGTCTGTAAAAATTACTGCTATTTTACTTCTTTTATCTCTTCCTGTACTAGCAGGTGCAATTACTATACTGTTAACAGATCGAAATTTTAACACTGCTTTCT--------------------------------
>mus
TTCGGT-AAAAGACAGTTAGGCGAAA-AAGATCATTAGACCTTTAATATAGGGGTAAAATCTATATACTAAAAGTTATTTTAATTGTGATTTATCATAGATGCTGAATCTGTGACAACTTTAAGGGAAACTGGGATTGGATACCCCACTATTTCTAGTAGTAAATTTAATTTAGGTTTACCAGAGTACTACGAATAAAAAGTTTAAAACTCAAAGAGCTTGGCGGTGTTTTAGACCTCTCAGGGGAACCTGTCTCATAATCGACAATCCACGCTAGACCTGACCCTTTATGGCAATTCAGCCTGTATACCGTCGTCGTCAGGTAACTTCTTAAAATATAGCAGTTAGCCCGATAATTTTATTAATTGACACGTCAGATCAAGGTGCAGCTAATAAAAGGGAGAGGATGGGTTACAATTGTAGATTTATAATTACGAAGGGTATTTAGAAATAAAATACTTAAAGGAGGACTTGAAAGTAATTTTGATTATATAAATAAAATGAATAAGGCTCTGAAACGTGATACGAAGTCGGACCTGCCCAGTGAATTTTAAACGGCCGCGGTACTCTGACCGTGCAAAGGTAGCATAATCATTTGCCTTATAATTGAAGGCTGGAATGAATGGTTTGACAAGAATACATCTGTCTCTTTTTGATTTCCTAGAATTTTATTTTTGGATGAAAAAGTCCAGATTTAATTAAAAGACAAGAAGACCCTATCGAGCTTTAGAAAAATTGACGGATTTATT-ATCCTCTATAGTAATAAAAGAAAAGCCGTTAAATACTTTGGTTGGGGCAACCGAGGAGCAGATAAAGCCTCCTCTAAATTTTAAGACTTACTTGTGTTGATCCAAAAGTTTTGATCAAAGGAATTAGTTACCGTAGGGATAACAGCATTATCTTTTTCAAGAGCCCATATCGAAAAAAAGGTTTGTGACCTCGATGTTGGACCAGAATATCCTAAAGATGCAGAAGTCTTTAAGGGTTGGTCTGTTCGACCATTAAAATATATTTTGTTTGGAATATGATCAGGGTTGGTCGGAACTGCTCTAAGTTTGCTAATTCGAGCAGAATTAGGGCAGCCTGGTGCCCTACTTGGAGACGATCAATTGTATAATGTAATTGTGACGGCCCATGCTTTCGTTATAATCTTTTTTTTGGTAATACCAATGATAATTGGAGGATTTGGAAATTGATTGGTGCCTTTAATGTTAGGAGCTCCAGATATGGTTTTTCCCCGCCTAAATAACATAAGTTTTTGATTACTTCCCCCTGCGTTGTTACTTCTTTTATCATCAGCTGCAGTGGAAAGAGGTGTAGGTACGGGATGAACAGTATATCCACCTTTAGCAGGGAACTTAGCACATGCTGGTGGCTCTGTGGACTTGGCAATTTTTTCTCTTCATCTTGCTGGGGTTTCTTCTATTTTGGGGGCAGTAAATTTTATTACTACAATTATTAATATACGATGACAAGGAATAAAATTTGAACGTCTTTCATTGTTTGTCTGATCAGTTAAAATTACTGCGATTTTACTTCTGTTGTCTTTACCTGTATTAGCGGGTGCAATTACTATGCTTTTAACTGATCGAAATTTTAATACTGCTTTCTTTGATCCAGCAGGAGGTGGTGACCCTATTTTA
>amphiurgus
TTCGGTAAA--GACAGTTAGGCGAAAAAA-ATCGTCAGATCTTTAGTAAAGGGGTAAAATCTAAATACTAAAAGTTATTTCTAACACGATTTATTTTAAAGGCTGAATCTGTGACAACTTTAAGGGAAACTGGGATTGGATACCCCATTATTTTTAGTAATAAATTTGATTTAAATATACCAGAGTACTACGAATAAAAAGTTTAAAACTCAAAGAGCTTGGCGGTGTTTTAGACCCCTCAGGGGAACCTGTCTCATAATCGACAATCCACGCTAGACCCGACCCTCTATAGCAATTCAGCCTGTATACCGTCGTCGTCAGGTAACTTCTTAAAATATAGCAGTTAGCTTGAGAATTTTATTAATTAATACGTCAGATCAAGGTGCAGCTTATAAGAGGGAGAGGATGGGTTACAATTATAAATTTATAATTACGGAAGACGCTCAAAACAGGGCATC-CAAAGGAGGACTTGAAAGTAATTCTAATTATGTAAATAGAATGAATAAGGCTCTGAAACGTGATACGAAGTCGGACCTGCCCAGTGAGTTTTAAACGGCCGCGGTACTCTGACCGTGCAAAGGTAGCATAATCATTTGCCTTATAATTGAAGGCTGGAATGAATGGTTTGACAAGAATACATCTGTCTCTTATTGATTTTCTAGAATTTTATTTTTGGATGAAAAAGTCCAGATTATACTAAAAGACAAGAAGACCCTATCGAGCTTTAGAAGAATTAATGGATTTAAAAATAATCAATATTAATAAAAGATAAACCATTAAGTACTTTGGTTGGGGCAACCGGGGAGTAAATAAAGCCTCCTCTAAGTTTTAAGTCGTACTTGTGCTGATCCAAGAATTTTGATTAAAGAAATTAGTTACCGTAGGGATAACAGCATTATCTTTTTTAAGAGCCCATATCGAAAAAAAGGTTTGTGACCTCGATGTTGGACCAGAATGTCCTAAAGATGCAGAAGTCTTTAAGGGTTGGTCTGTTCGACCA-----ATACATTTTGTTTGGAATATGATCTGGGTTGGTTGGAACCGCATTAAGTTTATTAATTCGTGCTGAATTGGGACAGCCAGGTGCTTTACTTGGAGATGATCAATTATACAATGTAATTGTAACAGCGCATGCTTTTGTTATAATCTTTTTTTTGGTAATACCTATAATGATTGGAGGATTTGGTAACTGACTGGTGCCTTTGATATTAGGGGCTCCAGATATAGTTTTCCCACGATTAAATAATATAAGTTTTTGACTACTTCCTCCTGCACTTTTACTACTTTTATCTTCGGCTGCAGTAGAAAGAGGTGTGGGTACAGGCTGAACAGTATATCCTCCTCTTGCAGGAAATCTTGCTCATGCTGGAGGATCTGTAGATTTAGCAATTTTTTCTCTTCATCTTGCTGGTGTTTCTTCTATTTTAGGGGCAGTAAACTTTATTACTACGATCATTAATATACGGTGGCAAGGAATAAAATTTGAACGTCTATCCTTGTTTGTTTGATCAGTAAAAATCACTGCTATTTTGCTTCTTTTATCTCTTCCTGTACTAGCGGGTGCAATTACTATGCTATTGACTGATCGAAATTTTAATACTGCCTTCTTTGATCCAGCAGGAGGTGGTGACCCAATTTTA
>barthelemyi
----------------------GATATAAGATTGTTAGACCTTTAGTAGAGGAGTAAAATCTAAATANTAAAAGTTATACCGGAGATAGTTTATTTAGGATGTTGAATCTGTGACAGCTTTAAGGGAAACTGGGATTGGATACCCCATTATTTTTAGTTATAAATTTAGTTTAGGCTTACCTGAGTACTACGAATAAAAAGTTTAAAACTCAAAGGGCTTGGCGGTGTTTTAGACCCCTCAGGGGAACCTGTCTCGTAATCGACAGTCCACGTTAAACCTAACCTTTTATGGTAATACAGCTTGTATACCGTCGTCGTCAGGTAACTTCTTAAAATATAGTAGTTAGCTTGAGAATTTGATTAATTAAAACGTCAGATCAAGGTGCAGCTAATGAAAAGGTGAGGATGGGTTACAATTACATATTTGTAATTACGGAAAATACTTGAAATGAAGCATTTTAAAGGAGGAC-TGAAAGTAATTTTAATTATATAAATAGAATGAATAAGGCTCTG-------ATACGAAGTCGGACCTGCCCAGTGAGTTTTAAACGGCCGCGGTACTCTGACCGTGCAAAGGTAGCATAATCATTTGCCTTATAATTGAAGGCTGGAATGAATGGTTTGACAAGAATATAGCTGTCTCTTTTTGATTGTTTAGAATTTTATTTTTGGATGAAAAAGTCCAGATATTATTAAAAGACAAGAAGACCCTATCGAGCTTTAGAGAAATTAATAGATTTAATATAAATTAATATAAGTAAAAAAATGACTGTTGAATACTTTGGTTGGGGCAACCGAGGAGTAGATAAAGCCTCC-TTTGTTTGTAAGTCTTACTTGTGTTGATCCAGGAGTTTTGATCAAAGAAATTAGTTACCGTAGGGATAACAGCATTATCTTTTTTAAGAGCCCATATCGAAAAAAAGGTTTGTGACCTCGATGTTGGACCAGAATATCCTAAAGATGCAGAAGTCTTTAAGGGTTGGTCTGTTCGACCATTAAAATATATTCTGTTTGGAATATGATCAGGCCTGGTGGGGACTGCTTTAAGGTTATTAATTCGTGCAGAGTTAGGACAGCCAGGTGCTTTGCTTGGAGATGATCAACTATATAATGTAATTGTGACGGCGCATGCTTTTGTTATAATTTTCTTTTTGGTAATGCCTATAATGATTGGGGGGTTTGGAAACTGGTTGGTACCTTTAATATTAGGGGCTCCAGACATGGTATTTCCTCGTTTAAATAACATGAGTTTTTGGCTTCTTCCTCCTGCACTTTTACTTCTTTTGTCTTCGGCTGCGGTAGAAAGGGGGGTAGGAACTGGATGAACTGTGTATCCGCCTCTAGCGGGGAATCTTGCTCATGCTGGTGGCTCTGTAGATCTTGCAATTTTCTCTTTACATCTTGCTGGGGTGTCTTCTATTTTGGGGGCGGTAAACTTTATTACTACAATTATTAATATACGATGACAAGGGATGAAGTTTGAGCGTCTGTCGTTGTTTGTCTGATCGGTGAAGATCACGGCGATCTTGCTTCTTTTATCTTTGCCTGTTTTGGCGGGGGCTATTACTATACTTTTAACTGATCGAAATTTCAATACTGCTTTCTTTGACCCAGCAGGAGGTG--------------
>venulatus
NNNNNNNNNNNNNNNNNNNNNNNNNNNNNNNNNNNNNNNNNNNNNNNNNNNNNNNNNNNNNNNNNNNNNNNNNNNNNNNNNNNNNNNNNNNNNNNNNNNNNNNNNNNNNNNNNNNNNNNNNNNNNNNNNNNNNNNNNNNNNNNNNNNNNNNNNNNNNNNNNNNNNNNNNNNNNNNNNNNNNNNNNNNNNNNNNNNNNNNNNNNNNNNNNNNNNNNNNNNNNNNNNNNNNNNNNNNNNNNNNNNNNNNNNNNNNNNNNNNNNNNNNNNNNNNNNNNNNNNNNNNNNNNNNNNNNNNNNNNNNNNNNNNNNNNNNNNNNNNNNNNNNNNNNNNNNNNNNNNNNNNNNNNNNNNNNNNNNNNNNNNNNNNNNNNNNNNNNNNNNNNNNNNNNNNNNNNNNNNNNNNNNNNNNNNNNNNNNNNNNNNNNNNNNNNNNNNNNNNNNNNNNNNNNNNNNNNNNNNNNNNNNNNNNNNNNNNNNNNNNNNNNNNNNNNNNNNNNNNNNNNNNNNNNNNNNNNNNNNNNATACGAAGTCGGACCTGCCCAGTGAGTTTTAAACGGCCGCGGTACTCTGACCGTGCAAAGGTAGCATAATCACTTGCCTTATAATTGAAGGCTGGAATGAATGGTTTGACAAGAATATATCTGTCTCTTTTAGATTATTTAGAATTTTATTTTTGGGTGAAAAAGTCCAGATATAATTAAAAGACAAGAAGACCCTATCGAGCTTTAGAAAAGTTAATAGATTTAATATAAACCAATATAATTAAAAGAAGAGCTATTAAATATTTTGGTTGGGGCAACCAAGGAGCAGATAAAACCTCCTTTAAACTATAAATCTTACTTGTGTTGATCCAAGAATATTGATTAAAGGAATTAGTTACCGTAGGGATAACAGCATAATCTTTTTCAAGAGCCCATATCGAAAAAAAGGTTTGTGACCTCGATGTTGGACCAGAATGTCCTAAAGATGCAGAAGTCTTTAAGGGTTGGTCTGTTCGACCATTAAANNNNNNNNNNNNNNNNNNNNNNNNNNNNNNNNNNNNNNNNNNNNNNNNNNNNNNNNNNNNNNNNNNNNNNNNNNNNNNNNNNNNNNNNNNNNNNNNNNNNNNNNNNNNNNNNNNNNNNNNNNNNNNNNNNNNNNNNNNNNNNNNNNNNNNNNNNNNNNNNNNNNNNNNNNNNNNNNNNNNNNNNNNNNNNNNNNNNNNNNNNNNNNNNNNNNNNNNNNNNNNNNNNNNNNNNNNNNNNNNNNNNNNNNNNNNNNNNNNNNNNNNNNNNNNNNNNNNNNNNNNNNNNNNNNNNNNNNNNNNNNNNNNNNNNNNNNNNNNNNNNNNNNNNNNNNNNNNNNNNNNNNNNNNNNNNNNNNNNNNNNNNNNNNNNNNNNNNNNNNNNNNNNNNNNNNNNNNNNNNNNNNNNNNNNNNNNNNNNNNNNNNNNNNNNNNNNNNNNNNNNNNNNNNNNNNNNNNNNNNNNNNNNNNNNNNNNNNNNNNNNNNNNNNNNNNNNNNNNNNNNNNNNNNNNNNNNNNNNNNNNNNNNNNNNNNNNNNNNNNNNNNNNNNNNNNNNNNNNNNNNNNNNNNNNNNNNNNNNNNNNNNNNNNNNNNNNNNNNNNNNNNNNNNNNNNNNNNNNNNNNNNNNNNNNNNNNNNN
>mustelinus
--CGGT--AAAGACAGTTAAGCAA-GGAGAGCCGCTAGATCGTTGGTGTAGGAGTAAAATCTAGACACTAGCAGCTATACCGAAGGCGGTTTATTTGAAATGCTGAGGCTGTGAAAGCTTTAAGGGAAACTGGGATTGGATACCCCACTATTTTTAGCTATAAATTTACTGTTAATATACCAGAGTACTACGAATAAAAAGTTTAAAACTCAAAGGGCTTGGCGGTGTTTTAGACCTCTCAGGGGAACCTGTCTCATAATCGACAATCCACGTCAAACCTAACCTTTTATGGTAATTCAGCCTGTATACCGTCGTCGTCAGGTAACTTCTTAAAATACAGTAGTTAGCTAGAAAATTTTATTAATTAAAACGTCAGATCAAGGTGCAGCTAATGAAAAGGGGAGGATGGGTTACAATTATAAATTTATAATTACGGAAAGAGCTTGAAATAAAGCGACTTGAAGGAGGACTTGAAAGTAATTTTAATTACATAAATAGAATGAATGTGGCTCTGAAACGTGATACGAAGTCGGACCTGCCCAGTGAGTTTTAAACGGCCGCGGTACTCTGACCGTGCAAAGGTAGCATAATCATTTGCCTTATAATTGAAGGCTGGAATGAATGGTTTGACAAGAATACATCTGTCTCTTTATGGTTGTTTAGAATTTTATTTTTAGATGAAAAAGTCTAGATATTATTAAAAGACAAGAAGACCCTATCGAGCTTGAGAGAAATTAACAGGCATATTAGAGCTCAATATTAGTAAAAGAAAGGCTGTTAAATACTTTGGTTGGGGCAACCTAGGAGTAAGTAAAGCCTCC--TAATTGATAAGTCGGACTTGCGTTGATCCAACCATATTGATCAAAGGAATTAGTTACCGTAGGGATAACAGCATTATCTTTTTCAAGAGCCCATATCGAAAAAAAGGTTTGTGACCTCGATGTTGGACCAGAATATCCTAAAGATGCAGAAGTCTTTAAGGGTTGGTCTGTTCGACCATTAAAGTATATTTTATTTGGAATGTGATCGGGACTGGTTGGAACTGCTCTAAGGTTGTTGATTCGTGCAGAGCTGGGACAACCTGGGGCTTTGCTTGGAGATGATCAGCTGTATAATGTTATTGTAACAGCACATGCTTTTGTTATAATCTTTTTTCTGGTGATACCTATGATGATCGGTGGTTTCGGAAATTGGCTGGTGCCTTTAATGCTAGGGGCCCCGGACATAGTATTTCCACGTTTAAATAACATGAGTTTTTGACTTCTGCCTCCTGCGCTTTTACTTTTGCTGTCATCAGCAGCTGTTGAGAGGGGGGTAGGAACAGGATGAACTGTGTATCCACCTTTATCTGGGAATTTGGCTCACGCCGGTGGCTCTGTGGATCTGGCAATTTTTTCATTACACCTTGCTGGTGTGTCTTCAATCTTGGGAGCGGTAAATTTTATTACTACGATTATTAACATACGGTGACAAGGAATGAAATTTGAGCGTCTCTCTCTGTTTGTATGGTCGGTAAAGATTACGGCTATTTTACTTTTACTATCTTTGCCTGTGTTGGCCGGGGCAATTACGATGCTGTTAACTGATCGAAATTTTAATACTGCCTTCTTTGACCCTGCAGGGGGTGGTGATCCTATTTTG
>gloriamaris
TATGGTAAAAAGACAGTTAAGCAAAAGAGGATCATTAGATCCTTAGTACAGGAGTAAAATCTAAATACTAAGAGTTATACCTGACATGGTTTATTAAAGGTGCTGAATCTGTGATAGCTTTAAGGGAAACTGGGATTGGATACCCCATTATTTTTAGTTGTAAATTTAGTTAAGACTTACCGGAGTACTACGAATAAAAAGTTTAAAACTCAAAGGGCTTGGCGGTGTTTTAGACCTCTCAGGGGAACCTGTCTCATAATCGACAATCCACGTTAAACCTAACCTTTTATAGCGATACAGCTTGTATACCGTCGTCGCCAGGTAACTTCTTAAAATATAGTAGTTAGCCCGAGAATCAAGTTAATTAAAACGTCAGATCAAGGTGCAGCCAATAAAAAGGTGAGGATGGGTTACAATTATATATTTGTAAATACGG-AAATACTTGAAACAAAGTATCTTAAAGGAGGACTTGAAAGTAATTCTAATTATATAAACAGGATGAATAAGGCTCTGAAACGTGATACGAAGTCGGACCTGCCCAGTGAGTTTTAAACGGCCGCGGTACTCTGACCGTGCAAAGGTAGCATAATCATTTGCCTTATAATTGAAGGCTGGAATGAATGGTTTGACAAGAATACACCTGTCTCTTTTAGATTGCTTAGAATTTTATTTTTGGATGAAAAAGTCCAGATATAATTAAAAGACAAGAAGACCCTATCGAGCTTTAGAGAAATTAATAGAGTTAATTTAAACTAATATAAATAAAAAGAAAACTATTAAATACTTTGGTTGGGGCAACCGAGGAGTAAGCAAAGCCTCCTTTAGATAATAAATCTTGCTTGTGTTGATCCAAAACTTTTGATCAAAGGAATTAGTTACCGTAGGGATAACAGCATTATCTTTTTCAAGAGCCCATATCGAAAAAAAGGTTTGTGACCTCGATGTTGGACCAGAATGTCCTAAAGATGCAGAAGTCTTTAAGGGTTGGTCTGTTCGACCATTAAAGTATATTTTGTTTGGTATATGATCTGGATTAGTTGGGACGGCCCTAAGGCTATTGATTCGTGCAGAGTTAGGACAACCAGGTGCCTTGCTTGGGGACGATCAGCTATATAATGTGATTGTAACAGCTCATGCTTTTGTTATGATTTTTTTTTTAGTTATGCCTATAATAATCGGGGGTTTTGGAAATTGACTGGTACCGCTGATGTTGGGAGCTCCAGATATAGTATTCCCACGTTTAAATAATATGAGTTTTTGGCTTTTACCTCCCGCACTTTTACTTCTTCTGTCATCGGCAGCTGTGGAAAGAGGGGTAGGAACAGGATGAACTGTATATCCACCTTTGGCTGGAAATTTGGCACATGCTGGCGGATCTGTAGATCTAGCAATTTTCTCTTTACATCTTGCTGGAGTTTCTTCTATTTTGGGAGCTGTAAATTTTATTACTACGATTATTAACATACGATGACAAGGAATGAAATTTGAACGTCTTTCATTATTTGTATGATCTGTAAAAATCACAGCTATTTTACTTCTTTTATCTTTACCCGTGCTGGCTGGGGCTATTACTATGCTTCTGACTGATCGAAATTTTAATACTGCTTTTTTTGATCCTGCAGGAGGTGGGGATCCTATTTTA
>thalassiarchus
NNNNNNNNNNNNNNNNNNNNNNNNNNNNNNNNNNNNNNNNNNNNNNNNNNNNNNNNNNNNNNNNNNNNNNNNNNNNNNNNNNNNNNNNNNNNNNNNNNNNNNNNNNNNNNNNNNNNNNNNNNNNNNNNNNNNNNNNNNNNNNNNNNNNNNNNNNNNNNNNNNNNNNNNNNNNNNNNNNNNNNNNNNNNNNNNNNNNNNNNNNNNNNNNNNNNNNNNNNNNNNNNNNNNNNNNNNNNNNNNNNNNNNNNNNNNNNNNNNNNNNNNNNNNNNNNNNNNNNNNNNNNNNNNNNNNNNNNNNNNNNNNNNNNNNNNNNNNNNNNNNNNNNNNNNNNNNNNNNNNNNNNNNNNNNNNNNNNNNNNNNNNNNNNNNNNNNNNNNNNNNNNNNNNNNNNNNNNNNNNNNNNNNNNNNNNNNNNNNNNNNNNNNNNNNNNNNNNNNNNNNNNNNNNNNNNNNNNNNNNNNNNNNNNNNNNNNNNNNNNNNNNNNNNNNNNNNNNNNNNNNNNNNNNNNNNNNNNNNNNNATACGAAGTCGGACCTGCCCAGTGAATTTTAAACGGCCGCGGTACTCTGACCGTGCAAAGGTAGCATAATCATTTGCCTTATAATTGAAGGCTGGAATGAATGGTTTGACAAGAATACATCTGTCTCTTTTAGATTATTTAGAATTTCATTTTTGGATGAAAAAGTCCAGATAGAATTAAAAGACAAGAAGACCCTATCGAGCTTTAGAGAAACTAGTAGACCTAATTT-AATTAATATGAGTAAAAGAAAAGCTATTAAATATTTTGGTTGGGGCAACCGAGGAGTAAAGAAAGCCTCCTTTAAATAATGAGTCTTACTTATGTTGATCCAAAATTTTTGAGCAAAGGAATTAGTTACCGTAGGGATAACAGCATTATCTTTTTTAAGAGCCCATATCGAAAAAAAGGTTTGTGACCTCGATGTTGGACCAGAATGTCCTGAAGATGCAGAAGTCTTCAAGGGTTGGTCTGTTCGACCATTAAAGTATATTTTATTTGGTATATGATCTGGGTTAGTTGGAACGGCCTTAAGGTTATTAATTCGTGCAGAACTAGGGCAACCCGGCGCTTTACTTGGAGATGATCAGTTGTATAATGTAATTGTAACAGCTCATGCTTTTGTTATAATTTTTTTCTTAGTAATACCTATAATAATTGGTGGCTTTGGAAACTGATTGGTACCGTTGATACTAGGGGCTCCAGACATAGTTTTTCCACGTTTAAATAACATAAGTTTTTGGCTTTTGCCTCCTGCTCTTTTACTTCTTTTGTCATCAGCTGCTGTAGAAAGTGGAGTAGGAACAGGATGGACTGTATATCCACCTTTAGCTGGAAACTTAGCACATGCTGGTGGTTCTGTAGATCTAGCAATTTTCTCTTTGCATCTTGCTGGGGCTTCCTCTATTTTAGGAGCAGTAAATTTTATTACCACAATTATTAATATACGATGGCAAGGAATGAAATTTGAACGTCTTTCATTGTTTGTATGGTCTGTGAAAATTACAGCTATTTTACTCCTTTTATCTTTGCCTGTTTTGGCTGGAGCTATTACTATGCTTTTAACTGATCGGAATTTTAATACTGCCTTCTTTGATCCTGCTGGAGGCGGGGATCCTATTTTG
>bandanus
TATGGTAAAAAGACAGTTAAACGAGTATTAGTCATTAGATCCTTAGTATAGGAGTAAAATCTAAGTACTAAGAGTTATGCCGAAAATGGTTTGTTTATGGTGTTGAATCTGTGATAGCTTTAAGGGAAACTGGGATTGGATACCCCATTATTTTTAGTTGTAAATTTAGTTTAAGCTTACCGGAGTACTACGAATAAAAAGTTTAAAACTCAAAGGGCTTGGCGGTGTTTTAGACCTCTCAGGGGAACCTGTCTCATAATCGATAATCCACGTTAAACCTAACCTTTTGTAGCAAAACAGCCTGTATACCGTTGTCGTCAGGTAACTTCTTAAAATATAGTAGTTAGCTTGATAATTTAGTTAATTAAGACGTCAGATCAAGGTGCAGCCAATAAAAGGGTGAGGATGGGTTACAATTACATATTTGTAAATACGAAAAACACTTGAAATAAAGTGTTCCGAAGGAGGACTTGAAAGTAATTTTAGTTATATAGGTAGAATGAATCCGGCTCTGAAGCGTGATACGAAGTCGGACCTGCCCAGTGAATTTTAAACGGCCGCGGTACTCTGACCGTGCAAAGGTAGCATAATCATTTGCCTTATAATTGAAGGCTGGAATGAATGGTTTGACAAGAATACACCTGTCTCTTTCTGATTGCTTAGAATTTTATCTCTGGATGAAAAAGTCTAGATATAATTAAAAGACAAGAAGACCCTATCGAGCTTTAGAAGAATTAGTAGACTTAATTTAAATCTATATAAGTAAAAGAGAAACTATTAAACACTTTGGTTGGGGCAACCGAGGAGTAAATAAAGCCTCCTTTAGATAATAAATCTTGCTTATGTTGATCCAAAATTTTTGATCAAAGGAATTAGTTACCGTAGGGATAACAGCATTATCTTTTTTGAGAGCTCATATCGAAAAAAAGGTTTGTGACCTCGATGTTGGACCAGAATGTCCTAAAGATGCAGAAGTCTTTAAGGGTTGGTCTGTTCGACCATTAAAATATATTTTATTTGGAATGTGATCTGGTTTGGTTGGAACTGCTCTCAGGTTGTTAATTCGTGCAGAATTAGGACAACCAGGTGCTTTGCTTGGGGACGATCAACTATATAATGTAATTGTAACAGCTCATGCTTTTGTTATAATTTTTTTCTTAGTGATGCCCATAATGATTGGGGGTTTTGGGAATTGATTAGTACCATTAATATTAGGGGCTCCGGATATAGTATTTCCACGTTTAAATAATATAAGTTTTTGATTATTACCTCCTGCACTTTTGCTTCTTTTGTCATCTGCTGCAGTAGAAAGTGGAGTGGGTACGGGGTGAACTGTGTATCCACCATTAGCTGGAAATCTAGCGCATGCTGGCGGGTCAGTAGACCTAGCAATTTTTTCTTTACATCTTGCTGGTGTTTCTTCTATTTTAGGGGCGGTAAATTTTATTACTACAATTATTAATATACGATGACAGGGAATAAAATTTGAACGTCTTTCGTTGTTTGTCTGATCTGTGAAAATTACAGCAATTTTGCTTCTTTTATCTTTACCCGTATTGGCTGGTGCAATTACTATACTTTTGACTGATCGAAATTTCAATACTGCTTTTTTTGATCCGGCAGGAGGTGGTGATCCTATTTTA
>cacao
TATGGTAAAAAGACAGTTAAGTTGTAAAAAGTCGTTAGATCTTTAGTATAGGAGTAAAATCCATGTACTAAAAGTTATACCAAATATGATTTAGTTAAGATGCTGAAGCTGTGATAGCTTTAAGGGAAACTGGGATTGGATACCCCATTATTTTTAGCTGTAAATTTAGTTTAAGCTTACCAGAGTACTACGAATAAAAAGTTTAAAACTCAAAGAGCTTGGCGGTGTTTTAGACCTCTCAGGGGAACCTGTCTCATAATCGACAATCCACGTTAAACCTAACCTTTGATAGTAATTCAGCCTGTATACCGTCGTCGTCAGGTAACTTCTCAAAATATAGTAGTTAGCTTGAGAATTATATTAATTAAAACGTCAGATCAAGGTGCAGCTAATGAAAAGGTGAGGATGGGTTACAATTACATATTTGTAAACACGG-AAACATTTGAAA--AAATGTCTTAAAGGAGGACTTGAAAGTAATTTTGATTATATAAGCAGAATGAATAGGGCTCTGAAACGTGATACGAAGTCGGACCTGCCCAGTGAGTTTTAAACGGCCGCGGTACTCTGACCGTGCAAAGGTAGCATAATCATTTGCCTTATAATTGAAGGCTGGAATGAATGGTTTAACAAGAATACACCTGTCTCTTTTAGATTATTTAGAATTTTATTTTTGGATGAAAAAGTCCAGATAGCATTAAAAGACAAGAAGACCCTATCGAGCTTTAGAGAAGTTAGTAGACCTAATATAAGTCAATATAAGTAAAAGAAAAGCTATTAAATACTTTGGTTGGGGCAACCGAGGAACAAATAAAGCTTCCTCTAAATTATAAATCCTACTTGTGTTGACCCAAGAATTTTGATCAAAGGAATTAGTTACCGTAGGGATAACAGCATTATCTTTTTCAAGAGCCCATATCGAAAAAAAGGTTTGTGACCTCGATGTTGGACCAGAATATCCTAAAGATGCAGAAGTCTTTAAGGGTTGGTCTGTTCGACCATTAAAATATATTTTATTTGGGATGTGATCTGGGTTGGTTGGAACTGCCCTTAGGTTACTGATTCGTGCAGAATTAGGTCAACCGGGTGCCTTACTTGGAGATGATCAATTATATAATGTGATTGTGACAGCCCATGCTTTTGTTATAATTTTTTTCTTAGTGATGCCTATAATAATTGGGGGTTTTGGAAACTGGTTGGTACCTTTGATGTTAGGGGCTCCAGATATGGTATTTCCTCGCTTAAATAATATAAGTTTTTGACTTCTTCCTCCTGCACTTCTACTTCTTTTATCATCAGCTGCTGTGGAAAGTGGGGTAGGCACAGGATGAACGGTATATCCACCTTTGTCTGGAAATTTGGCTCATGCTGGTGGATCAGTAGATTTGGCGATTTTTTCTTTACATCTTGCTGGTGCGTCTTCTATTTTAGGAGCGGTGAATTTTATTACTACAATTATTAATATACGATGACAAGGGATAAAATTTGAACGTCTTTCGTTATTTGTATGATCAGTAAAGATTACAGCTATTTTACTTCTTTTATCTCTACCTGTGTTAGCAGGTGCAATCACTATACTTTTAACTGATCGAAATTTTAATACTGCTTTCTTTGATCCAGCAGGAGGTGGAGATCCTATTTTA
>granum
TTCGGT--AAAGACAGTTAAGCAAAAAAAGATCATTAGACCTTTAATACAGGGGTAAAATCTAAATATTAAGAGTTATATCTAACGTGATTATTTTATAATGCTGAATCTGTGACAACTTTAAGGGAAACTGGGATTGGATACCCCACTATTTTTAGTAATAAATTTAATTTAAGTTTACCAGAGTACTACGAATAAAAAGTTTAAAACTCAAAGGGCTTGGCGGTGTTTTAGACCTCTCAGGGGAACCTGTCTCGTAATCGACAATCCACGCTAGACCCGACCCTCTATAGCAATTCAGCCTGTATACCGTCGTCGTCAGGTAACTTCTAAAAATATAGTAGTTAGCTCGAGAATTATATTGATTAGCACGTCAGATCAAGGTGCAGCTAATAAGAGGGAGAGGATGGGTTACAATTATACATTCATAACTACGGAAGATTCTTTAAATAGGATACTATGAAGGAGGACTTGAAAGTAATTTTAATTAGATAAATAAAATGAATAAGGCTCTGAAACGTGATACGAAGTCGGACCTGCCCAGTGAATTTTAAACGGCCGCGGTACTCTGACCGTGCAAAGGTAGCATAATCATTTGCCTTATAATTGAAGGCTGGAATGAATGGTTTGACAAGAATACACCTGTCTCTTTATAACTTTCTAGAATTTTATTTTTGGATGAAAAAGTCCAGATATAATTAAAAGACAAGAAGACCCTATCGAGCTTTAGAAGAATTAATGGA-TTAATAATAATCAATAGTGATAAAAGAAGAACCATTAAATACTTTGGTTGGGGCAACCGAGGAGTAAACAAAGCCTCCTTTAAGCTTTAAGTCATACCTGTATTGATCCAAAATTATTGATCAAAGGAATTAGTTACCGTAGGGATAACAGCATTATCTTTTTTGAGAGCCCATATCGAAAAAAAGGTTTGTGACCTCGATGTTGGACCAGAATATCCTAAAGATGCAGAAGTCTTTAAGGGTTGGTCTGTTCGACCATTAAAATACATTCTATTTGGAATATGATCTGGGTTAGTCGGAACTGCTTTAAGTTTATTAATTCGTGCAGAATTAGGTCAGCCTGGTGCCTTGCTCGGAGATGATCAACTATATAATGTAATTGTAACAGCTCACGCTTTTGTAATAATTTTCTTTTTAGTAATACCTATAATAATTGGTGGCTTTGGGAACTGATTGGTACCTTTAATGTTAGGAGCTCCAGATATGGTTTTTCCTCGTTTAAATAATATAAGCTTCTGGCTTCTTCCACCTGCGTTATTACTTCTCTTATCATCGGCTGCGGTAGAAAGTGGGGTAGGTACAGGGTGAACGGTATATCCACCTTTAGCTGGAAACCTGGCTCATGCTGGAGGTTCTGTAGATTTGGCAATTTTTTCTCTCCATCTTGCTGGTGTTTCTTCTATTTTAGGAGCAGTAAATTTTATTACTACAATCATTAATATACGATGACAAGGAATAAAATTTGAACGTCTTTCGTTATTTGTATGATCTGTAAAAATTACCGCTATTTTACTCTTGTTGTCTTTGCCTGTATTAGCTGGTGCAATTACTATACTTCTAACTGATCGAAATTTCAATACTGCTTTCTTTGATCCAGCAGGAGGTGGTGATCCTATTTTG
>lohri
----------------------------------------------------------------------------------------------------------------------------TCAAACTGGGATTAGATACCCCACTATTTTTAGTTGTAAATTTAGTTTAAGCTTACCAGAGTACTACGAACAAAAAGTTTAAAACTCAAAGGGCTTGGCGGTGTTTTAGACCTCTCAGGGGAACCTGTCTCGTAATCGACAGTCCGCGTTAAACCTAACCTTTTATAGCAATACAGCTTGTATACCGTCGTCGTCAGGTAACTTCTTAAAATATAGTAGTTAGCCCGAGAATCAAGTTAATTAGGACGTCAGATCAAGGTGCAGCCAATAAAAAGGTGAGGATGGGTTACAATTACATATTTGTAAATACGG-AAATATTTGAAATATAGTATCATAAAGGAGGACTTGAAAGTAATTTTAGTTATATAGATAGAATGAATACGGCTCTGAAACGTGATACGAAGTCGGACCTGCCCAGTGAATTTTAAACGGCCGCGGTACTCTGACCGTGCAAAGGTAGCATAATCATTTGCCTTATAATTGAAGGCTGGAATGAACGGTTTGACGAGAATACACCTGTCTCTTTTAGATTTATTAGAATTTTATTTTTGGGTGAAAAAGCCCAGATATGATTAAAAGACAAGAAGACCCTATCGAGCTTTAGGAAAATTAATAGAGTTAATTTAGGCTAATATAGGAAAAGGAAGACTATTAAAATACTTTGGTTGGGGCAACCGAGGAGTAAGCAAAGCCTCCTTTGAATAGTAAATCTTACTTGTATTGATCCAAAATTTTTGATCAAAGGAATTAGTTACCGTAGGGATAACAGCATTATCTTTTTCAAGAGCCCATATCGAAAAAAAGGTTTGTGACATCGATGTTGGACCAGAATATCCTAAAGATGCAGAAGTCTTTAAGGGTTGGTCTGTTCGACCATTAAANNNNNNNNNNNNNNNNNNNNNNNNNNNNNNNNNNNNNNNNNNNNNNNNNNNNNNNNNNNNNNNNNNNNNNNNNNNNNNNNNNNNNNNNNNNNNNNNNNNNNNNNNNNNNNNNNNNNNNNNNNNNNNNNNNNNNNNNNNNNNNNNNNNNNNNNNNNNNNNNNNNNNNNNNNNNNNNNNNNNNNNNNNNNNNNNNNNNNNNNNNNNNNNNNNNNNNNNNNNNNNNNNNNNNNNNNNNNNNNNNNNNNNNNNNNNNNNNNNNNNNNNNNNNNNNNNNNNNNNNNNNNNNNNNNNNNNNNNNNNNNNNNNNNNNNNNNNNNNNNNNNNNNNNNNNNNNNNNNNNNNNNNNNNNNNNNNNNNNNNNNNNNNNNNNNNNNNNNNNNNNNNNNNNNNNNNNNNNNNNNNNNNNNNNNNNNNNNNNNNNNNNNNNNNNNNNNNNNNNNNNNNNNNNNNNNNNNNNNNNNNNNNNNNNNNNNNNNNNNNNNNNNNNNNNNNNNNNNNNNNNNNNNNNNNNNNNNNNNNNNNNNNNNNNNNNNNNNNNNNNNNNNNNNNNNNNNNNNNNNNNNNNNNNNNNNNNNNNNNNNNNNNNNNNNNNNNNNNNNNNNNNNNNNNNNNNNNNNNNNNNNNNNNNNNNNNNNNN
>stupa
TACGGTAAAAAGACAGTTAAGT--AAAGAAATCACTAGATCTTCAATATAGGGGTAAAATCTAAATATTGAAAGTTATTTTAGGTGTGATTTGTTCTAGATGCTGAATCTGTGACAACTTTAAGGGAAACTGGGATTGGATACCCCACTATTTTTAGTCGTAAATTTAACTTAAGTTTACCAGAGTACTACGAATAAAAAGTTTAAAACTCAAAGAGCTTGGCGGTGTTTTAGACCTCTCAGGGGAACCTGTCTCATAATCGACAATCCACGTTAGACCTAACCCTTAGTAGCAAACCAGCCTGTATACCGTCGTCGTCAGGTAACTTCTTAAAATGTAGTAGTTAGCTCGACAATTTTGTTAATTAAGACGTCAGATCAAGGTGCAGCCAATAGAAGGGGGAGGATGGGTTACAATTACACATTTGTAATTACGGAAAACACTTGAAATGAAGTGGCTA-AAGGAGGACTTGAAAGTAATTTTGGTTATATAAATAGAATGAATAAGGCTCTGAAACGTGATACGAAGTCGGACCTGCCCAGTGAATATTAAACGGCCGCGGTACTCTGACCGTGCAAAGGTAGCATAATCATTTGCCTTATAATTGAAGGCTGGAATGAATGGTTTGACGAGAATACACCTGTCTCTTTTTGATTTCTTAGAATTTTATTTCTGGATGAAAAAGTCCAGATGTTATTAAAAGACAAGAAGACCCTATCGAGCTTCAGAAAAATTGGTAGACTTAACAGTA-TCAATA-TAATAAAAGAAAAGCTACTAAACACTTTGGTTGGGGCAACCAAGGAGTAAATAAAGCCTCCTTTAATTGACAAATCGTATTTGAGTTGATCCAAAGATTTTGATCAAAGGAATTAGTTACCGTAGGGATAACAGCATTATCTTTTTTAAGAGCCCATATCGAAAAAAAGGTTTGTGACCTCGATGTTGGACCAGAATATCCTAAAGATGCAGAAGTCTTTAAGGGTTGGTCTGTTCGACCATTAAATTATATTTTATTTGGAATGTGATCTGGGTTAGTTGGAACTGCGCTAAGTTTGTTAATTCGTGCAGAGTTAGGACAACCCGGTGCTCTTCTTGGAGATGATCAATTATATAATGTAATTGTAACGGCACACGCTTTTGTTATGATTTTCTTCTTAGTAATACCTATGATAATTGGGGGGTTCGGGAATTGGCTAGTACCTCTGATGTTGGGGGCTCCAGATATGGTTTTTCCTCGCTTAAATAACATAAGTTTTTGGCTTCTTCCTCCTGCGCTCTTACTTCTTTTATCATCAGCCGCTGTAGAGAGCGGGGTCGGGACAGGATGAACAGTATATCCACCTTTAGCAGGGAATCTTGCTCATGCTGGAGGGTCTGTGGATCTAGCGATTTTTTCTTTACATCTTGCTGGTGTGTCTTCTATTTTAGGGGCAGTAAACTTTATTACTACAATTATCAACATGCGGTGGCAAGGAATAAAATTTGAACGCCTCTCGCTTTTTGTGTGGTCAGTAAAGATTACGGCTATTTTACTTCTCTTATCCTTACCTGTGCTAGCAGGTGCAATTACTATACTTTTGACGGACCGAAACTTTAATACCGCTTTTTTTGATCCAGCAGGAGGCGGTGATCCTATTCTA
>zonatus
TACGGTAAAAAGACAGTTAAGT--GAAATAATTATAAGACCTTTAGTATAGGAGTAAAATCTAAATACTAAAAGTTATGCCTGATATAATTCGTTTTAAATACTGAATCTGTGACAGCTTTAAGGGAAACTGGGATTGGATACCCCATTATTTTTAGTTATAAATCTAGTTTAAGCTTACCAGAGTACTACGAATAAAAAGTTTAAAACTCAAAGGGCTTGGCGGTGTTTTAGACCCCTCAGGGGAACCTGTCTCATAATCGACAATCCACGTTAGACCTGACCCTTTATGGCAATTCAGTTTGTATACCGTCGTCGTCAGGTAACTTCTAAAAATATAGCAGTTAGCTCGATAATTACATTGGTTAAAACGTCAGATCAAGGTGCAGCTAATAAAAGGGGGAGGATGGGTTACAATTATAAAATTATAATTACGGAAGAAACTTGAAATAAAGTAATTTGAAGGAGGACTTGAAAGTAATTTTAAATATACAAATAAAATGAATAAGGCTCTGAAACGTGATACGAAGTCGGACCTGCCCAGTGAGTTTTAAACGGCCGCGGTACTCTGACCGTGCAAAGGTAGCATAATCATTTGCCTTATAATTGAAGGCTGGAATGAATGGTTTGACAAGAATACACCTGTCTCTTTCTGATTCTATAGAATTTTATTTTTAAGTGAAAAAGCTTAAGTTGTATTAAAAGACAAGAAGACCCTATCGAGCTTTAGGAAAATTAATAGAGTTTAAACGAATTAATATTAATAAAAGAAAAGCTATTAAATACTTTGGTTGGGGCAACCAAGGAGTAGAAAAAACCTCCTCTTATTTATAATTCATACTTGAGTTGATCCAATTATTTTGATCAAAGGAATTAGTTACCGTAGGGATAACAGCATAATCTTTTTTGAGAGCTCATATCGAAAAAAAGGTTTGTGACCTCGATGTTGGACCAGAATATCCTAAAGATGCAGAAGTCTTTAAAGGTTGGTCTGTTCGACCATTAAAATATATTTTATTTGGAATATGATCAGGGTTGGTTGGAACTGCTTTAAGATTACTAATCCGTGCAGAACTGGGGCAACCCGGTGCCTTGCTTGGGGATGATCAATTATATAATGTAATTGTAACAGCGCATGCATTTGTAATAATTTTCTTTCTAGTAATACCAATAATAATCGGGGGGTTCGGGAACTGATTAGTGCCTTTAATGTTAGGGGCTCCTGATATGGTATTTCCTCGGTTAAATAATATAAGTTTTTGGTTACTTCCTCCTGCATTACTACTTTTGCTATCTTCAGCTGCTGTGGAGAGCGGTGTGGGAACAGGATGAACTGTGTATCCACCTCTGGCCGGAAACTTAGCACATGCCGGTGGGTCTGTAGATCTAGCAATTTTTTCTTTACATCTTGCGGGTGTTTCTTCTATTTTAGGGGCAGTAAATTTTATCACTACGATTATTAATATACGGTGACAGGGGATAAAATTTGAGCGGCTCTCTCTTTTTGTGTGATCAGTAAAGATTACGGCTATTTTACTTCTTCTATCTTTGCCCGTTTTAGCTGGAGCTATTACTATGCTTTTAACGGATCGAAATTTTAATACCGCTTTCTTTGATCCAGCAGGTGGTGGTGACCCTATTTTA
>dusaveli
CATGGTAAAAAGACAGTTAGGC-ACACAAGATTATTAGACCTTTAGTAAAGGAGTAAAATCTAAATACTAAAAGTTATACCGGGTGTAGTCTACCTAAGATGTTGAATCTGTGACAGCTTTAAGGGAAACTGGGATTGGATACCCCATTATTTTTAGTTATAAATTTAGTTTATGCTTACCAGAGTACTACGAATAAAAAGTTTAAAACTCAAAGGGCTTGGCGGTGTTTTAGACCTCTCAGGGGAACCTGTCTCGTAATCGACAATCCACGTTAAACCTAACCTTTTGTAGTAGCACAGCCTGTATACCGTCGTCGTCAGGTAACTTCTTAAAATATAGTAGTTAGCATGAGAATTTTATAAATTAAAACGTCAGATCAAGGTGCAGCTAATAAAAAGGTGAGGATGGGTTACAATTACATATTTGTAAATACGGATAACACTTGAAATGAAGAGTTTCAAAGGAGGACTTGAAAGTAATTTTGATTATATAGACAAAATGAATACGGCTCTGAAACGTGATACGAAGTCGGACCTGCCCAGTGAATTTTAAACGGCCGCGGTACTCTGACCGTGCAAAGGTAGCATAATCATTTGCCTTATAATTGAAGGCTGGAATGAATGGTTTGACAAGAATACAGCTGTCTCTTTAAGATTATTTAGAATTTTATCTTTGGATGAAAAAGTCCAAATTCTAGTAAAAGACAAGAAGACCCTATCGAGCTTCAGAAAAATTAATAGACTTAAT---AATCAATATAGATAAAAGAAAAACTATTAAGTACTTTGGTTGGGGCAACCGAGGAACATATAAAGCTTCCTTTAATCTATAAATCCTACTTGTGTCGATCCAGAAATTTTGATCAAAGGAATTAGTTACCGTAGGGATAACAGCATTATCTTTTTCAAGAGCCCATATCGAAAAAAAGGTTTGTGACCTCGATGTTGGACCAGAATATCCTAAAGATGCAGAAGTCTTTAAGGGTTGGTCTGTTCGACCATTAAAATATATCTTATTCGGAATATGATCAGGACTAGTGGGAACTGCCCTAAGACTCTTAATTCGTGCGGAGTTGGGACAACCTGGTGCTTTACTCGGAGATGATCAGCTATATAATGTAATTGTGACAGCCCATGCTTTTGTTATAATTTTTTTCTTAGTAATGCCTATAATGATTGGGGGATTTGGAAACTGGTTGGTACCTTTAATACTAGGGGCCCCAGATATGGTGTTTCCTCGCTTAAATAACATAAGTTTCTGACTTCTTCCTCCTGCGCTTTTACTTCTTCTATCCTCGGCTGCAGTAGAGAGTGGGGTAGGAACAGGATGAACTGTGTATCCTCCTTTGGCAGGAAATTTAGCTCATGCTGGTGGTTCTGTAGATCTGGCAATTTTTTCCTTACATCTTGCTGGTGTATCTTCTATTTTGGGGGCGGTAAATTTTATTACTACAATTATCAATATACGATGACAAGGAATGAAATTTGAACGGCTTTCGCTTTTTGTATGGTCGGTAAAAATTACGGCCATTTTACTTCTTTTATCTTTACCTGTTTTGGCTGGAGCCATTACTATGCTTTTAACTGATCGAAATTTTAATACTGCTTTCTTTGACCCAGCAGGAGGTGGTGATCCTATTTTA
>striatellus
GATGGTAAAAAGACAGTTAGGTGGAGAGTGATCATAAGACCTCTAGTGCAGGAGTAAAATCTAAACATTAGAAGTTACACCTAGTATGATTTTTTTTAAATACTGAATCTGTGACAACTTCAAGGGAAACTGGGATTGGATACCCCATTATTTTTAGTAGTAAAT-TAATTTAAGTTTACCAGAGTACTACGAATAAAAAGTTTAAAACTCAAAGGGCTTGGCGGTGTTTTAGACCTCTCAGGGGAACCTGTCTCATAATCGACAATCCACGTTAAACCTGACCCTTTATAGC-GATCAGCCTGTATACCGTCGTCGTCAGGTAACTTCTAAAAATACAGTAGTTAGCATGATAATTATATTAATTAAAACGTCAGATCAAGGTGCAGCCAATGAAAGGGAGAGGATGGGTTACAATTATATACTTATAATTACGAAAGGCGCTAGGAAGCGAGCAACATGAAGGAGGACTTGAAAGTAATTTTGGCTACATAAGCGAAATGAATAAGGCTCTGAAACGTGATACGAAGTCGCACCTGCCCAGTAAATTTTAAACGGCCGCGGTACTCTGACCGTGCAAAGGTAGCATAATCATTTGCCTTATAATTGAAGGCTGGAATGAATGGTTTGACGAGAATACAGCTGTCTCTTTCTGACTTTTTAGAATTTTATTTTTGGATGAAAAAGTCCAGATAACATTAAAAGACAAGAAGACCCTATCGAGCTTTAGATAAATTAGTGGAGTAA-ACAAAGTCAATTCAAGAAAAAGAAAAACTGCTAAATACTTTGGTTGGGGCAACCGAGGAGTAAACAAAGCCTCCTCTATA-TGCATAACAGACTTGTACTGATCCAAATTTTTTGATCAAAGGAATTAGTTACCGTAGGGATAACAGCATAATCTTTTTTGAGAGCTCATATCGAAAAAAAGGTTTGTGACCTCGATGTTGGACCAGAATGTCCTGAAGATGCAGAAGTCTTCAAGGGTTGGTCTGTTCGACCATTAAAGTACATTCTATTTGGAATATGATCCGGATTGGTCGGAACCGCGTTAAGATTACTAATTCGTGCAGAGTTAGGACAGCCTGGTGCACTTCTTGGGGACGATCAGCTATATAATGTAATTGTAACAGCACATGCCTTTGTTATAATTTTTTTCTTAGTAATGCCTATAATGATTGGTGGGTTTGGGAATTGACTGGTGCCTCTAATGTTAGGGGCTCCAGATATAGTTTTTCCCCGACTGAACAATATAAGTTTTTGACTATTGCCTCCTGCACTTTTGCTTCTTCTGTCGTCAGCTGCGGTGGAAAGTGGAGTGGGAACAGGATGGACTGTATACCCGCCTTTGGCAGGCAACCTTGCTCACGCAGGTGGTTCTGTTGACCTGGCTATTTTCTCTTTACATCTTGCTGGGGTATCTTCTATTTTAGGAGCAGTAAATTTTATTACTACAATTATTAATATGCGGTGACAGGGAATGAAATTCGAACGTCTTTCTCTATTTGTATGATCTGTTAAAATTACAGCTATCTTGTTATTATTATCTTTACCTGTATTAGCGGGAGCGATTACAATGCTTCTGACTGATCGAAATTTTAATACTGCTTTCTTTGACCCTGCAGGAGGTGGTGATCCTATCTTA
>koukae
TACGGTAAAAAGACAGTTAGGCAATGTGAAATCATTGGACCTTTAGTAGAGGAGTAAAATCTAAATACTAAGAGTTATATCAGACATGGTTTATTTTAGATGCTGAATCTGTGACAGCTTTAAGGGAAACTGGGATTGGATACCCCATTATTTTTAGTTATAAATTTAGTTTAGGCTTACCAGAGTACTACGAATAAAAAGTTTAAAACTCAAAGGGCTTGGCGGTGTTTTAGACCTCTCAGGGGAACCTGTCTCGTAATCGATAATCCACGTTAAACCTAGCCTTTTGTGGTAATACAGCTTGTATACCGTCGTCGTCAGGTAACTTCTTAAAATTTAGTAGTTAGCTTGAGAATTTGATTAATTAAAACGTCAGATCAAGGTGCAGCTAATGAGAAGGTGAGGATGGGTTACAATTATATATTTGTAAATACGGAAAATACTTGAAATGAAGTATCTTAAAGGAGGACTTGAAAGTAATTTTGATTATATAAGCAAAATGAATGCGGCTCTGAAACGTGATACGAAGTCGGACCTGCCCAGTGAATTTTAAACGGCCGCGGTACTCTGACCGTGCAAAGGTAGCATAATCATTTGCCTTATAATTGAAGGCTGGAATGAATGGTTTGACAAGAATGCAGCTGTCTCTTTTAGATTGTTTAGAATTTTATTTTTGGATGAAAAAGTCCAGATATTATTAAAAGACAAGAAGACCCTATCGAGCTTTAGATAAATTAGTAGGGTTTATGCGAGTTAATATAAGTAAAAGAATAACTATTAAATACTTTGGTTGGGGCAACCGAGGAGTAAATAAAGCCTCCTTTAAACGATAAGTCTTACTTGTGTTGATCCAAGAGTTTTGATTAAAGGAATTAGTTACCGTAGGGATAACAGCATTATCTTTTTTAAGAGCCCATATTGAAAAAAAGGTTTGTGACCTCGATGTTGGACCAGAATGTCCTAAAGATGCAGAAGTCTTTAAGGGTTGGTCTGTTCGACCATTAAAATATATTCTATTTGGAATATGATCGGGGCTGGTTGGGACTGCTTTAAGGCTATTAATTCGTGCAGAGTTAGGGCAGCCTGGTGCTTTGCTTGGGGATGACCAGTTATATAATGTAATTGTAACGGCACATGCTTTTGTTATAATTTTCTTTTTGGTGATGCCTATAATAATTGGGGGTTTTGGAAACTGGTTGGTACCGCTGATATTAGGGGCTCCAGACATAGTGTTTCCCCGTTTAAATAATATGAGTTTTTGGCTTCTTCCTCCTGCGCTTTTACTTCTTTTGTCTTCAGCTGCGGTAGAAAGTGGGGTAGGAACTGGATGAACTGTATATCCACCATTGTCGGGGAATTTAGCCCATGCTGGCGGATCTGTAGATCTTGCGATTTTTTCTTTGCATCTTGCTGGGGTATCTTCTATTTTAGGGGCAGTAAACTTTATTACTACAATTATTAATATACGATGACAAGGAATGAAGTTTGAACGTCTTTCGTTATTTGTATGGTCGGTAAAAATTACGGCTATTTTACTTCTTTTATCTTTACCTGTTTTGGCAGGAGCTATTACTATGCTTTTGACTGATCGGAATTTTAATACTGCCTTTTTTGATCCAGCAGGAGGCGGAGATCCTATTTTA
>textile
TACGGTAAAAAGACAGTTAGGCTATGAAGGATTATTGGACCCTTAGTATAGGAGTAAAATCTAAATACTGATAGTTATATCGAATATAGTTTGTTAAT-GTGTTGAGTCTGTGATAGCTTTAAGGGAAACTGGGATTGGATACCCCATTATTTTTAGTTGTAAATTTAGTTTAGACTTACCGGAGTACTACGAATAAAAAGTTTAAAACTCAAAGGGCTTGGCGGTGTTTTAGACCTCTCAGGGGAACCTGTCTCGTAATCGACAATCCGCGTTAGACCTGACCTTTTATAGCAATACAGCCTGTATACCGTCGTCGTCAGGTAACTTCTTAAAATATAGCAGTTAGCCCGAGAATCAGATTAATTAAAACGTCAGATCAAGGTGCAGCTAATAAAAAGGTGAGGATGGGTTACAATTACATATTTGTAATTACGGAAAATACTTGAAATGAAGTATTTTAAAGGAGGACTTGAAAGTAATTTTAATAATATAAATAAAATGAATAAGGCTCTGAAACGTGATACGAAGTCGGACCTGCCCAGTGAGTTTTAAACGGCCGCGGTACTCTGACCGTGCAAAGGTAGCATAATCATTTGCCTTATAATTGAAGGCTGGAATGAATGGTTTGACAAGAATACACCTGTCTCTTTTAGATTACTTAGAATTTTATCTTTGGATGAAAAAGTCCAGATTTAATTAAAAGACAAGAAGACCCTATCGAGCTTTAGAGAAGTTAATAGACTTAGTTTAAACCAATATAGATAAAAGGAAAACTATTAAATACTTTGGTTGGGGCAACCGAGGAGCAAGTAAAGCCTCCTTTAAA-AGTAAATCTTGCTTGTGCTGATCCAAAATTTTTGATCAAAGGAATTAGTTACCGTAGGGATAACAGCATTATCTTTTTTAAGAGCCCATATCGAAAAAAAGGTTTGTGACCTCGATGTTGGACCAGAATGTCCTAAAGATGCAGAAGTCTTTAAGGGTTGGTCTGTTCGACCATTAAAGTATATTTTATTTGGTATATGGTCTGGGTTGGTCGGAACCGCTCTAAGGTTGTTGATTCGTGCAGAGTTAGGGCAACCAGGTGCTTTGCTTGGAGATGATCAGCTATACAATGTGATTGTAACAGCCCATGCTTTTGTTATAATTTTTTTCTTGGTAATGCCTATAATAATTGGAGGTTTTGGAAACTGGTTGGTACCCTTAATATTAGGAGCTCCGGATATAGTATTTCCACGTTTAAATAACATGAGTTTTTGGCTTTTGCCGCCTGCGCTTTTACTTCTTTTATCATCAGCAGCTGTAGAAAGAGGAGTGGGGACAGGATGGACTGTATATCCACCTTTAGCAGGAAATTTAGCGCATGCCGGCGGATCTGTAGATCTAGCGATTTTTTCTTTGCATCTTGCTGGGGTTTCTTCTATTTTAGGGGCTGTAAATTTTATTACTACGATTATTAATATACGATGACAAGGAATAAAATTTGAGCGCCTTTCACTGTTTGTATGATCTGTAAAAATTACAGCTATTTTGCTTCTTTTATCTCTGCCTGTGTTAGCTGGGGCTATTACTATACTTTTGACTGATCGAAATTTTAATACTGCCTTTTTTGATCCTGCAGGAGGTGGGGATCCTATTTTA
>californiconus
TCCGGTAAAAAGACAGTTAGAC-ATGAATAGTCTATAAAATATTGATATAAAGGTAAAATTTGTATATCAGTTAGTAGTTTAATAATGACCT----TAAATGTTGAATCTGTGACAGCTTTGAGGGAAACTGGGATTGGATACCCCACTATTCTTAGCTGTAAACTTGATTATGATTTACCAGAGCACTACGAACTAAAAATTTAAAACTCAAAGGGCTTGGCGGTGTTTTAGACCATTCAGGGGAACCTGTCTCATAATCGACAATCCACGTTAAACCTGACCTTTTTTCGT-AATCAGCCCGTATACCGTCGTCGTCAGGTAACTTCTAAAAATTTAAAAGTTAGCTAGAAAACTACTTAAGTTAAAACGTCAGATCAGGGTGCAGCCTATAAAAAGGGGAGGATGGGTTACAATTAAATATTCTTAACTACGGAAGTTATTCGAAAG---ATAACTTGAAGGAGGACTTGAAAGTAATTTTTTTTACATAAATTATATGAATTAGGCTCTGAAACGTGATATGAAGTCGGACCTGCCCAGTGAATTTTCAACGGCCGCGGTACTCTGACCGTGCAAAGGTAGCATAATCATTTGCCTTATAATTGAAGGCTGGAATGAATGGTTTGACAAGAGTGCAACTGTCTCTTTATGATTCAATAGAATTTTATTTTGGGATGAAAAAGTCCTAATATAATTAAAAGACAAGAAGACCCTATCGAGCTTGAAATAAATTAACAAAAGAA-----ATTTATTAG---CGAAAAATTGGTTGTTAAACATTTTGGTTGGGGCAACTAAGGAGTAAAAAAAGCCTCCTTTATGTAAGATAACTAACAAGTACTGATCCAAACTTTTTGATCAAAGAAAATAGTTACCGTAGGGATAACAGCATTATCTTTTTTGAGAGTTCCTATCGAAAAAAAGGTTTGTGACCTCGATGTTGGACCAGAATATCCTGAAGATGCAGAAGTCTTCAAGGGTTGGTCTGTTCGACCATTAAAATATATTTTATTTGGTATATGATCTGGGTTAGTTGGTACAGCTTTAAGTTTACTTATTCGGGCTGAATTAGGTCAACCTGGAGCCTTATTAGGAGATGATCAGCTGTATAATGTTATTGTTACGGCTCATGCTTTCGTTATAATTTTTTTCTTGGTTATGCCTATAATAATTGGTGGTTTTGGTAACTGGTTGGTACCTTTAATACTTGGAGCACCTGATATGGTATTTCCACGACTGAATAATATAAGCTTTTGACTTTTACCCCCTGCTTTGTTATTACTTCTATCATCAGCTGCAGTGGAAAGAGGTGTGGGGACTGGATGAACGGTCTATCCCCCATTATCTGGAAACCTAGCTCATGCAGGAGGTTCGGTAGACTTGGCCATTTTTTCATTGCACCTTGCTGGTGTTTCATCAATTTTAGGGGCAGTAAATTTTATTACAACAATTATCAACATACGATGACAAGGAATGCAATTTGAGCGTCTTCCTTTGTTTGTATGATCGGTGAAAATTACTGCTATTCTTTTACTTCTGTCGCTACCTGTGTTAGCAGGAGCCATTACTATGCTTTTAACAGATCGAAACTTTAATACAGCTTTCTTTGATCCAGCAGGAGGTGGTGATCCGATCCTA
>aristophanes
TACGGTAAAAAGACAGTTAAGCGAAAAA-GATCATTAGACCTTTAATACAGGAGTAAAATCTAAATATTAAAAGTTATACCTGATGTGGTTTATTTAATATGCTGAAGCTGTGATAGCTTTAAGGGAAACTGGGATTGGATACCCCATTATTTTTAGTCGTAAATTTAGTTTAAGCTTACCAGAGTACTACGAATAAAAAGTTTAAAACTCAAAGGGCTTGGCGGTGTTTTAGACCTCTCAGGGGAACCTGTCTCATAATCGACAATCCACGTTAAACCTAACTCTTTATGGCAAGTCAGCCTGTATACCGTCGTCGTCAGGTAACTTCTTAAAATATAGTAGTTAGCCAGAGAATTTTATTAATTAAAACGTCAGATCAAGGTGCAGCTAATAAAAGAGTGAGGATGGGTTACAATTACAGATTTGTAATTACGGAAAACACTTGAAATGAAGTGGCTTAAAGGAGGACTTGAAAGTAATTTTGATTATATAAGCAAAATGAATAAGGCTCTGAAACGTGATACGAAGTCGGACCTGCCCAGTGAAGTTTAAACGGCCGCGGTACTCTGACCGTGCAAAGGTAGCATAATCATTTGCCTTATAATTGAAGGCTGGAATGAATGGTTTGACAAGAATACACCTGTCTCTTTTAGATTATTTAGAATTTTATTTTTAGGTGAAAAAGCCTAGATTTTATTAAAAGACAAGAAGACCCTATCGAGCTTCAGAAAAATTGATAGAGT-AACTATGCTTAATATTAATAAAAAAAAAGCTATTAAACACTTTGGTTGGGGCAACCGAGGAGTAAACAAAGCCTCCTTTAAACAAAAAATCTTACTTGAGAGGATCCAAGAATTTTGATCAAAGGAATTAGTTACCGTAGGGATAACAGCATTATCTTTTTTGAGAGCCCATATCGAAAAAAAGGTTTGTGACCTCGATGTTGGACCAGAATATCCTAAAGATGCAGAAGTCTTTGAGGGTTGGTCTGTTCGACCATTAAAGTATATTTTATTTGGGATATGATCTGGCTTGGTTGGGACTGCCCTGAGACTGTTAATTCGTGCAGAATTAGGACAGCCAGGAGCCTTGCTTGGAGACGATCAGCTATATAATGTGATTGTAACAGCCCATGCTTTTGTTATAATTTTTTTCTTAGTAATACCTATAATGATTGGTGGCTTTGGAAATTGATTAGTGCCGTTAATATTAGGGGCTCCAGATATGGTATTTCCTCGTTTAAATAATATAAGTTTCTGGTTACTTCCTCCTGCTCTTTTACTTCTTTTATCTTCAGCTGCAGTAGAAAGTGGAGTGGGTACAGGATGAACGGTGTATCCACCTTTATCAGGAAATTTAGCACATGCCGGCGGGTCTGTAGATCTGGCAATTTTTTCTTTACATCTTGCTGGGGTTTCTTCTATTTTAGGGGCAGTAAACTTTATTACTACAATTATCAACATGCGATGACAAGGAATAAAATTCGAACGTCTTTCGCTATTTGTGTGATCAGTAAAGATTACGGCTATTTTGCTTCTACTGTCTCTTCCTGTCTTAGCAGGGGCAATTACAATGCTTTTAACGGATCGAAATTTTAATACGGCCTTCTTTGATCCAGCAGGAGGTGGTGATCCTATTTTA
>luciae
TACGGTAAAAAGACAGTTAAGT--AAAGAAACCATGAGATCTTCAATATAGGGGTAAAATCTAAATATTGAAAGTTATTTTAGGTATGGTTTGTTTTAGATGCTGAATCTGTGACAACTTTAAGGGAAACTGGGATTGGATACCCCACTATTTTTAGTCGTAAATTTAACTTAAGTTTACCAGAGTACTACGAATAAAAAGTTTAAAACTCAAAGAGCTTGGCGGTGTTTTAGACCTCTCAGGGGAACCTGTCTCATAATCGACAATCCACGCTAGACCTAACCCTTAGTAGCAAATCAGCCTGTATACCGTCGTCGTCAGGTAACTTCTTAAAATATAGTAGTTAGCTCGATAATTTTGTTAATTAAGACGTCAGATCAAGGTGCAGCCAATAAAAGGGGGAGGATGGGTTACAATTACATATTCGTAATTACGGAAAACACTTGAAATGAAGTGGCTA-AAGGAGGACTTGAAAGTAATTTTGGTTATATAAATAGAATGAATAAGGCTCTGAAACGTGATACGAAGTCGGACCTGCCCAGTGAATATTAAACGGCCGCGGTACTCTGACCGTGCAAAGGTAGCATAATCATTTGCCTTATAATTGAAGGCTGGAATGAATGGTTTGACGAGAATACACCTGTCTCTTTTTGATTTCTTAGAATTTTATTTCTGGATGAAAAAGTCCAGATGTTATTAAAAGACAAGAAGACCCTATCGAGCTTCAGAAAAATTGGTAGACTTAATAGTA-TCAATA-TAATAAAAGAAAAGCTACTAAATACTTTGGTTGGGGCAACCGAGGAGTAAATAAAGCCTCCTTTAATTAATAAATCGTATTTGAGTTGATCCAAATATTTTGATCAAAGGAATTAGTTACCGTAGGGATAACAGCATTATCTTTTTTAAGAGCCCATATCGAAAAAAAGGTTTGTGACCTCGATGTTGGACCAGAATGTCCTAAAGATGCAGAAGTCTTTAAGGGTTGGTCTGTTCGACCATTAAATTATATTTTATTTGGAATGTGATCTGGGTTGGTCGGAACTGCGCTAAGTTTGTTGATTCGTGCAGAGTTAGGACAACCTGGTGCTCTTCTTGGAGATGATCAATTATATAATGTAATCGTAACGGCACATGCCTTTGTTATGATTTTTTTCTTAGTAATACCTATAATAATTGGAGGGTTCGGGAATTGGCTAGTACCTTTGATGTTGGGGGCTCCAGATATGGTTTTTCCTCGCTTAAACAACATAAGTTTTTGGCTTCTTCCTCCTGCGCTTTTACTTCTTTTATCATCAGCCGCTGTAGAAAGAGGGGTCGGGACGGGATGAACAGTATATCCACCTTTAGCAGGGAATCTCGCACATGCCGGAGGGTCTGTGGATCTAGCGATTTTTTCTTTACATCTTGCTGGTGTATCTTCTATTTTAGGGGCAGTAAACTTTATTACTACAATTATTAACATACGGTGGCAAGGAATAAAATTTGAACGCCTTTCACTTTTTGTGTGGTCAGTAAAGATTACGGCTATTTTACTTCTGCTATCCTTACCTGTGTTAGCTGGTGCAATTACTATACTTCTGACGGACCGAAACTTTAATACCGCTTTTTTTGACCCAGCAGGAGGTGGTGACCCTATTCTA
>trochulus
TATGGTAAAAAAACAGTTAGGCGGTAGAAAATCATTAGATCTTTAGTATAGGAGTAAAATCTAAATACTAAAAGTTATATCAGACATGATTTATTTAAGATGCTGAGGCTGTGATAGCTTTAAGGGAAACTGGGATTGGATACCCCATTATTTTTAGCTGTAAATTTAGCTTGAGCTTACCAGAGTACTACGAATAAAAAGTTTAAAACTCAAAGGGCTTGGCGGTGTTTTAGACCTCTCAGGGGAACCTGTCTCGTAATCGACAATCCACGATAAACCTAACCTTTAATGGCAGTTCAGCCTGTATACCGTCGTCGTCAGGTAACTTCTTAAAATATAGTAGTTAGCTTGAGAATTATATTAATTAAAACGTCAGATCAAGGTGCAGCCAATGAAGAGGTGAAGATGGGTTACAATTACATATTTGTAAATACGGAAAACGTTTGAAATGAAGTGTCTTAAAGGAGGACTTGAAAGTAATTTTATCTATATAAATAGAATGAATAGGGCTCTGAAACGTGATACGAAGTCGGACCTGCCCAGTGAGTTTTAAACGGCCGCGGTACTCTGACCGTGCAAAGGTAGCATAATCACTTGCCTTATAATTGAAGGCTGGAATGAATGGTTTGACAAGAATATATCTGTCTCTTTTAGATTATTTAGAATTTTATTTTTGGGTGAAAAAGTCCAGATATAATTAAAAGACAAGAAGACCCTATCGAGCTTTAGAAAAGTTAATAGATTTAATATAAACCAATATAATTAAAAGAAGAGCTATTAAATATTTTGGTTGGGGCAACCAAGGAGCAAATAAAACCTCCTTTAAACTATAAATCTTACTTGTGTTGATCCAAGAATATTGATTAAAGGAATTAGTTACCGTAGGGATAACAGCATAATCTTTTTCAAGAGCCCATATCGAAAAAAAGGTTTGTGACCTCGATGTTGGACCAGAATGTCCTAAAGATGCAGAAGTCTTTAAGGGTTGGTCTGTTCGACCATTAAA-----------TTGGAATATGATCCGGGTTAGTTGGAACTGCTTTAAGATTATTAATTCGTGCGGAGTTAGGGCAGCCAGGTGCTTTGCTTGGAGATGATCAGCTATATAATGTAATTGTAACGGCCCATGCTTTTGTTATAATTTTTTTCTTAGTAATACCTATGATGATTGGGGGTTTTGGAAATTGATTAGTGCCTTTAATATTAGGGGCTCCAGATATAGTATTTCCACGTTTAAATAATATAAGTTTCTGACTTCTTCCCCCTGCGCTTTTACTTCTTTTGTCGTCAGCTGCGGTAGAAAGTGGTGTTGGTACAGGATGGACTGTATATCCCCCTTTATCTGGAAATTTGGCTCATGCTGGCGGGTCTGTAGATCTGGCAATTTTTTCTTTACATCTTGCTGGAGTGTCTTCTATTTTAGGAGCGGTGAATTTCATTACTACAATTATTAATATGCGATGACAAGGAATAAAATTTGAGCGTCTTTCGTTGTTTGTCTGATCGGTAAAAATTACAGCTATTTTACTTCTTTTATCTTTACCTGTGTTGGCGGGTGCAATTACTATACTTCTAACTGATCGAAATTTTAATACTGCTTTCTTTGATCCAGCGGGAGGTGGCGATCCTA-----
>ventricosus
TATGGTAAAAAGACAGTTAAGTTGTAAAAAGTCGTTAGATCTTTAGTATAGGAGTAAAATCCATGTACTAAAAGTTATACCGAATATGATTTAGTTAAGATGCTGAAGCTGTGATAGCTTTAAGGGAAACTGGGATTGGATACCCCATTATTTTTAGCTGTAAATTTAGTTTAAGCTTACCAGAGTACTACGAATAAAAAGTTTAAAACTCAAAGAGCTTGGCGGTGTTTTAGACCTCTCAGGGGAACCTGTCTCATAATCGACAATCCACGTTAAACCTAACCTTTGATAGTAATTCAGCCTGTATACCGTCGTCGTCAGGTAACTTCTCAAAATATAGTAGTTAGCTTGAGAATTATATTAATTAAAACGTCAGATTAAGGTGCAGCTAATGAAAAGGTGAGGATGGGTTACAATTACATATTTGTAAACACGG-AAACATTTGAAA--AAATGTCTTAAAGGAGGACTTGAAAGTAATTTTGATTATATAAGCAGAATGAATAGGGCTCTGAAACGTGATACGAAGTCGGACCTGCCCAGTGAGTTTTAAACGGCCGCGGTACTCTGACCGTGCAAAGGTAGCATAATCATTTGCCTTATAATTGAAGGCTGGAATGAATGGTTTAACAAGAATACACCTGTCTCTTTTAGATTATTTAGAATTTTATTTTTGGATGAAAAAGTCCAGATAGCATTAAAAGACAAGAAGACCCTATCGAGCTTTAGAGAAGTTAGTAGACCTAATATAAGTCAATATAAGTAAAAGAAAAGCTATTAAATACTTTGGTTGGGGCAACCGAGGAACAAATAAAGCTTCCTCTAAATTATAAATCCTACTTGTGTTGATCCAAGAATTTTGATCAAAGGAATTAGTCACCGTAGGGATAACAGCATTATCTTTTTCAAGAGCCCATATCGAAAAAAAGGTTTGTGACCTCGATGTTGGACCAGAATATCCTAAAGATGCAGAAGTCTTTAAGGGTTGGTCTGTTCGACCATTAAAATATATTTTATTTGGGATGTGATCTGGGTTGGTTGGAACTGCCCTTAGGTTACTGATTCGTGCAGAATTAGGTCAACCGGGTGCCTTACTTGGAGATGATCAATTATATAATGTGATTGTGACAGCCCATGCTTTTGTTATAATTTTTTTCTTAGTGATGCCTATAATAATTGGGGGTTTTGGAAACTGGTTGGTACCTTTGATGTTAGGGGCTCCAGATATGGTATTTCCTCGCTTAAATAATATAAGTTTTTGACTTCTTCCCCCTGCACTTCTACTTCTTTTATCATCAGCTGCTGTGGAAAGTGGGGTAGGTACAGGATGAACGGTATATCCACCTTTGTCTGGAAATTTGGCTCATGCTGGTGGATCAGTAGATTTGGCGATTTTTTCTTTACATCTTGCTGGTGCGTCTTCTATTTTAGGAGCGGTGAATTTTATTACTACAATTATTAATATACGATGACAAGGGATAAAATTTGAACGTCTTTCGTTATTTGTATGATCAGTAAAGATTACAGCTATTTTACTCCTTTTATCTCTACCTGTGTTAGCAGGTGCAATCACTATACTTTTAACTGATCGAAATTTTAATACTGCTTTCTTTGATCCAGCAGGAGGTGGAGATCCTATTTTA
>augur
TACGGTAAAAAGACAGTTAGGTGAGAAAGAATCATAAGACCTCTAATACAGGAGTAAAATCTAAATATCAGAAGTTACATCAAACGTGATTTATTTAAAATACTGAATCTGTGACAACTTTGAGGGAAACTGGGATTGGATACCCCACTATTTTTAGTAGTAAAT-CAATTTAAGTTTACCGGAGTACTACGAATAAAAAGTTTAAAACTCAAAGGGCTTGGCGGTGTTTTAGACCTCTCAGGGGAACCTGTCTCGTAATCGACAATCCACGTTAAACCTGACCCTTTGTAGC-GATCAGCCTGTATACCGTCGTCGCCAGGTAACTTCTTAAAATATAGTAGTTAGCTTGATAATTTTATTGATTAGAACGTCAGATCAAGGTGCAGCTAATAAAAGGGAGAGGATGGGTTACAATTATATATTTATAATTACGGAAAGTATTTAGAAGGAAATAGCG-GAAGGAGGACTTGGAAGTAATTTTGGTTATATAGATAAAATGAATAAGGCTCTGAAACGTGATGCGAAGTCGGACCTGCCCAGTGAGTTTTAAACGGCCGCGGTACTCTGACCGTGCAAAGGTAGCATAATCATTTGCCTTATAATTGAAGGCTGGAATGAATGGTTTGACGAGAATACACCTGTCTCTCTTCGATTTTTTAGAATTTTATTTTTGGATGAAAAAGTCCAAATAGCATTAAAAGACAAGAAGACCCTATCGAGCTTTAGATAAATTAGTAGAGTAAGCAAAAATTAATACCAGTAAAAAGTAAACTACTAAATACTTTGGTTGGGGCAACCAAGGAGCAAATAGAGCCTCCTTTATA-TGTAAGTCATACTAGTGTTGATCCAAAGATTTTGATCAAAGGAATTAGTTACCGTAGGGATAACAGCATTATCTTTTTTGAGAGCTCATATCGAAAAAGAGGTTTGTGACCTCGATGTTGGACCAGAATGTCCTAAAGATGCAGAAGTCTTTAAGGGTTGGTCTGTTCGACCATTAAANNNNNNNNNNNNNNNNNNNNNNNNNNNNNNNNNNNNNNNNNNNNNNNNNNNNNNNNNNNNNNNNNNNNNNNNNNNNNNNNNNNNNNNNNNNNNNNNNNNNNNNNNNNNNNNNNNNNNNNNNNNNNNNNNNNNNNNNNNNNNNNNNNNNNNNNNNNNNNNNNNNNNNNNNNNNNNNNNNNNNNNNNNNNNNNNNNNNNNNNNNNNNNNNNNNNNNNNNNNNNNNNNNNNNNNNNNNNNNNNNNNNNNNNNNNNNNNNNNNNNNNNNNNNNNNNNNNNNNNNNNNNNNNNNNNNNNNNNNNNNNNNNNNNNNNNNNNNNNNNNNNNNNNNNNNNNNNNNNNNNNNNNNNNNNNNNNNNNNNNNNNNNNNNNNNNNNNNNNNNNNNNNNNNNNNNNNNNNNNNNNNNNNNNNNNNNNNNNNNNNNNNNNNNNNNNNNNNNNNNNNNNNNNNNNNNNNNNNNNNNNNNNNNNNNNNNNNNNNNNNNNNNNNNNNNNNNNNNNNNNNNNNNNNNNNNNNNNNNNNNNNNNNNNNNNNNNNNNNNNNNNNNNNNNNNNNNNNNNNNNNNNNNNNNNNNNNNNNNNNNNNNNNNNNNNNNNNNNNNNNNNNNNNNNNNNNNNNNNNNNNNNNNNNNNNNNNNNN
>aulicus
TATGGT-AAAAGACAGTTAAGCAAGAAAGGATCATTAGACCTTTAGTATAGGAGTAAAATCTAAATACTAAAAGTTATACCAGCTGTGGTTCATCTAT-GTGCTGAATCTGTGATAACTTTAAGGGAAACTGGGATTGGATACCCCATTATTTCTAGTTGTAAATTTAGCTTAAGCTTACCAGAGTACTACGAATAAAA-GTTTAAAACTCAAAGGGCTTGGCGGTGTTTTAGACCTCTCAGGGGAACCTGTCTCGTAATCGACAATCCACGTTAAACCTAACCTCTTATAGCGATACAGCCTGTATACCGTCGTCGTCAGGTAACTTCTTAAAATGTAGTAGTTAGCTCGAGAATTAGATTAATTAGAACGTCAGATCAAGGTGCAGCTTATAAAGAGGTGAGGATGGGTTACAATTACATATTTGTAAATACGG-AAATACTTGAAATATAGTATCATAAAGGAGGACTTGAAAGTAATTTTAGTTATATAAATAGAATGAATATGGCTCTGAAACGTGATACGAAGTCGGACCTGCCCAGTGAATTTTAAACGGCCGCGGTACTCTGACCGTGCAAAGGTAGCATAATCATTTGCCTTATAATTGAAGGCTGGAATGAATGGTTTGACAAGAATACACCTGTCTCTTTTAGATTGATTAGAATTTTATTTTTGGATAAAAAAGTCCAGATATAATTAAAAGACAAGAAGACCCTATCGAGCTTTAGAGGAATTAATAGAGTTATCTTAGCTTAATATTGATAAAAGAAAAGCTATTAAACACTTTGGTTGGGGCAACCAAGGAGTAAATAAAGCCTCCTTTAAATAGTAAATCTTACTTGTATTGATCCAAACTTTTTGATCAAAGGAATTAGTTACCGTAGGGATAACAGCATTATCTTTTTCAAGAGCCCATATCGAAAAAAAGGTTTGTGACCTCGATGTTGGACCAGAATATCCTAAAGATGCAGAAGTCTTTAAGGGTTGGTCTGTTCGACCATTAAAGTATATTTTATTTGGTATATGATCTGGATTGGTTGGAACAGCCCTAAGATTATTAATTCGTGCAGAGTTAGGGCAACCAGGTGCTTTGCTTGGAGACGATCAACTATATAATGTAATTGTAACAGCGCATGCTTTTGTTATAATTTTTTTCTTAGTGATGCCTATAATAATTGGAGGGTTTGGAAACTGGCTGGTGCCATTGATATTAGGAGCTCCAGATATAGTATTTCCACGTTTAAATAACATAAGTTTTTGACTTTTACCTCCTGCACTCTTACTTCTTTTGTCATCAGCTGCAGTAGAAAGCGGTGTTGGAACAGGATGAACTGTATATCCACCTTTAGCAGGAAATTTAGCACATGCTGGCGGATCTGTAGATCTGGCAATTTTTTCTTTACATCTTGCTGGGGTTTCATCTATTTTAGGAGCGGTAAATTTTATTACCACAATCATTAACATACGATGACAAGGAATAAAATTTGAACGTCTTTCACTATTTGTATGATCTGTAAAGATTACAGCTATTCTACTTCTTCTATCTTTACCTGTCTTAGCTGGGGCTATTACTATACTTTTAACTGATCGAAATTTTAATACTGCTTTCTTTGACCCTGCAGGCGGCGGTGACCCTATTTTA
>mappa
-CANGGTAATAGACAGTTAAGC-AAGAAGAATTATAAGATCTCTAGTAGAGGAGTAAAATCTAAATACTAGAAGTTACACCAGATATAGTTTATTTTAGGTGCTGAATCTGTGACAACTTTAAGGGAAACTGGGATTGGATACCCCATTATTTTTAGTCGTAAACTTAGTTTGAACTTACCAGAGTACTACGAATAAAAAGTTTAAAACTCAAAGGGCTTGGCGGTGTTTTAGACCTCTCAGGGGAACCTGTCTCATAATCGACAATCCACGTTAAACCTGACCCTTTATAGCAATACAGTTTGTATACCGTCGTCGCCAGGTAACTTCTAAAAATGCAGTAGTTAGCTTGATAATTATATTAATTAAAACGTCAGATCAAGGTGCAGCTAATAAAAGGGGGAAGATGGGTTACAATTATATATTTATAATTACGGAGAAAACTTGAAATAAAGTGGCTAGAAGGAGGACTTGAAAGTAATTTTGGTTATATAAGCGAAATGAATAAGGCTCTGAAACGTGATACGAAGTCGGACCTGCCCAGTGAGTTTTAAACGGCCGCGGTACTCTGACCGTGCAAAGGTAGCATAATCATTTGCCTTATAATTGAAGGCTGGAATGAATGGTTTGACAAGAATACACCTGTCTCTTTTTGATTGGTTAGAATTTTATTTTTAGGTGAAAAAGCCTAGATATTATTAAAAGACAAGAAGACCCTATCGAGCTTTAGAAAAGTTAGTAGAGTTCTAATAAATCAATGTTAACAGAAGAAAAACTACTAAATACTTTGGTTGGGGCAACCGAGGAGTAAATAGAGCCTCCTTTGA-ATATAAGTCATACTAGTATTGATCCAAGTGTCTTGATCAAAGGAATTAGTTACCGTAGGGATAACAGCATTATCTTTTTTGAGAGCTCATATCGAAAAAAAGGTTTGTGACCTCGATGTTGGACCAGAATGTCCTAAAGATGCAGAAGTCTTTAAGGGTTGGTCTGTTCGACCAT----GTATATTTTATTTGGAATATGATCTGGATTGGTTGGAACTGCATTAAGGTTATTGATTCGTGCAGAGTTAGGGCAACCTGGGGCTTTGCTTGGAGATGACCAGCTATATAATGTAATTGTAACAGCGCATGCGTTTGTGATAATTTTTTTTTTGGTGATACCTATGATGATTGGAGGGTTTGGTAATTGATTAGTGCCATTAATACTAGGAGCTCCTGATATAGTGTTTCCACGGTTAAATAATATAAGTTTTTGATTGCTTCCACCTGCATTATTGCTTCTTTTGTCATCAGCTGCAGTAGAAAGTGGGGTAGGGACAGGATGAACTGTTTATCCGCCTTTAGCAGGAAATTTAGCTCATGCTGGTGGTTCTGTAGATTTAGCAATTTTTTCTTTACATCTTGCAGGTGCTTCTTCTATTTTAGGGGCAGTAAATTTTATTACTACGATTATCAATATACGGTGACAGGGGATAAAATTTGAACGCCTTTCTTTATTTGTATGATCAGTGAAAATTACGGCTATTTTGCTTCTTCTATCTCTACCTGTATTAGCAGGGGCCATTACTATACTTCTAACGGATCGAAATTTTAATACTGCTTTTTTTGATCCAGCAGGAGGTGGGGATCCAATTTTA
>tabidus
TTCGGTAAAAAGACAGTTAGGCGAAA-GAGACCATTAGACCTTTAATATAGGGGTAAAATCTATATACTAAAAGTTATTTTAATTGTGGTTTATTATAGATGCTGAATCTGTGACAACTTTAAGGGAAACTGGGATTGGATACCCCACTATTTCTAGTAGTAAATTTAATTTAGGTTTACCAGAGTACTACGAATAAAAAGTTTAAAACTCAAAGAGCTTGGCGGTGTTTTAGACCTCTCAGGGGAACCTGTCTCATAATCGACAATCCACGTTAGACCTGACCCTTTATGGCAATTCAGCCTGTATACCGTCGTCGTCAGGTAACTTCTTAAAATATAGTAGTTAGCCCGATAATTTTATTAATTAATACGTCAGATCAAGGTGCAGCTAATAAAAGGGAGAGGATGGGTTACAATTATAGATTTATA--------------------------------------------------------------------------------------------ATACGAAGTCGGACCTGCCCAGTGAGTTTTAAACGGCCGCGGTACTCTGACCGTGCAAAGGTAGCATAATCATTTGCCTTATAATTGAAGGCTGGAATGAATGGTTTGACAAGAATACATCTGTCTCTTTTTGATTTCCTAGAATTTTATTTTTGGATGAAAAAGTCCAGATTTAATTAAAAGACAAGAAGACCCTATCGAGCTTTAGAGAAATTGACGGATTTATTAATCCTCTATAGTAATAAAAGAAGAGCCGTTAAATACTTTGGTTGGGGCAACCGAGGAGCAGATAAAGCCTCCTCTAAATTTTAAGTCTTACTTGTGTTGATCCAAAAATTTTGATCAAAGGAATTAGTTACCGTAGGGATAACAGCATTATCTTTTTCAAGAGCCCATATCGAAAAAAAGGTTTGTGACCTCGATGTTGGACCAGAATATCCTAAAGATGCAGAAGTCTTTAAGGGTTGGTCTGTTCGAC-------GTATATTTTGTTTGGAATATGATCAGGGTTAGTTGGAACTGCTTTAAGTTTGTTAATTCGAGCAGAATTAGGGCAACCTGGTGCTTTACTTGGAGACGATCAATTGTATAATGTAATCGTGACGGCCCACGCTTTCGTTATAATCTTTTTTTTGGTAATACCAATGATAATTGGGGGATTTGGGAACTGATTGGTGCCTTTAATACTAGGGGCTCCAGATATAGTTTTTCCTCGTCTAAATAACATAAGTTTTTGACTACTTCCTCCTGCATTGTTACTTCTTTTATCATCAGCTGCAGTGGAAAGAGGTGTAGGTACGGGATGAACAGTGTATCCACCTTTGGCAGGAAATTTAGCACATGCTGGTGGGTCTGTGGACTTGGCAATTTTTTCTCTTCATCTTGCTGGAGTTTCTTCTATTTTGGGGGCAGTAAATTTTATTACTACAATTATTAATATACGATGACAAGGAATAAAATTTGAGCGTCTTTCGTTGTTTGTCTGATCGGTTAAAATTACTGCAATTTTACTTCTCTTGTCTTTACCTGTATTAGCGGGTGCAATTACTATGCTTTTGACTGATCGAAATTTTAATACTGCTTTCTTTGACCCAGCAGGAGGTGGTGATCCTATTTTA
>xicoi
----------------------------------------------------------------------------------------------------------------------------------------------------------------------------------------------------------------------GAGCTTGGCGGTGTTTTAGACCTCTCAGGGGAACCTGTCTCATAATCGACAATCCGCGTTAAACCTAACCTTTAATAGCAATTCAGCCTGTATACCGTCGTCGTCAGGTAACTTCTTAAAATATAGTAGTTAGCTTGAAAATTTTATTAATTAAAACGTCAGATCAAGGTGCAGCTAATGAAAGGGTGAGGATGGGTTACAATTACATATTTGTAAATACGG-AAACATTTGAAA--GAATGTCTTAAAGGAGGACTTGAAAGTAATTTTGATTATATAAATAGAATGAATAAGGCTCTGAAACGTGATACGAAGTCGGACCTGCCCAGTGAGTTTTAAACGGCCGCGGTACTCTGACCGTGCAAAGGTAGCATAATCATTTGCCTTATAATTGAAGGCTGGAATGAATGGTTTGACAAGAATACACCTGTCTCTTTTAGATTGTTTAGAATTTTATTTCTGGATGAAAAAGTCCAGATAGTATTAAAAGACAAGAAGACCCTATCGAGCTTTAGAAAAGTTAGTAGACTTAATATAAATTAATATAAGTAAAAAAAAAGCTATTGAATACTTTGGTTGGGGCAACCGAGGAGCAGATAAAGCCTCCTCTAAATTGTAAATCTTACTCGTGTTGATCCAAGGATTTTGATCAAAGGAATTAGTTACCGTAGGGATAACAGCATTATCTTTTTCAAGAGCTCATATCGAAAAAAAGGTTTGTGACCTCGATGTTGGACCAGAATGTCCTAAAGATGCAGAAGTCTTTAAGGGTTGGTCTGTTCGACCATTAAANNNNNNNNNNNNNNNNNNNNNNNNNNNNNNNNNNNNNNNNNNNNNNNNNNNNNNNNNNNNNNNNNNNNNNNNNNNNNNNNNNNNNNNNNNNNNNNNNNNNNNNNNNNNNNNNNNNNNNNNNNNNNNNNNNNNNNNNNNNNNNNNNNNNNNNNNNNNNNNNNNNNNNNNNNNNNNNNNNNNNNNNNNNNNNNNNNNNNNNNNNNNNNNNNNNNNNNNNNNNNNNNNNNNNNNNNNNNNNNNNNNNNNNNNNNNNNNNNNNNNNNNNNNNNNNNNNNNNNNNNNNNNNNNNNNNNNNNNNNNNNNNNNNNNNNNNNNNNNNNNNNNNNNNNNNNNNNNNNNNNNNNNNNNNNNNNNNNNNNNNNNNNNNNNNNNNNNNNNNNNNNNNNNNNNNNNNNNNNNNNNNNNNNNNNNNNNNNNNNNNNNNNNNNNNNNNNNNNNNNNNNNNNNNNNNNNNNNNNNNNNNNNNNNNNNNNNNNNNNNNNNNNNNNNNNNNNNNNNNNNNNNNNNNNNNNNNNNNNNNNNNNNNNNNNNNNNNNNNNNNNNNNNNNNNNNNNNNNNNNNNNNNNNNNNNNNNNNNNNNNNNNNNNNNNNNNNNNNNNNNNNNNNNNNNNNNNNNNNNNNNNNNNNNNNNNNNNNN
>gradatus
TCTAGTAAT-GGACAGTTAGGCAAAAAGA-ATCATTAGATCTTTAGTACAGGGGTAAAATCTAAATACTAAAAGCTATCTCTAGTATGGTTTATTTTAAAAGCTGAATCTGTGACAACTTTAAGGGAAACTGGGATTGGATACCCCATTATTTTTAGTAATAAATTTGATTTAAATATACCAGAGTACTACGAATAAAAAGTTTAAAACTCAAAGAGCTTGGCGGTGTTTTAGACCTCTCAGGGGAACCTGTCTCATAATCGACAATCCACGTTATACCCGACCTTCTATAGCAATTCAGCCTGTATACCGTCGTCGTCAGGTAACTTCTTAAAATATAGCAGTTAGCTTGAGAATTTTATTAATTAATACGTCAGATCAAGGTGCAGCTCATAAGGAGGAGAGGATGGGTTACAATTATAAATTTATAATTACGAAGGACGCTCAAAATAGAGCATC-AGAAGGAGGACTTGAAAGTAATTTTAGATATATAAATAAAATGAATAAGGCTCTGAAACGTGATACGAAGTCGGACCTGCCCAGTGAGTTTTAAACGGCCGCGGTACTCTGACCGTGCAAAGGTAGCATAATCATTTGCCTTATAATTGAAGGCTGGAATGAATGGTTTGACAAGAATACATCTGTCTCTTCTTGATTTTCTAGAATTTTATTTTTGGATGAAAAAGTCCAAATTATATTAAAAGACAAGAAGACCCTATCGAGCTTTAGAGAAATTAATGGATTTAAAAGAAATCAATATTAATAAAAGAAAGGCCATTAAATACTTTGGTTGGGGCAACCGAGGAGTAAATAAAGCCTCCTCTAAATTTCAAGTCCTGCTTGTATTGATCCAAAAATTTTGATCAAAGAAATTAGTTACCGTAGGGATAACAGCATTATCTTTTTTAAGAGCCCATATCGAAAAAAAGGTTTGTGACCTCGATGTTGGACCAGAATATCCTAAAGATGCAGAAGTCTTTAAGGGTTGGTCTGTTCGACCATTAAAATACATTTTATTTGGAATGTGATCTGGATTAGTCGGAACTGCATTAAGTTTATTAATTCGTGCCGAGTTAGGTCAACCTGGTGCTTTACTTGGAGATGATCAACTATATAATGTAATTGTAACAGCCCATGCTTTTGTTATAATCTTTTTTTTAGTAATGCCTATAATGATTGGTGGGTTTGGAAACTGATTGGTACCTTTAATATTAGGGGCTCCAGATATAGTTTTTCCTCGACTAAATAATATAAGTTTTTGATTACTTCCTCCCGCGCTTTTACTCCTTTTATCTTCAGCTGCAGTAGAAAGAGGAGTGGGTACAGGATGAACAGTATATCCTCCTCTTGCAGGAAATCTTGCTCATGCTGGAGGATCTGTAGATTTAGCAATTTTTTCTCTTCATCTTGCTGGTGTTTCTTCTATTTTAGGAGCGGTAAATTTTATTACTACAATTATTAATATACGATGACAGGGAATGAAATTTGAACGCCTATCTCTATTTGTTTGATCAGTAAAAATTACTGCTATTTTACTTCTTTTATCTCTTCCTGTATTGGCCGGTGCTATTACTATATTATTAACTGATCGAAATTTCAATACCGCTTTTTTTGATCCAGCAGGAGGTGGTGATCCAATTTTA
>flavescens
TTTGGTAAAAAGACAGTTAGGCAAGAAAGAATCGTCAGATCTTTAGTATAAGGGTAAAATCTAAATATTAAAAGTTATCTCTAACACGGTTTATTTTATAAGCTGAATCTGTGACAACTTTAAGGGAAACTGGGATTGGATACCCCATTATTTTTAGTAATAAATTTGATTTAGATATACCAGAGTACTACGAATAAAAAGTTTAAAACTCAAAGAGCTTGGCGGTGTTTTAGACCTCTCAGGGGAACCTGTCTCATAATCGACAATCCACGCTATACCCGACCCTCTATTGCAACTCAGCCTGTATACCGTTGTCGTCAGGTAACTTTATAAAATATAGTAGTTAGCTTGAGAATTTTATTAATTAACACGTCAGATCAAGGTGCAGCTTATAAGAGGGAGAGGATGGGTTACAATTATAGATTTATAATTACGAAAGATGCTCGAAATAGAGCACC-AGAAGGAGGACTTGAAAGTAATTTTAGGTATATAAATAAAATGAATAAGGCTCTGAAACGTGNNNNNNNNNNNNNNNNNNNNNNNNNNNNNNNNNNNNNNNNNNNNNNNNNNNNNNNNNNNNNNNNNNNNNNNNNNNNNNNNNNNNNNNNNNNNNNNNNNNNNNNNNNNNNNNNNNNNNNNNNNNNNNNNNNNNNNNNNNNNNNNNNNNNNNNNNNNNNNNNNNNNNNNNNNNNNNNNNNNNNNNNNNNNNNNNNNNNNNNNNNNNNNNNNNNNNNNNNNNNNNNNNNNNNNNNNNNNNNNNNNNNNNNNNNNNNNNNNNNNNNNNNNNNNNNNNNNNNNNNNNNNNNNNNNNNNNNNNNNNNNNNNNNNNNNNNNNNNNNNNNNNNNNNNNNNNNNNNNNNNNNNNNNNNNNNNNNNNNNNNNNNNNNNNNNNNNNNNNNNNNNNNNNNNNNNNNNNNNNNNNNNNNNNNNNNNNNNNNNNNNNNNNNNNNNNNNNNNNNNNNNNNNNNNNNNNNNNNNNNNNNNNNNNNNNNNNNNNNNNNNNNNNNNNNNNNNNNNNNNNNNNNNNNNNNNNNNNNNNNNNNNNNNNNNNNNNNNNNNNNNNNNNNNNNNNNNNNNNNNNNNNNNNNNNNNNNNNNNNNNNNNNNNNNNNNNNNNNNNNNNNNNNNNNNNNNNNNNNNNNNNNNNNNNNNNNNNNNNNNNNNNNNNNNNNNNNNNNNNNNNNNNNNNNNNNNNNNNNNNNNNNNNNNNNNNNNNNNNNNNNNNNNNNNNNNNNNNNNNNNNNNNNNNNNNNNNNNNNNNNNNNNNNNNNNNNNNNNNNNNNNNNNNNNNNNNNNNNNNNNNNNNNNNNNNNNNNNNNNNNNNNNNNNNNNNNNNNNNNNNNNNNNNNNNNNNNNNNNNNNNNNNNNNNNNNNNNNNNNNNNNNNNNNNNNNNNNNNNNNNNNNNNNNNNNNNNNNNNNNNNNNNNNNNNNNNNNNNNNNNNNNNNNNNNNNNNNNNNNNNNNNNNNNNNNNNNNNNNNNNNNNNNNNNNNNNNNNNNNNNNNNNNNNNNNNNNNNNNNNNNNNNNNNNNNNNNNNNNNNNNNNNNNNNNNNNNNNNNNNNNNNNNNNNNNNNNNNNNNNNNNNNNNNNNNNNNNNNNNNNNNNNNNNNNNNNNNNNNNNNNNNNNNNNNNNNNNNNNNNNN
>magnificus
TATGGTAAAAAGACAGTTAAGCAAGAAAGGATCATCAGACCTTTAGTATAGGAGTAAAATCTAAATACTAAAAGTTATACCAGCTGTGGTTCATCTAT-GTGCTGAATCTGTGATAACTTTAAGGGAAACTGGGATTGGATACCCCATTATTTCTAGTTGTAAATTTAGCTTAAGCTTACCAGAGTACTACGAATAAAA-GTTTAAAACTCAAAGGGCTTGGCGGTGTTTTAGACCTCTCAGGGGAACCTGTCTCGTAATCGACAATCCACGTTAAACCTAACCTCTTATGGCGACACAGCCTGTATACCGTCGTCGTCAGGTAACTTCTTAAAATGTAGTAGTTAGCTCGAGAATTAGATTAATTAGAACGTCAGATCAAGGTGCAGCTTATAAAGAGGTGAGGATGGGTTACAATTACATATTTGTAAATACGG-AAATACTTGAAATATAGTATCATAAAGGAGGACTTGAAAGTAATTTTAGTTA--------------------------------ATACGAAGTCGGACCTGCCCAGTGAATTTTAAACGGCCGCGGTACTCTGACCGTGCAAAGGTAGCATAATCATTTGCCTTATAATTGAAGGCTGGAATGAATGGTTTGACAAGAATACACCTGTCTCTTTTAGATTAATTAGAATTTTATTTTTGGATGAAAAAGTCCAGATATAATTAAAAGACAAGAAGACCCTATCGAGCTTTAGAGGAATTAATAGAGTTATCTTAGCTTGATATTGATAAAAGAAAAGCTATTAAACACTTTGGTTGGGGCAACCAAGGAGTAAATAAAGCCTCCTTTAAATAGTAAATCTTACTTGTATTGATCCAAATTTTTTGATCAAAGGAATTAGTTACCGTAGGGATAACAGCATTATCTTTTTCAAGAGCCCATATCGAAAAAAAGGTTTGTGACCTCGATGTTGGACCAGAATATCCTAAAGATGCAGAAGTCTTTAAGGGTTGGTCTGTTCGACCGTTAAA-----------------------------------GGACAGCCCTAAGATTATTAATTCGTGCAGAGTTAGGGCAACCAGGTGCTTTGCTTGGAGACGATCAACTATATAATGTAATTGTAACAGCGCATGCTTTTGTTATAATTTTTTTCTTAGTGATGCCTATGATAATTGGAGGGTTTGGAAACTGGCTGGTGCCATTGATATTAGGAGCTCCAGATATAGTATTTCCACGTTTAAATAACATAAGTTTTTGACTTTTACCTCCTGCACTCTTACTTCTTTTGTCATCAGCTGCAGTAGAAAGTGGTGTTGGAACAGGATGAACTGTATATCCACCTTTAGCAGGAAATTTAGCACATGCTGGCGGATCTGTAGATCTGGCAATTTTTTCTTTACATCTTGCTGGGGTTTCATCTATTTTAGGAGCGGTAAATTTTATTACCACAATCATTAACATACGATGACAAGGAATAAAATTTGAACGTCTTTCACTATTTGTATGATCTGTAAAGATTACAGCTATTTTACTTCTTCTATCTTTACCTGTCTTAGCTGGGGCTATTACTATACTTTTAACTGATCGAAATTTTAATACTGCTTTCTTTGATCC-------------------------
>virgatus
TTTCGGTAA-AGACAGTTAGGCAAGAAAAAATCATCAGATCTTTAGTATAGGAGTAAAATCTAAATACTAAAAGCTATTTCTAATATGATTTATTTTAAAAGCTGAATCTGTGACAACTTTAAGGGAAACTGGGATTGGATACCCCATTATTTTTAGTAATAAATTTAATTTAAATATACCAGAGTACTACGAATAAAAAGTTTAAAACTCAAAGGGCTTGGCGGTGTTTTAGACCTCTCAGGGGAACCTGTCTCATAATCGACAATCCACGCTAGATCCGACCCTCTATAGCAATTCAGCCTGTATACCGTCGTCGTCAGGTAACTTCTTAAAATATAGTAGTTAGCTTGAGAATTCTGTTAATTAATACGTCAGATCAAGGTGCAGCTTATAAGAGGGAGAGGATGGGTTACAATTATAGACTTATAATTACGGAAGACATTCAGAACAGACTATC-TAAAGGAGGACTTGAAAGTAATTCTAATTATATAAATGGAATGAATAAGGCTCTGAAACGTGATACGAAGTCGGACCTGCCCAGTGAGTTTTAAACGGCCGCGGTACTCTGACCGTGCAAAGGTAGCATAATCATTTGCCTTATAATTGAAGGCTGGAATGAATGGTTTGACAAGAATACATCTGTCTCTTATTGATTTTCTAGAATTTTATTTTTGGATGAAAAAGTCCAGATTATATTAAAAGACAAGAAGACCCTATCGAGCTTTAGAAAAATTAATAGATTTTAAAGCAATCAATATTAATAAAAGAAAAACTATTAAGCACTTTGGTTGGGGCAACCGAGGAGTAAATAAAACCTCCTTTAAATTTTAAATCATACTTGTATGGATCCAAGAATTTTGATCAAAGAAATTAGTTACCGTAGGGATAACAGCATTATCTTTTTTAAGAGCCCATATCGAAAAAAAGGTTTGTGACCTCGATGTTGGACCAGAATATCCTAAAGATGCAGAAGTCTTTAAGGGTTGGTCTGTTCGACCATTAAAATACATTTTATTTGGAATATGATCTGGGTTAGTTGGAACTGCATTAAGTCTGCTGATTCGTGCTGAACTAGGACAGCCTGGTGCTTTACTTGGAGATGATCAGCTATATAATGTGATTGTAACAGCACATGCTTTTGTTATAATCTTTTTTTTGGTAATGCCTATAATAATTGGAGGGTTCGGAAACTGACTAGTGCCTTTGATGTTAGGAGCCCCGGATATAGTTTTCCCACGATTAAATAATATAAGTTTTTGACTACTTCCTCCTGCACTTTTACTTCTTCTATCTTCAGCCGCAGTAGAAAGGGGAGTAGGTACAGGATGGACAGTATATCCTCCTCTTGCAGGAAACCTTGCTCATGCTGGAGGGTCTGTGGATTTAGCAATTTTTTCTCTTCATCTTGCTGGTGTTTCTTCTATTTTAGGAGCGGTAAACTTTATTACTACAATTATTAATATACGATGACAAGGAATAAAATTTGAGCGTTTATCGCTATTTGTTTGATCAGTAAAGATTACTGCTATTTTACTTCTTTTGTCCCTTCCTGTGTTAGCTGGTGCAATTACTATGTTATTAACTGATCGAAATTTTAATACTGCCTTCTTTGATCCAGCAGGAGGTGGTGATCCAATTTTA
>gladiator
TTCGGT-AAAAGACAGTTAGGCAAAAGAAGATCATTAGACCTTTAGTATAGGGGTAAAATCTATATACTAAAAGTTATTTTAATTGTGATTCATTATAGATGCTGAATCTGTGACAACTTTAAGGGAAACTGGGATTGGATACCCCACTATTTTTAGTAGTAAATTTAATTTAGGTTTACCAGAGTACTACGAATAAAAAGTTTAAAACTCAAAGAGCTTGGCGGTGTTTTAGACCTCTCAGGGGAACCTGTCTCATAATCGACAATCCACGCTAGACCTGACCCTTTGTGGCAATTCAGCCTGTATACCGTCGTCGTCAGGTAACTTCTTAAAATATAGTAGTTAGCCCGATAATTTTATTAATTAATACGTCAGATCAAGGTGCAGCTAATAAAAGGGAGAGGATGGGTTACAATTATAGATTTATAATTACGAAGGATATTTAGAAACAAAATATCTAAAGGAGGACTTGAAAGTAATTTTGATTATATAGGTAGAATGAATAAGGCTCTGAAACGTGATACGAAGTCGGACCTGCCCAGTGAGTTTTAAACGGCCGCGGTACTCTGACCGTGCAAAGGTAGCATAATCATTTGCCTTATAATTGAAGGCTGGAATGAATGGTTTGACAAGAATACATCTGTCTCTTTTTGATTTCCTAGAATTTTATTTTTGGATGAAAAAGTCCAGATTTAATTAAAAGACAAGAAGACCCTATCGAGCTTTAGAGAAATTGACGGATTTAATAATCCTCTATAGTAATAAAAGAAAAGCCGTTAAATACTTTGGTTGGGGCAACCGAGGAGCAGATAAAGCCTCCTCTAAATTTTAAGTCTTACTTGTATTGATCCAAAAGTTTTGATCAAAGGAATTAGTTACCGTAGGGATAACAGCATTATCTTTTTCAAGAGCCCATATCGAAAAAAAGGTTTGTGACCTCGATGTTGGACCAGAATATCCTAAAGATGCAGAAGTCTTTAAGGGTTGGTCTGTTCGACCA-------------------------GATCAGGGTTAGTTGGAACTGCCTTAAGTTTGTTGATTCGAGCAGAATTAGGGCAACCTGGTGCTTTACTCGGAGATGATCAACTATATAATGTAATTGTGACGGCCCATGCTTTCGTTATAATCTTTTTTTTGGTAATACCTATAATAATTGGGGGATTTGGAAATTGACTGGTGCCTTTAATGCTAGGGGCTCCAGATATGGTTTTTCCTCGTCTAAATAACATGAGTTTCTGATTGCTTCCCCCTGCACTGTTACTCCTTTTATCATCAGCTGCGGTAGAAAGAGGTGTAGGTACGGGATGGACAGTATATCCACCTTTAGCAGGAAACCTAGCGCATGCTGGTGGCTCTGTGGACTTGGCAATTTTTTCTCTTCACCTTGCCGGGGTTTCTTCTATTTTAGGGGCAGTAAATTTTATTACTACAATTATTAATATACGATGACAAGGGATAAAATTTGAACGGCTTTCGTTATTTGTCTGATCAGTTAAAATTACTGCAATTTTACTTCTTTTATCTCTACCTGTGTTAGCGGGTGCAATTACTATACTTTTAACTGATCGAAATTTTAATACTGCTTTCTTTGATCCAGCAGGAGGTGGTGATC--------
>bayani
TTCGGTAAAAAGACAGTTAGGCGAAATAAAATTATTAGACCTTTAGTATAGGGGTAAAATCTAAATACTAAAAGTTATATTAAATATGGTTTATTTTAGATGCTGAATCTGTGACGACTTTAAGGGAAACTGGGATTGGATACCCCATTATTTTTAGTAGTAAATTTAATTTAAGTTTACCAGAGTACTACGAATAAAAAATTTAAAACTCAAAGAGCTTGGCGGTGTTTTAGACCTCTCAGGGGAACCTGTCTCGTAATCGACAATCCACGTTAGACCTAACCTTCTGTAGCAATTCAGCCTGTATACCGTTGTCGTCAGGTAACTTCTTAAAATATAGTAGTTAGCTCGAGAATATTATTAATTAGTACGTCAAATCAAGGTGCAGCTAATAAGAGGGAGAGGATGGGTTACAATTATATATTTATAATTACGAAAAACAACTTAAACAAAGTGTT-GGAAGGAGGACTTGAAAGTAATTTTAATTATATAAAGAAAATGAATAAGGCTCTGAAACGTGATACGAAGTCGGACCTGCCCAGTGAGTTTTAAACGGCCGCGGTACTCTGACCGTGCAAAGGTAGCATAATCATTTGCCTTATAATTGAAGGCTGGAATGAATGGTTTGACAAGAATACAACTGTCTCTTTATGACTTCCTAGAATTTTATTTTTGGATGAAAAAGTCCAGATGCTATTAAAAGACAAGAAGACCCTATCGAGCTTTAGAGAAATTGGTGGGTTTAATAATAATCAATAGAAATAAAAGAAAAGCCACTAAGTACTTTGGTTGGGGCAACCGAGGAGCAGATAAAGCCTCCTTTAAATTTTAAATCATACTCGTGTTGATCCAAATATTTTGATCAAAGGAATTAGTTACCGTAGGGATAACAGCATTATCTTTTTCAAGAGCCCATATCGAAAAAAAGGTTTGTGACCTCGATGTTGGACCAGAATATCCTAAAGATGCAGAAGTCTTTAAGGGTTGGTCTGTTCGACCATTAAANNNNNNNNNNNNNNNNNNNNNNNNNNNNNNNNNNNNNNNNNNNNNNNNNNNNNNNNNNNNNNNNNNNNNNNNNNNNNNNNNNNNNNNNNNNNNNNNNNNNNNNNNNNNNNNNNNNNNNNNNNNNNNNNNNNNNNNNNNNNNNNNNNNNNNNNNNNNNNNNNNNNNNNNNNNNNNNNNNNNNNNNNNNNNNNNNNNNNNNNNNNNNNNNNNNNNNNNNNNNNNNNNNNNNNNNNNNNNNNNNNNNNNNNNNNNNNNNNNNNNNNNNNNNNNNNNNNNNNNNNNNNNNNNNNNNNNNNNNNNNNNNNNNNNNNNNNNNNNNNNNNNNNNNNNNNNNNNNNNNNNNNNNNNNNNNNNNNNNNNNNNNNNNNNNNNNNNNNNNNNNNNNNNNNNNNNNNNNNNNNNNNNNNNNNNNNNNNNNNNNNNNNNNNNNNNNNNNNNNNNNNNNNNNNNNNNNNNNNNNNNNNNNNNNNNNNNNNNNNNNNNNNNNNNNNNNNNNNNNNNNNNNNNNNNNNNNNNNNNNNNNNNNNNNNNNNNNNNNNNNNNNNNNNNNNNNNNNNNNNNNNNNNNNNNNNNNNNNNNNNNNNNNNNNNNNNNNNNNNNNNNNNNNNNNNNNNNNNNNNNNNNNNNNNNNNNNNNN
>pulcher
----------------------------------------------------------------------------------------------------------------------------------------------------------------------------------------------------------------------GGGCTTGGCGGTGTTTTAGACCTCTCAGGGGAACCTGTCTCGTAATCGACAATCCACGATAAACCTAACCTTTAATGGCAACTCAGCCTGTATACCGTCGTCGTCAGGTAACTTCTTAAAATATAGTAGTTAGCTTGAGAATTGTATTAATTAAAACGTCAGATCAAGGTGCAGCTAATGAAAGGGTGAGGATGGGTTACAATTACATATTTGTAAATACGGAAAACACTTGAAATGAAGTGTCTTAAAGGAGGACTTGAAAGTAATTTTGTCTATATAAATAGAATGAATAGGGCTCTGAAACGTGATACGAGGTCGGACCTGCCCAGTGAGTTTTAAACGGCCGCGGTACTCTGACCGTGCAAAGGTAGCATAATCACTTGCCTTATAATTGAAGGCTGGAATGAATGGTTTGACAAGAATATACCTGTCTCTTTTAGATTATTTAGAATTTTATTTTTGGATGAAAAAGTCCAGATATAATTAAAAGACAAGAAGACCCTATCGAGCTTTAGAGAAGTTAATAGATTTAGTATAAATCAATATAATTAAAAGAAGAGCTATTAAATACTTTGGTTGGGGCAACCAAGGAGCAAGCAAAACCTCCTTTAAATTATAAATCTTACTTGTGTTGATCCAAGAATATTGATTAAAGGAATTAGTTACCGTAGGGATAACAGCATAATCTTTTTCAAGAGCTCATATCGAAAAAAAGGTTTGTGACCTCGATGTTGGACCAGAATGTCCTAAAGATGCAGAAGTCTTTAAGGGTTGGTCTGTTCGACCATTAAANNNNNNNNNNNNNNNNNNNNNNNNNNNNNNNNNNNNNNNNNNNNNNNNNNNNNNNNNNNNNNNNNNNNNNNNNNNNNNNNNNNNNNNNNNNNNNNNNNNNNNNNNNNNNNNNNNNNNNNNNNNNNNNNNNNNNNNNNNNNNNNNNNNNNNNNNNNNNNNNNNNNNNNNNNNNNNNNNNNNNNNNNNNNNNNNNNNNNNNNNNNNNNNNNNNNNNNNNNNNNNNNNNNNNNNNNNNNNNNNNNNNNNNNNNNNNNNNNNNNNNNNNNNNNNNNNNNNNNNNNNNNNNNNNNNNNNNNNNNNNNNNNNNNNNNNNNNNNNNNNNNNNNNNNNNNNNNNNNNNNNNNNNNNNNNNNNNNNNNNNNNNNNNNNNNNNNNNNNNNNNNNNNNNNNNNNNNNNNNNNNNNNNNNNNNNNNNNNNNNNNNNNNNNNNNNNNNNNNNNNNNNNNNNNNNNNNNNNNNNNNNNNNNNNNNNNNNNNNNNNNNNNNNNNNNNNNNNNNNNNNNNNNNNNNNNNNNNNNNNNNNNNNNNNNNNNNNNNNNNNNNNNNNNNNNNNNNNNNNNNNNNNNNNNNNNNNNNNNNNNNNNNNNNNNNNNNNNNNNNNNNNNNNNNNNNNNNNNNNNNNNNNNNNNNNNNNNNN
>aureus
NNNNNNNNNNNNNNNNNNNNNNNNNNNNNNNNNNNNNNNNNNNNNNNNNNNNNNNNNNNNNNNNNNNNNNNNNNNNNNNNNNNNNNNNNNNNNNNNNNNNNNNNNNNNNNNNNNNNNNNNNNNNNNNNNNNNNNNNNNNNNNNNNNNNNNNNNNNNNNNNNNNNNNNNNNNNNNNNNNNNNNNNNNNNNNNNNNNNNNNNNNNNNNNNNNNNNNNNNNNNNNNNNNNNNNNNNNNNNNNNNNNNNNNNNNNNNNNNNNNNNNNNNNNNNNNNNNNNNNNNNNNNNNNNNNNNNNNNNNNNNNNNNNNNNNNNNNNNNNNNNNNNNNNNNNNNNNNNNNNNNNNNNNNNNNNNNNNNNNNNNNNNNNNNNNNNNNNNNNNNNNNNNNNNNNNNNNNNNNNNNNNNNNNNNNNNNNNNNNNNNNNNNNNNNNNNNNNNNNNNNNNNNNNNNNNNNNNNNNNNNNNNNNNNNNNNNNNNNNNNNNNNNNNNNNNNNNNNNNNNNNNNNNNNNNNNNNNNNNNNNATACGAAGTCGGACCTGCCCAGTGAATTTTAAACGGCCGCGGTACTCTGACCGTGCAAAGGTAGCATAATCATTTGCCTTATAATTGAAGGCTGGAATGAATGGTTTGACAAGAATACACCTGTCTCTTTTAGAAAAATTAGAATTTTATTTTTGGATGAAAAAGTCCAGATATAATTAAAAGACAAGAAGACCCTATCGAGCTTTAGAGAAATTAATAGAGTTAATTTAAATTAATATAAGTAAAAAGAAAACTATTAAATACTTTGGTTGGGGCAACCGAGGAGTAAATAAAGCCTCCTTTAAA-AATAAGTCTTACTTGTGTTGATCCAAAGTTTTTGATCAAAGGAATTAGTTACCGTAGGGATAACAGCATTATCTTTTTCAAGAGCCCATATCGAAAAAAAGGTTTGTGACCTCGATGTTGGACCAGTATGTCCTA------------------------------------------------------------------CTGGATTAGTTGGAACAGCCCTAAGGTTACTGATTCGTGCGGAGTTAGGACAACCAGGTGCCTTGCTTGGGGATGATCAGCTATATAATGTGATTGTAACGGCCCATGCTTTTGTTATGATCTTTTTCTTAGTTATACCTATGATAATTGGGGGCTTTGGAAACTGGCTAGTACCGTTGATGTTAGGGGCTCCGGATATAGTATTCCCGCGCTTAAATAACATGAGTTTTTGGCTTTTACCCCCTGCACTTTTACTTCTTTTATCATCGGCAGCTGTAGAAAGGGGAGTAGGAACAGGATGAACTGTATATCCACCCTTAGCTGGGAATTTAGCGCATGCTGGCGGATCTGTAGATCTAGCGATTTTTTCTTTGCATCTTGCTGGGGTTTCTTCTATTTTGGGGGCTGTAAATTTTATTACTACGATTATTAATATACGATGACAAGGAATGAAATTTGAACGTCTTTCATTGTTTGTATGATCTGTAAAAATTACAGCTATTTTGTTACTTTTATCTTTACCTGTGTTGGCCGGGGCTATTACTATGCTTCTAACTGATCGGAATTTTAACACTGCTTTCTTTGACCCTGCAGGAGGTG--------------
>litteratus
TTCGGTAAAAAGATAGTTAGGCAAAGTGCAGTCATAAGACCTTCTGTATAGGAGTAAAATCTATATACTGAAAGTTATGCCAAATATGATTCATTTAAAATGCTGAATCTATGATAGCTTTAAGGGAAACTGGGATTGGATACCCCATTATTTTTAGTTGTAAATTTAGTTTAAGCTTACCGGAGTACTACGAATAAAAAGTTTAAAACTCAAAGGGCTTGGCGGTGTTTTAGACCTCTTAGGGGAACCTGTCTCGTAATCGACAATCCACGTTAGACCTAACCTTTTGTAGCAGTTCAGTTTGTATACCGTCGTCGTCAGGTAACTTCTTAAAATATAGTAGTTAGCTCGATAATTAGATTTATTAAAACGTCAGATCAAGGTGCAGCTAATGAAAAGGTGAGGATGGGTTACAATTACACATTCGTAATAACGC-AAACACTTGAAATTTAGTGTCTCAAAGGAGGACTTAAAAGTAATTTTGATTATATAAACAAAATGAATATGGCTCTGAAACGTGATACGAAGTCGGACCTGCCCAGTGAGT-TTAAACGGCCGCGGTACTCTGACCGTGCAAAGGTAGCATAATCATTTGCCTTATAATTGAAGGCTGGAATGAATGGTTTGACAAGAATATACCTGTCTCCATTAGATTATTTAGAATTTTATTTTTGGATGAAAAAGTCCAGATGCAATTAAAAGACAAGAAGACCCTATCGAGCTTCAGAAAAATTACTAGACTT--TGTAAATCAATATAATTAAAAGAAAAGCTATTAAATACTTTGGTTGGGGCAACCGAGGAGTAATTAAAGCCTCCTCTGAGTTATAAATCGTACTTGTGTTGATCCAGTAATTTTGATCAAAGGAATTAGTTACCGTAGGGATAACAGCATTATCTTTTTCAAGAGCCCATATCGAAAAAAAGGTTTGTGACCTCGATGTTGGACCAGAATGACCTAAAGATGCAGAAGTCTTTAAGGGTTGGTCTGTTCGACCATTAAAATATATTTTGTTTGGTATGTGGTCTGGGTTGGTTGGAACTGCTTTAAGATTATTGATTCGTGCGGAGCTAGGACAGCCTGGTGCTTTACTCGGAGACGATCAGCTATATAATGTAATTGTGACAGCTCATGCTTTTGTAATGATTTTTTTCTTAGTAATACCAATGATAATTGGGGGTTTTGGGAATTGGTTGGTACCTCTAATATTAGGGGCTCCAGATATGGTGTTTCCACGGTTAAATAATATGAGTTTCTGACTTCTTCCTCCTGCTCTTTTATTGCTTCTATCTTCAGCTGCTGTGGAGAGTGGAGTAGGTACGGGATGAACTGTTTATCCACCTTTAGCGGGGAACTTGGCTCATGCTGGTGGATCAGTAGATTTAGCGATTTTTTCTTTACACCTTGCTGGTGTGTCTTCTATTCTAGGGGCTGTAAATTTTATTACTACTATTATTAATATACGATGGCAGGGAATAAAATTTGAGCGTCTTTCATTATTTGTGTGATCTGTGAAAATTACGGCTATTTTACTTTTATTGTCTTTACCTGTTTTAGCTGGTGCAATTACTATGCTTTTAACTGATCGAAATTTTAATACTGCCTTCTTCGACCCAGCAGGAGGTGGTGATCCGATTTTG
>floridulus
TATGGTAAAAAGACAGTTAGGTAATTA-AAACCATCAGACGTTTAATATAGGAGTAAAATCTAAATATTAAAACTTATCTCAAATATGGTTTATTTGGGACACTGAATCTGTGACAGCTTTAAGGGAAACTGGGATTGGATACCCCATTATTTTTAGTTGTAAATTTAGTTTAAGCTTACCGGAGTACTACGAATAAAAAATTTAAAACTCAAAGAGCTTGGCGGTGTTTTAGACCTCTCAGGGGAACCTGTCTCGTAATCGACAATCCACGTCAGACCTAACCCTTTATGGTAACACAGTTTGTATACCGTCGTCGTCAGGTAACTTCTTAAAATATATTAGTTAGCTCGATAATCCCGTTAATTAAAACGTCAGATCAAGGTGCAGCTAATAAAAGGGTGAGGATGGGTTACAATTACAAATTTGTAATTACGGAAGACACTTGAAATTTAGTATCTTGAAGCAGGACTTGAAAGTAATTTTAAGTATATAAATAAAATGAATAAGGCTCTGAAACGTGATACGAAGTCGGACCTGCCCAGTGAATTTTAAACGGCCGCGGTACTCTGACCGTGCAAAGGTAGCATAATCATTTGCCTTATAATTGAAGGCTGGAATGAATGGTTTGACAAGAATATACCTGTCTCTTTTAGATTATATAGAATTTTATTTCTGGGTGAAAAAGCCCAGATGCAATTAAAAGACAAGAAGACCCTATCGAGCTTTAGAAAAATTGATAGATTTAATGTATTTTGATGTTAATGAAAAAAAA-CTATCAAACACTTTGATTGGGGCAATCAAGGAGCAGTTAAAGCCTCCTTCAATTAATAACTTCTACCTGTTTTGATCCAGAAGTTTTGATTAAAGAAATTAGTTACCGTAGGGATAACAGCATTATCTTTTTCAAGAGCCCATATCGAAAAAAAGGTTTGTGACCTCGATGTTGGACCAGAATATCCCAAAGATGCAGAAGTCTTTAAAGGTTGGTCTGTTCGACCATTAAAATATATTCTGTTTGGAATGTGATCCGGCTTGGTTGGAACTGCGTTAAGGTTGTTAATTCGTGCAGAATTAGGGCAGCCTGGTGCCCTTCTTGGCGACGATCAGCTATATAATGTTATTGTAACAGCCCATGCCTTTGTTATAATTTTCTTCCTAGTGATACCTATAATAATTGGAGGTTTTGGGAATTGGTTAGTACCTTTAATACTAGGGGCTCCAGATATGGTGTTCCCGCGATTAAATAACATAAGTTTCTGACTTCTTCCTCCTGCTCTTTTACTACTTCTATCTTCAGCTGCTGTTGAGAGTGGAGTAGGTACAGGGTGAACTGTTTATCCTCCTTTAGCTGGAAATTTAGCCCATGCTGGAGGGTCAGTAGATCTAGCTATCTTTTCTCTACACCTTGCCGGGGTATCTTCTATTTTAGGGGCAGTAAATTTTATTACAACGATTATTAATATACGATGACAAGGGATAAAATTTGAACGGCTCTCTTTGTTTGTGTGATCTGTAAAAATTACAGCTATTTTACTTCTTCTATCCTTACCTGTGTTAGCTGGAGCAATCACTATACTCTTAACCGATCGAAATTTTAACACGGCCTTCTTCGATCCGGCAGGAGGTGGTGATCCTATTTTG
>auricomus
TATGGT-AAAAGACAGTTAAGCAAG-AAGAATCATTAGACCTTTAGTATAGGAGTAAAATCTAGATATTAAAAGTTATATTAGTTGTGGTTTATTTATAGTGCTGAATCTGTGATAACTTTAAGGGAAACTGGGATTGGATACCCCATTATTTTTAGTTGTAAATTTAGTTTAAGCTTACCGGAGTACTACGAATAAAA-GTTTAAAACTCAAAGGGCTTGGCGGTGTTTTAGACCTCTCAGGGGAACCTGTCTCGTAATCGACAATCCACGTTAAACCTAACCTTTTATGGCAATACAGCCTGTATACCGTCGTCGTCAGGTAACTTCTTAAAATATAGTAGTTAGCTCGAGAATTAAATTAATTAGAACGTCAGATCAAGGTGCAGCTTATAAAGAGGTGAGGATGGGTTACAATTACATATTTGTAAATACGG-AAATACTTGAAACATAGTATCATAAAGGAGGACTTGAAAGTAATTTTAGTTATATAAATAGAATGAATATGGCTCTGAAACGTGATACGAAGTCGGACCTGCCCAGTGAATTTTAAACGGCCGCGGTACTCTGACCGTGCAAAGGTAGCATAATCATTTGCCTTATAATTGAAGGCTGGAATGAATGGTTTGACAAGAATACACCTGTCTCTTTTAGATTGATTAGAATTTTATTTTTGGATGAAAAAGTCCAGATACGATTAAAAGACAAGAAGACCCTATCGAGCTTTAGAAAAATTAATAGAGTTATTTTAAGCCAATATAAGTAAAAGAAAAGCTATTAAATACTTTGGTTGGGGCAACCAAGGAGTAAGTAAAGCCTCCTTT-TATGATAAATCTTATTTGTATTGATCCAAATTTTTTGATCAAAGGAATTAGTTACCGTAGGGATAACAGCATTATCTTTTTCAAGAGCCCATATCGAAAAAAAGGTTTGTGACCTCGATGTTGGACCAGAATATCCTAAAGATGCAGAAGTCTTTAAGGGTTGGTCTGTTCGACCATTAAAGTATATTTTATTTGGTATATGATCTGGGTTAGTTGGAACGGCCCTAAGATTATTAATTCGTGCAGAGTTAGGACAACCAGGTGCTCTGCTTGGAGATGATCAACTATATAATGTAATTGTTACAGCCCATGCTTTTGTTATAATTTTTTTCTTAGTGATGCCTATAATAATCGGAGGATTTGGAAATTGGTTGGTGCCATTAATATTGGGAGCTCCAGATATAGTATTTCCACGTTTAAATAACATAAGTTTTTGACTTTTACCTCCTGCACTCTTACTTCTTTTATCATCAGCTGCAGTAGAAAGCGGTGTTGGAACAGGATGAACTGTATATCCACCATTAGCAGGGAATTTAGCACATGCCGGCGGGTCTGTAGATTTAGCAATTTTTTCTTTACATCTTGCTGGAGTTTCTTCCATTTTAGGAGCAGTAAATTTTATTACTACAATCATTAATATGCGATGACAAGGAATAAAATTTGAACGTCTTTCGTTATTTGTATGATCTGTAAAGATTACAGCTATTTTGCTTCTTCTATCTTTACCTGTCTTAGCCGGGGCTATTACTATGCTTTTGACTGATCGAAATTTTAATACTGCTTTCTTTGATCCTGCAGGAGGCGGTGACCCTATTTTA
>acutangulus
TATGGTAAAAAGACAGTTAAGC-AAAAAAAACCATAGCACCCTTAATGCATGGGTAAAATCTACACATTAAGAGTTACTTTATAAGTGGTTCATTTTAAATGCTGAGTCTGTGACAGCTTTAGGGGAAACTGGGATTGGATACCCCACTATTTTTAGTCATAAATTGATTTTAAGTCTACCAGAGTACTACGAATAAAAAGTTTAAAACTCAAAGGGCTTGGCGGTGTTTTAGACCTCTCAGGGGAACCTGTCTCATAATCGACAATCCACGTCAGACCTGACCTTTAATGGCAAATCAGCTTGTATACCGTCGTCGTCAGGTAACTTCTTAAAATATAGTAGTTAGCTTGATAATCTTATTAATTGAAACGTCAGATCAAGGTGCAGTTAATATAAAGGGGAGGATGGGTTACAATTATATATTCATAATTACGAATGACACTAAGAATAAAATGTT-TAAAGGAGGACTTGAAAGTAATTTTAATTATATAAGTAAAATGAATAAGGCTCTGAAACGTGATACGAAGTCGGACCTGCCCAGTGAATATTAAACGGCCGCGGTACTCTGACCGTGCAAAGGTAGCATAATCATTTGCCTTATAATTGAAGGCTGGAATGAATGGTTTGACAAGAATATAGCTGTCTCTTTATGGTTGCTTAGAACTTTATTTCTGGATGCAAAAGTCCAGATTAAATTAAAAGACAAGAAGACCCTATCGAGCTTTAGAAAAATTAGTAGATTTATTTATAACTGATA-TTATAAAAGAAAGGCTACTAAATACTTTGGTTGGGGCAACCGAGGAGTAAGCAAAGCCTCCTTTAAAACATAAGTCATACTTGAGTTGATCCAAAATTTTTGATCAAAGGAATTAGTTACCGTAGGGATAACAGCATTATCTTTTTCAAGAGCCCATATCGAAAAAAAGGTTTGTGACCTCGATGTTGGACCAGAATATCCTGAAGATGCAGAAGTCTTTAAGGGTTGGTCTGTTCGACCATTAAATTATATTTTATTTGGTATATGGTCTGGGTTGGTTGGAACTGCGTTAAGTTTGCTTATTCGTGCGGAATTAGGGCAGCCTGGTGCTCTTCTAGGAGACGATCAGTTGTATAATGTAATTGTGACAGCACATGCTTTCGTTATAATTTTCTTTTTAGTAATGCCTATGATAATTGGAGGATTTGGGAATTGATTAGTACCTTTGATATTAGGAGCTCCAGATATGGTTTTTCCTCGTTTAAATAATATAAGTTTTTGACTTCTTCCTCCCGCTCTTTTGCTTTTATTATCATCAGCTGCTGTGGAGAGTGGAGTTGGTACCGGATGAACGGTATATCCACCTTTAGCAGGAAATTTAGCACATGCAGGGGGATCTGTAGATCTAGCTATTTTTTCTTTACATCTTGCTGGTGTTTCTTCTATTTTGGGTGCAGTAAACTTTATTACTACGATTATTAACATACGATGACAAGGAATAAAATTTGAGCGCCTTTCGCTTTTTGTGTGGTCTGTAAAAATTACAGCTATTTTACTTTTGTTATCTTTACCTGTATTAGCGGGTGCAATTACTATACTTTTAACTGACCGAAATTTCAACACAGCTTTCTTTGATCCAGCAGGAGGTGGTGACCCTATTCTG
>namocanus
TATGGTAAAAAGACAGTTAGGCAGTT-GAAGCCACCAGACCGCTAGTAGAGGAGTAAAATCTACATACAGGCAGTTAGACCGAATGTGGTTGACTTAAAGTGCTGAGGCTGTGAAAGCTTTTAGGGAAACTGGGATTGGATACCCCACTATTTCTAGCTATAAATTTACTGTTAATATACCAGAGTACTACGAATAAAAAGTTTAAAACTCAAAGGGCTTGGCGGTGTTTTAGACCTCTCAGGGGAACCTGTCTCATAATCGACAATCCACGTTAAACCTAACCTTTTATAGTAGTTCAGCCTGTATACCGTCGTCGTCAGGTAACTTCTTAAAATATAGTAGTTAGCTAGAAAATTCTATTAATTAAAACGTCAGATCAAGGTGCAGCTAATGAAAAGGGGAGGATGGGTTACAATTATAAATTCATAACTACGGAGAGAGCTTGAAATAAAGCGATTTAAAGGAGGACTTGAAAGTAATTTTGATTATATAAAGAAAATGAATGTGGCTCTGAAACGTGATACGAAGTCGGACCTGCCCAGTGAGTTTTAAACGGCCGCGGTACTCTGACCGTGCAAAGGTAGCATAATCATTTGCCTTATAATTGAAGGCTGGAATGAATGGTTTGACAAGAATACAACTGTCTCTTTGTGATTGCTTAGAATTTTATTTTTAGATGAAAAAGTCTAAATGCCATTAAAAGACAAGAAGACCCTATCGAGCTTCAGAAAAATTAGCAGGCATATTAGAACTCAATATTAGTAAAAGAAAGGCTGTTAAATACTTTGGTTGGGGCAACCTAGGAGTAAGTAAAGCCTCC--TAATTAATAAGCCGTACTTGTGTTGATCCAAGCATATTGATCAAAGGAATTAGTTACCGTAGGGATAACAGCATTATCTTTTTCAAGAGCCCATATCGAAAAAAAGGTTTGTGACCTCGATGTTGGACCAGAATATCCTAAAGATGCAGAAGTCT----------------------------ATATATTTTATTCGGAATATGATCAGGGCTGGTTGGAACAGCCCTAAGATTATTAATTCGTGCAGAGCTTGGGCAGCCTGGGGCTTTGCTTGGAGATGATCAGTTATATAATGTTATTGTAACAGCACATGCCTTTGTTATAATCTTTTTTTTGGTAATGCCTATAATAATTGGTGGGTTTGGAAATTGGTTGGTGCCTCTGATGCTAGGGGCTCCAGACATGGTTTTCCCGCGCCTAAATAATATAAGTTTTTGGCTTCTTCCTCCTGCACTTCTACTCCTCTTGTCGTCGGCAGCTGTTGAGAGTGGTGTGGGAACCGGATGAACTGTATATCCACCTTTGTCGGGGAATTTGGCTCACGCCGGTGGTTCTGTAGACCTGGCTATTTTTTCATTACATCTTGCGGGTGTTTCTTCAATTTTGGGAGCGGTGAATTTCATCACTACAATTATTAATATACGATGGCAGGGGATGAAATTTGAGCGTCTTTCTCTGTTTGTGTGGTCGGTGAAGATTACGGCTATTTTACTTTTATTATCTTTACCTGTTCTGGCTGGGGCAATCACTATGTTGTTGACTGATCGGAATTTTAACACTGCCTTTTTTGACCCCGCTGGAGGTGGTGATCCTATTTTG
>patricius
NNNNNNNNNNNNNNNNNNNNNNNNNNNNNNNNNNNNNNNNNNNNNNNNNNNNNNNNNNNNNNNNNNNNNNNNNNNNNNNNNNNNNNNNNNNNNNNNNNNNNNNNNNNNNNNNNNNNNNNNNNNNNNNNNNNNNNNNNNNNNNNNNNNNNNNNNNNNNNNNNNNNNNNNNNNNNNNNNNNNNNNNNNNNNNNNNNNNNNNNNNNNNNNNNNNNNNNNNNNNNNNNNNNNNNNNNNNNNNNNNNNNNNNNNNNNNNNNNNNNNNNNNNNNNNNNNNNNNNNNNNNNNNNNNNNNNNNNNNNNNNNNNNNNNNNNNNNNNNNNNNNNNNNNNNNNNNNNNNNNNNNNNNNNNNNNNNNNNNNNNNNNNNNNNNNNNNNNNNNNNNNNNNNNNNNNNNNNNNNNNNNNNNNNNNNNNNNNNNNNNNNNNNNNNNNNNNNNNNNNNNNNNNNNNNNNNNNNNNNNNNNNNNNNNNNNNNNNNNNNNNNNNNNNNNNNNNNNNNNNNNNNNNNNNNNNNNNNNNNNNATACGAAGTCGGACCTGCCCAGTGAGTTTTAAACGGCCGCGGTACTCTGACCGTGCAAAGGTAGCATAATCATTTGCCTTATAATTGAAGGCTGGAATGAATGGTTTGACAAGAATACATCTGTCTCTTTTTGATTTCCTAGAATTTTATTTTTGGATGAAAAAGTCCAGATAATATTAAAAGACAAGAAGACCCTATCGAGCTTTAGAGGAGTTAATAGAATTAGTAATAGTCAATAAAAATAAAAGAAGAACTATTAAATACTTTGGTTGGGGCAACCGAGGAGTAAGTAAAGCCTCCTTTAGATTTTAAAACCTACTTGTGTTGATCCAAAGGTTTTGATCAAAGGAATTAGTTACCGTAGGGATAACAGCATTATCTTTTTTAAGAGCCCATATCGAAAAAAAGGTTTGTGACCTCGATGTTGGACCAGAATATCCTGAAGATGCAGAAGTCTTTAAGGGTTGGTCTGTTCGACC------GTATATTTTGTTTGGTATATGATCTGGATTAGTGGGGACCGCCTTAAGTTTATTGATTCGTGCGGAGTTAGGGCAACCTGGTGCATTGCTTGGAGATGATCAATTGTATAATGTGATTGTGACAGCACATGCTTTTGTTATAATCTTTTTTTTAGTAATACCTATAATAATTGGGGGGTTTGGAAATTGGTTGGTGCCTTTGATATTGGGGGCTCCAGATATAGTTTTTCCTCGTTTAAATAATATAAGTTTTTGGTTGCTTCCTCCTGCACTTTTACTTCTATTGTCGTCGGCTGCAGTAGAAAGAGGGGTAGGTACGGGATGAACGGTATATCCACCTTTGGCAGGGAATCTAGCTCATGCTGGGGGTTCTGTAGATCTTGCGATTTTTTCTCTACATCTTGCTGGGGTTTCTTCTATTTTAGGTGCAGTAAATTTCATTACTACGATTATTAATATGCGATGGCAAGGAATAAAATTTGAGCGCCTTTCGTTATTTGTGTGATCGGTAAAAATTACTGCTATTTTACTTCTTTTGTCTCTACCTGTGTTAGCAGGAGCAATTACTATACTTTTGACGGATCGGAATTTTAATACTGCCTTTTTTGATCCAGCAGGAGGTGGTGATCCTATTT--
>plinthis
TACGGTAAAAAGACAGTTAAGCAAACTATAATCATTAGATCTTCAATATAGGAGTAAAATCCAAATATTGAAAGTTATGTCGAATATGATTTTTTTTAGGCGCTGAATCTGTGACAACTTTAAGGGAAACTGGGATTGGATACCCCATTATTTTTAGTCGTAAATTTGGCTTAAGTCTACCAGAGCACTACGAATAAAAAGTTTAAAACTCAAAGAGCTTGGCGGTGTTTTAGACCTCTCAGGGGAACCTGTCTCGTAATCGACAATCCGCGTTAAACCTAACCCTTTATAGCAATTCAGCCTGTATACCGTCGTCGCCAGGTAACTTCTTAAAATATAGTAGTTAGCTTGAAAATTATATTAATTAAAACGTCAGATCAAGGTGCAGCTAATAAAAGGGAGAGGATGGGTTACAATTACATATTTGTAATTACGGAAAATGCTTGAAACAAAGTGTTATAAAGGAGGACTTGAAAGTAATCTTGATTATATAAACAGGGTGAATAGGGCTCTGAAACGTGATACGAAGTCGGACCTGCCCAGTGATTATTAAACGGCCGCGGTACTCTGACCGTGCAAAGGTAGCATAATCATTTGCCTTATAATTGAAGGCTGGAATGAATGGTTTGACAAGAATACACCTGTCTCTTTTTGATTCCCTAGAATTTTATCTCTGGATGAAAAAGTCCAGATATTATTAAAAGACAAGAAGACCCTATCGAGCTTCAGAAAACTTAGTAGACTTAATAATAGTCAATATTAATAAAAGAAGAACTACTAAATACTTTGGTTGGGGCAACCGAGGAGCAAACAGAGCCTCCTTTAAGTCATAAGTCGTACTCGTATTGATCCAAAGATTTTGATCAAAGGAATTAGTTACCGTAGGGATAACAGCATTATCTTTTTCAAGAGCCCATATCGAAAAAAAGGTTTGTGACCTCGATGTTGGACCAGAATGTCCTAAAGATGCAGAAGTCTTTAAGGGTTGGTCTGTTCGACCATTAAAGTATATTTTATTTGGTATATGATCTGGGTTAGTTGGAACAGCATTAAGACTATTAATTCGTGCAGAGCTAGGGCAACCTGGTGCTCTGCTTGGAGATGATCAGCTTTATAATGTAATTGTAACAGCACATGCCTTTGTTATAATTTTTTTTCTGGTGATGCCTATAATAATTGGGGGATTTGGAAACTGGCTAGTGCCTTTAATGTTAGGGGCTCCAGATATGGTGTTTCCTCGATTAAACAATATGAGTTTCTGGCTTCTTCCTCCTGCGCTTCTACTTCTCCTGTCGTCAGCTGCGGTAGAAAGCGGAGTGGGTACGGGATGAACTGTGTACCCTCCTCTAGCAGGAAATCTTGCTCATGCTGGTGGTTCTGTAGATCTAGCGATTTTTTCTTTACACCTTGCTGGGGTGTCTTCTATTTTAGGGGCAGTAAACTTTATTACTACAATTATTAATATGCGATGGCAAGGAATGAAATTTGAACGTCTTTCGTTGTTTGTGTGATCAGTGAAAATTACGGCTATTTTACTTCTTTTATCTTTGCCTGTGTTAGCGGGGGCGATTACTATACTTTTAACTGATCGAAATTTTAACACTGCCTTTTTTGATCCAGCAGGAGGTGGTGATCCTATTTTG
>anabathrum
TTCGGTAAA--GACAGTTAGGCAA-AAAGAATCGTTAGACCTTTAGTACAGGAGTAAAATCTAAATACTAAGAGTTATCTCCAACACGGTTTATTTTAAAAGCTGAATCTGTGACAACTTTAAGGGAAACTGGGATTGGATACCCCATTATTTTTAGTAGTAAATTTTATTTAAATATACCAGAGTACTACGAATAAAAAGTTTAAAACTCAAAGAGCTTGGCGGTGTTTTAGACCTCTCAGGGGAACCTGTCTCATAATCGACAATCCACGTTATACCCGACCCTCTATGGCAATTCAGCCTGTATACCGTCGTCGTCAGGTAACTTTTTAAAATATAGTAGTTAGCTTGAAAACCCTATTAATTAAAACGTCAGATCAAGGTGCAGCTTATAAGAGGGAGAGGATGGGTTACAATTATAAATTTATAATTACGAAAGACGCTTAAAATAAAGCATC-AGAAGGAGGACTTGAAAGTAATTTTAGCTACATAAATAAAATGAATAAGGCTCTGAAACGTGATACGAAGTCGGACCTGCCCAGTGAGTTTTAAACGGCCGCGGTACTCTGACCGTGCAAAGGTAGCATAATCATTTGCCTTATAATTGAAGGCTGGAATGAATGGTTTGACAAGAATATATCTGTCTCTTATTGATTTCCTAGAATTTTATTTTTGGATGAAAAAGTCCAGATTATATTAAAAGACAAGAAGACCCTATCGAGCTTTAGAGAAGTTAATGGATTT-AAAATAATCAATATTAATAAAAGAAAGCCCATTAAGTACTTTGGTTGGGGCAACCGAGGAGTAAACAAAACCTCCTTTAAATTTTAAGTCTTACTTGTATTGAGCCAGGAATTTTGATCAAAGAAATTAGTTACCGTAGGGATAACAGCATTATCTTTTTTAAGAGCCCATATCGAAAAAAAGGTTTGTGACCTCGATGTTGGACCAGAATGTCCTAAAGATGCAGAAGTCTTTAAGGGTTGGTCTGTTCGACCATTAAAATATATTTTATTTGGAATGTGATCTGGATTAGTTGGGACTGCACTAAGTTTATTAATTCGTGCCGAGTTAGGACAGCCTGGTGCTTTACTTGGAGATGACCAACTATATAATGTCATTGTAACAGCACATGCTTTTGTTATAATCTTTTTTTTAGTAATACCTATAATGATTGGTGGATTTGGAAATTGGTTGGTACCGTTGATGTTAGGAGCTCCAGATATAGTTTTCCCTCGATTAAATAACATAAGTTTCTGGTTGCTCCCTCCTGCACTTTTACTTCTTTTATCTTCAGCTGCAGTAGAAAGAGGAGTGGGAACAGGATGGACAGTATATCCTCCTCTTGCAGGAAATCTTGCTCATGCCGGAGGATCTGTAGATTTAGCAATTTTTTCTCTTCACCTTGCTGGTGTTTCCTCTATTTTAGGAGCGGTAAATTTTATCACTACAATCATTAATATACGATGACAAGGAATGAAGTTTGAACGTTTATCCTTATTTGTTTGGTCAGTAAAAATTACTGCTATTTTACTTCTTTTGTCTCTTCCTGTATTGGCAGGTGCAATTACTATACTATTAACGGATCGAAATTTTAATACCGCTTTCTTTGATCCAGCAGGAGGCGGAGACCCAATTTTA
>delanoyae
TATGGTAAAAAGACAGTTAAGCTATAAAAAGTTATTAGACCCTTAGTATAGGAGTAAAATCTAAATACTAAAAGTTATACGGAATATGGCTTAGTTAAAATGCTGAAGCTGTGATAGCTTTAAGGGAAACTGGGATTGGATACCCCATTATTTTTAGTTGTAAATTTAGTTTAAGCTTACCAGAGTACTACGAATAAAAAATTTAAAACTCAAAGAGCTTGGCGGTGTTTTAGACCTCTCAGGGGAACCTGTCTCATAATCGACAATCCACGTTAAACCTAACCTTTGATAGCAATTCAGCCTGTATACCGTTGTCGTAAGGTAACTTCTTAAAATATAGTAGTTAGCTTGAAAATTTTATTAATTAAAACGTCAAATCAAGGTGCAGCTAATAAAAAGGTGAAGATGGGTTACAATTACATATTTGTAAATACGGTAAACATTTGAAA--GAATGTCTTAAAGGAGGACTTGAAAGTAATTTTAATTATATAAACAAAATGAATAAGGCTCTGAAACGTGATACGAAGTCGGACCTGCCCAGTGAGTTTTAAACGGCCGCGGTACTCTGACCGTGCAAAGGTAGCATAATCATTTGCCTTATAATTGAAGGCTGGAATGAATGGTTTGACAAGAATACACCTGTCTCTTTTAGATTATTTAGAATTTTATTTCTGGATGAAAAAGTTCAGATAGCATTAAAAGACAAGAAGACCCTATTGAGCTTTAGAGAAATTAATAGATTTAATATAAATCGATATAAATAAAAGAAAAGCTATTAAATACTTTGGTTGGGGCAACCGAGGAGCAAATAAAGACTCCTCTAAATCATAAATCTTACTTGTGTTGATCCAAAAATTTTGATCAAAGGAATTAGTTACCGTAGGGATAACAGCATTATCTTTTTCAAGAGCCCATATCGAAAAAAAGGTTTGTGACCTCGATGTTGGACCAGAATGTCCTAAAGATGCAGAAGTCTTTAAAGGTTGGTCTGTTCGACCATTAAA---------ATTCGGTATATGATCTGGATTGGTTGGAACTGCCCTTAGATTGCTCATTCGTGCAGAATTAGGTCAACCGGGTGCCTTACTTGGAGATGACCAGTTGTATAATGTTATTGTTACAGCCCATGCTTTTGTTATAATTTTTTTTTTAGTTATACCTATAATGATGGGGGGTTTTGGAAACTGGTTAGTACCTTTGATGTTAGGAGCTCCAGATATGGTATTTCCTCGTTTAAATAATATAAGTTTCTGGCTTCTTCCTCCTGCGCTTCTACTTCTTTTATCATCAGCAGCCGTAGAAAGTGGGGTAGGTACAGGATGAACTGTATATCCACCCCTGTCTGGAAATCTGGCTCATGCTGGCGGATCAGTAGATCTGGCAATTTTTTCTTTACATCTTGCTGGTGTATCTTCTATTTTAGGAGCGGTAAATTTTATTACTACAATTATTAATATGCGATGACAAGGAATAAAATTTGAGCGTCTTTCGTTGTTTGTATGGTCAGTAAAAATTACAGCTATTTTACTTCTTTTATCTCTACCTGTGTTAGCAGGCGCAATTACTATACTTCTAACTGATCGAAATTTTAATACTGCTTTCTTTGATCCTGCAGGAGGTGGGGATCCCATTTTA
>figulinus
TACGGTAAAAAGACAGTTAGGCAAAAAGGAATCATTGGATCTTTAGTATAGGAGTAAAATCTAGATACTAAAAGTTATACCTGGCATGATTTGTTTAAGG-GCTGAATCTGTGATAGCTTTAAGGGAAACTGGGATTGGATACCCCATTATTTCTAGTTGTAAATTTAGTTTGGGCTTACCGGAGTACTACGAATTAAAAGTTTAAAACTCAAAGGGCTTGGCGGTGTTTTAGACCTCTTAGGGGAACCTGTCTCGTAATCGACAATCCACGTTAAACCTAACCCTTTGTGGCATGACAGCCTGTATACCGTCGTCGTCAGGTAACTTCTTAAAATATAGTAGTTAGCTCGAGAACATTGTTGGTTAAAACGTCAGATCAAGGTGCAGCTAATAAAAGGGTGAGGATGGGTTACAATTATATATTTATAAGTATGATAGACATTTGAAATGAAATGTCTTGAAGGAGGACTTAAAAGTAATTTTGATTATATAAATAAAATGAATATGGCTCTGAAACGTGATACGAAGTCGGGCCTGCCCAGTGAGTTTTAAACGGCCGCGGTACTCTGACCGTGCAAAGGTAGCATAATCATTTGCCTTATAATTGAAGGCTGGAATGAATGGTTTGACAAGAATACAGCTGTCTCTTTTAGATTGTTTAGAATTTTATTTCTGAATGAAAAAGTTCAGATATAATTAAAAGACAAGAAGACCCTATCGAGCTTTAGAAGAATTAGTAGATTTAATGTTAGTTAATATAAGTAAAAGAGAGTCTATTAAAAATTTTGGTTGGGGCAACCAAGGAGTAGATAAAGCCTCCTTTAAGTTAATAGTCTTACTTGTGTTGATCCAGAGTTTTTGATCAAAGGAATTAGTTACCGTAGGGATAACAGCATTATCTTTTTCAAGAGCCCATATCGAAAAAAAGGTTTGTGACCTCGATGTTGGACCAGAATGTCCTAAAGATGCAGACGTCTTTGAGGGTTGGTCTGTTCGACCATTAAAGTATATTTTATTTGGGATGTGGTCTGGCTTAGTTGGAACTGCATTGAGGTTGCTAATTCGTGCAGAGTTAGGGCAGCCTGGTGCTTTACTTGGAGACGATCAATTGTATAATGTGATCGTAACGGCGCATGCTTTTGTTATAATTTTTTTCTTAGTGATGCCTATGATGATTGGGGGCTTTGGGAATTGATTGGTACCATTGATGTTAGGGGCTCCAGATATAGTATTTCCTCGGTTAAATAACATAAGTTTTTGGCTTCTTCCTCCTGCACTTTTGCTTCTCTTGTCGTCGGCCGCGGTGGAGAGCGGAGTGGGTACAGGGTGAACTGTATATCCACCTTTGGCTGGTAATTTGGCGCATGCTGGTGGGTCTGTAGATCTTGCGATTTTTTCTTTACATCTTGCTGGAGTATCTTCTATTTTGGGGGCGGTAAATTTTATTACTACGATTATTAATATACGATGACAGGGAATAAAGTTTGAACGTCTTTCGTTGTTTGTCTGATCAGTGAAGATTACGGCTATTTTGCTTTTATTGTCTTTACCTGTATTGGCGGGAGCAATTACTATGCTTTTGACTGRTCGAAATTTTAATACTGCTTTTTTTGATCCAGCAGGAGGTGGTGATCCTATCTTG
>luquei
NNNNNNNNNNNNNNNNNNNNNNNNNNNNNNNNNNNNNNNNNNNNNNNNNNNNNNNNNNNNNNNNNNNNNNNNNNNNNNNNNNNNNNNNNNNNNNNNNNNNNNNNNNNNNNNNNNNNNNNNNNNNNNNNNNNNNNNNNNNNNNNNNNNNNNNNNNNNNNNNNNNNNNNNNNNNNNNNNNNNNNNNNNNNNNNNNNNNNNNNNNNNNNNNNNNNNNNNNNNNNNNNNNNNNNNNNNNNNNNNNNNNNNNNNNNNNNNNNNNNNNNNNNNNNNNNNNNNNNNNNNNNNNNNNNNNNNNNNNNNNNNNNNNNNNNNNNNNNNNNNNNNNNNNNNNNNNNNNNNNNNNNNNNNNNNNNNNNNNNNNNNNNNNNNNNNNNNNNNNNNNNNNNNNNNNNNNNNNNNNNNNNNNNNNNNNNNNNNNNNNNNNNNNNNNNNNNNNNNNNNNNNNNNNNNNNNNNNNNNNNNNNNNNNNNNNNNNNNNNNNNNNNNNNNNNNNNNNNNNNNNNNNNNNNNNNNNNNNNNNNATACGAAGTCGGACCTGCCCAGTGAGTTTTAAACGGCCGCGGTACTCTGACCGTGCAAAGGTAGCATAATCATTTGCCTTATAATTGAAGGCTGGAATGAATGGTTTGACAAGAATACACCTGTCTCTTTTAGATTATTTAGAATTTTATTTCTGGATGAAAAAGTTCAGATAGCATTAAAAGACAAGAAGACCCTATTGAGCTTTAGAGAAATTAATAGATTTAATATAAATCGATATAAATAAAAGAAAAGCTATTAAATACTTTGGTTGGGGCAACCGAGGAGCAAATAAAGACTCCTCTAAATCATAAATCTTACTTGTGTTGATCCAAAAATTTTGATCAAAGGAATTAGTTACCGTAGGGATAACAGCATTATCTTTTTCAAGAGCCCATATCGAAAAAAAGGTTTGTGACCTCGATGTTGGACCAGAATGTCCTAAAGATGCAGAAGTCTTTAAAGGTTGGTCTGTTCGACCATTAAA---------ATTCGGTATATGATCTGGATTGGTTGGAACTGCCCTTAGATTGCTCATTCGTGCAGAATTAGGTCAACCGGGTGCCTTACTTGGAGATGACCAGTTGTATAATGTTATTGTTACAGCCCATGCTTTTGTTATAATTTTTTTTTTAGTTATACCTATAATGATGGGGGGTTTTGGAAACTGGTTAGTACCTTTGATGTTAGGAGCTCCAGATATGGTATTTCCTCGTTTAAATAATATAAGTTTCTGGCTTCTTCCTCCTGCGCTTCTACTTCTTTTATCATCAGCAGCCGTAGAAAGTGGGGTAGGTACAGGATGAACTGTATATCCACCCCTGTCTGGAAATCTGGCTCATGCTGGCGGATCAGTAGATCTGGCAATTTTTTCTTTACATCTTGCTGGTGTATCTTCTATTTTAGGAGCGGTAAATTTTATTACTACAATTATTAATATGCGATGACAAGGAATAAAATTTGAGCGTCTTTCGTTGTTTGTATGGTCAGTAAAAATTACAGCTATTTTACTTCTTTTATCTCTACCTGTGTTAGCAGGCGCAATTACTATACTTCTAACTGATCGAAATTTTAATACTGCTTTCTTTGATCCTGCAGGAGGTGGGGATCCCATTTTA
>proximus
--CGGT-AAAAGACAGTTATAC-AGTCATGATCATTAGACCTTTAGTAGAGGAGTAAAATCTATATACTGAAAGTTATACTGGATATGATTTATTGAAGATGTTGAATCTGTGACAGCTTTAAGGGAAACTGGGATTGGATACCCCATTATTTTTAGTCGTAAATTTAGTTTAAACTTACCAGAGTACTACGAATAAAAAATTTAAAACTCAAAGGGCTTGGCGGTGTTTTAGACCTCTCAGGGGAACCTGTCTCGTAATCGACAATCCGCGTTAAACCTAACCCTTTATGGTAATTCAGCCTGTATACCGTCGTCGTCAGGTAACTTCTTAAAATATAGTAGTTAGCTCGAGAACATTATTAATTAAAACGTCAGATCAAGGTGCAGCTAATAAGAGGGTGAGGATGGGTTACAATTACAGATTTGTAAATACGGAAAACATTTGAAACGAAGTGTCTTAAAGGAGGACTTGAAAGTAATTTTAATTATATAAATAAGATGAATAAGGCTCTGAAACGTGATACGAAGTCGGACCTGCCCAGTGAATTTTAAACGGCCGCGGTACTCTGACCGTGCAAAGGTAGCATAATCATTTGCCTTATAATTGAAGGCTGGAATGAATGGTTTGACAAGAATACATCTGTCTCTTTTTGATTATTTAGAATTTTATTTTTGGATGAAAAAGTCCAGATATTATTAAAAGACAAGAAGACCCTATCGAGCTTCAGAAAAATTAGTAGGCTTAATCGAAATCTATATAAGTAAAAGAAAAGCTATTAAATACTTTGGTTGGGGCAACCGAGGAGTAATTAGAGCCTCCTTTAAGTCGTAAGTCTTACTTGTGTAGATCCAAGAATTTTGATCAAAGGAATTAGTTACCGTAGGGATAACAGCATTATCTTTTTCAAGAGCCCATATCGAAAAAAAGGTTTGTGACCTCGATGTTGGACCAGAATGTCCTAAAGATGCAGAAGTCTTTAAGGGTTGGTCTGTTCGACCATTAAAATATATTTTATTTGGGATATGGTCTGGTTTAGTTGGAACGGCTTTAAGGTTGTTAATTCGTGCAGAATTAGGGCAGCCGGGTGCTTTACTTGGAGATGATCAGCTATATAATGTGATTGTAACGGCCCATGCTTTTGTTATAATTTTTTTCTTAGTGATGCCTATAATGATTGGAGGTTTTGGGAATTGATTAGTGCCTTTGATATTAGGGGCTCCAGATATAGTATTTCCTCGTTTAAATAATATAAGTTTTTGGCTTCTTCCTCCGGCACTTTTACTTCTTCTGTCGTCAGCTGCAGTAGAAAGGGGGGTAGGTACGGGATGAACTGTATACCCGCCTTTGGCTGGAAATTTGGCTCACGCCGGTGGTTCTGTGGATCTAGCGATTTTTTCTTTACACCTTGCTGGTGTATCTTCTATTTTAGGAGCAGTGAACTTTATTACTACGATTATTAACATACGATGACAGGGGATAAAGTTTGAGCGTCTTTCTTTGTTTGTTTGGTCGGTGAAGATTACGGCTATTTTACTTCTTTTGTCTTTACCTGTATTGGCAGGTGCAATTACTATGCTTTTAACTGATCGAAATTTTAATACTGCGTTTTTTGACCCAGCAGGAGGTGGTGATCCTATTTTG
>nobilis
TACGGTAAAAAGACAGTTAAAC----------CATTGGACCTTTAGTGTAGGAGTAAAATCCGAATACTAAAAGTTACACCCGATATGGTCG----------TTGAATCTGTGATAGCTTTAAGGGAAACTGGGATTGGATACCCCATTATTTTTAGCTGTAAATTTAG--TAAGTTTACCCGAGTACTACGAATAAAAAGTTTAAAACTCAAAGGACTTGGCGGTGTTTTAGACCTCTTAGGGGAACCTGTCTCGTAATCGACAATCCACGTTAAACCTGACCTTTTTTAGTAA-ACAGCCTGTATACCGTCGTCGTCAGGTAACTTCTTAAAATATAATGGTTAGCTTGAGAATTAGATGAATTAAAACGTCAGATCAAGGTGCAGCTGATAAAAAGGTGAGGATGGGTTACAATTATATACTTGTAATTACGGATAATGCTTGAAATAAAGTATATTGAAGGAGGACTTAAAAGTAATTCTAATTATATAAATAGAGTGAATAAGGCTCTGAAACGTGATACGAAGTCGGACCTGCCCAGTGA-TTTTAAACGGCCGCGGTACTCTGACCGTGCAAAGGTAGCATAATCATTTGCCTTATAATTGAAGGCTGGAATGAATGGTTTGACAAGAATACGTCTGTCTCTTTTAAATTGCTTAGAATTTTATTTTTGGATGAAAAAGTCCAGATATGATTAAAAGACAAGAAGACCCTATCGAGCTTTAGAAAAGTTAATAGGTTTGATTTAAACTAATATAGATAAAAATAAAACTATTAAATACTTTGGTTGGGGCAACCGAGGAGTAGAAAAAGCTTCCTTTAAATAATAAGTCTTGCTTGTGCTGATCCAAAATTTTTGATTAAAGAAATTAGTTACCGTAGGGATAACAGCATTATTTTTTTCAAGAGCTCATATCGAAAAAAAAGTTTGTGACCTCGATGTTGGACCAGAATACCCCAAAGATGCAGAAGTCTTTAAAGGTTGGTCTGTTCGACCATTAAANNNNNNNNNNNNNNNNNNNNNNNNNNNNNNNNNNNNNNNNNNNNNNNNNNNNNNNNNNNNNNNNNNNNNNNNNNNNNNNNNNNNNNNNNNNNNNNNNNNNNNNNNNNNNNNNNNNNNNNNNNNNNNNNNNNNNNNNNNNNNNNNNNNNNNNNNNNNNNNNNNNNNNNNNNNNNNNNNNNNNNNNNNNNNNNNNNNNNNNNNNNNNNNNNNNNNNNNNNNNNNNNNNNNNNNNNNNNNNNNNNNNNNNNNNNNNNNNNNNNNNNNNNNNNNNNNNNNNNNNNNNNNNNNNNNNNNNNNNNNNNNNNNNNNNNNNNNNNNNNNNNNNNNNNNNNNNNNNNNNNNNNNNNNNNNNNNNNNNNNNNNNNNNNNNNNNNNNNNNNNNNNNNNNNNNNNNNNNNNNNNNNNNNNNNNNNNNNNNNNNNNNNNNNNNNNNNNNNNNNNNNNNNNNNNNNNNNNNNNNNNNNNNNNNNNNNNNNNNNNNNNNNNNNNNNNNNNNNNNNNNNNNNNNNNNNNNNNNNNNNNNNNNNNNNNNNNNNNNNNNNNNNNNNNNNNNNNNNNNNNNNNNNNNNNNNNNNNNNNNNNNNNNNNNNNNNNNNNNNNNNNNNNNNNNNNNNNNNNNNNNNNNNNNNNNNNNNNN
>moreleti
--CGGT--AAAGACAGTTAAGCAGAAATGGATCACCAGACCTTCAGTACAGGAGTAAAATCTAAATACTGAAAGTTATACCTGAGGTGG-TTGTTTGGGGT--TGAGTCTGTGACAGCTTTAGGGGAAACTGGGATTGGATACCCCACTATTTTTAGCTGTAAATTTAGTTCAAGCTTACCAGAGTACTACGAATAAAAAGTTTAAAACTCAAAGGGCTTGGCGGTGTTTTAGACCTCTCAGGGGAACCTGTCTCATAATCGACAATCCACGTTAGACCTAACCTTCTATTGTA-TTCAGCCTGTATACCGTCGTCGTCAGGTAACTTCTAAAAATATAGTAGTTAGCTCGAGAATTT--TTAATTAATACGTCAGATCAAGGTGCAGCTAATAAGAGGGTGAGGATGGGTTACAATTACAGATTCGCAATTACGGGGGAGACTTGAAA-TGAGTGTCTTAAAGGAGGACTTGAAAGTAATTTTGATTATATAAGCAAAATGAATGTGGCTCTGAAACGTGATGCGAAGTCGGACCTGCCCAGTGAGTTTTAAACGGCCGCGGTACTCTGACCGTGCAAAGGTAGCATAATCATTTGCCTTATAATTGAAGGCTGGAATGAATGGTTTGACAAGAATGCACCTGTCTCCTTTAGATTATTTAGAATTTTATCTTTGGATGAAAAAGTCCAGATTAAATTAATAGACAAGAAGACCCTATCGAGCTTCAGAAAAATTAATAGATTTAAGATGAATCAATATGCTTAAAAGAAGGGCTATTAAATACTTTGGTTGGGGCAACTGAGGAGCAGTCAAAGCTTCCTCTAATTTATTAATCTTACTAGTGTTGATCCAAAGATTTTGATCAAAGGAATTAGTTACCGTAGGGATAACAGCATTATCTTTTTCAAGAGCCCATATCGAAAAAAAGGTTTGTGACCTCGATGTTGGACCAGAATATCCTAAAGATGCAGAAGTCTTTAAGGGTTGGTCTGTTCGACCATTAAAGTATATTTTATTTGGAATGTGATCAGGGCTGGTCGGAACTGCGTTAAGGCTATTAATCCGTGCTGAACTTGGTCAGCCTGGTGCTCTTCTCGGAGATGATCAGTTATATAATGTAATTGTAACAGCTCATGCTTTTGTTATGATTTTCTTTCTAGTAATGCCTATGATAATTGGTGGCTTTGGAAACTGGTTGGTACCCCTGATGTTGGGGGCTCCAGATATGGTGTTTCCTCGGTTAAACAATATAAGCTTCTGATTACTCCCTCCTGCTCTCCTGTTACTTTTATCGTCGGCTGCTGTAGAGAGCGGGGTAGGTACTGGATGAACTGTTTATCCTCCTCTGGCGGGTAATTTAGCTCACGCCGGTGGATCAGTAGATTTGGCTATTTTTTCTTTACACCTAGCTGGTGTGTCGTCCATTTTGGGGGCGGTAAACTTTATTACTACGATTATTAACATACGGTGACAAGGGATAAAGTTTGAGCGCCTTTCGCTATTTGTGTGGTCAGTGAAGATCACTGCCATTTTACTTCTTTTGTCTTTACCTGTATTGGCTGGAGCCATTACTATGCTTCTTACTGATCGAAACTTTAATACTGCTTTCTTTGATCCCGCAGGAGGTGGTGATCCTATTTTG
>varius
TATGGTAAAAAGACAGTTAGGTAGAAGATAATCATAAGACCTTTAATATAGGAGTAAAATCCAGATATTAGGAGTTATGCCGGGCATGATTTATTTGAGATACTGAATCTGTGAAAGCTCTAAGGGAAACTGGGATTGGATACCCCACTATTTTTAGTAGTAAAT-CAATTTAAATTTACCGGAGCACTACGAATAAAAAGTTTAAAACTCAAAGGGCTTGGCGGTGTTTTAGACCTCTCAGGGGAACCTGTCTCGTAATCGACAATCCACGTTAAACCTGACCCTTTATAGC-AATCAGCTTGTATACCGTCGTCGTCAGGTAACTTCTTAAAATATAGTAGTTAGCTTGATAATTCTGTTAGTTAATACGTCAGATCAAGGTGCAGCTAATAAAAGGGAGAGGATGGGTTACAATTATATATTCATAATGACGGAAAATGTTAGGAAATAAATAATA-GAAGGAGGACTTGAAAGTAATTTTAGTTATATAAACAAAATGAATAGGGCTCTGAAACGTGATACGAAGTCGGACCTGCCCAGTGAGTTTTAAACGGCCGCGGTACTCTGACCGTGCAAAGGTAGCATAATCATTTGCCTTATAATTGAAGGCTGGAATGAATGGTTTGACGAGAATACACCTGTCTCTTTTCGATTTTTTAGAATTTTATTTTAGGATGAAAAAGTCCTGATAACATTAAAAGACAAGAAGACCCTATCGAGCTTTAGATAAATTAGTAGAGTAA-TATAAACTAATATAAGTAAAAAGTGAACTGCTAAATACTTTGGTTGGGGCAACCAAGGAGTAAATAGAGCCTCCTTTAAA-TATAAATCACACTAGTTTTGATCCAAGAATTTTGATCAAAGGAATTAGTTACCGTAGGGATAACAGCATTATCTTTTTTGAGAGCCCATATCGAAAAAAAGGTTTGTGACCTCGATGTTGGACCAGAATATCCTAAAGATGTAGAAGTCTTTAAGGGTTGGTCTGTTCGACCATTAAAGTACATTCTATTTGGAATATGATCTGGGTTAGTTGGTACTGCACTAAGATTGCTAATCCGTGCAGAGCTAGGACAGCCTGGTGCGCTGCTTGGAGATGATCAACTATATAATGTGATCGTGACAGCGCATGCTTTTGTCATAATCTTTTTTTTAGTGATACCTATAATAATTGGAGGTTTTGGAAATTGACTGGTACCTCTAATACTAGGGGCTCCAGATATGGTTTTCCCTCGATTAAATAATATAAGTTTCTGACTTTTACCCCCTGCATTACTACTCCTTTTATCGTCAGCTGCAGTGGAAAGCGGGGTAGGTACAGGATGGACAGTATACCCGCCTCTGGCAGGGAATCTTGCCCACGCTGGTGGTTCTGTTGACCTAGCGATTTTTTCTTTACATCTCGCGGGTGTATCTTCTATTTTGGGGGCGGTAAACTTTATTACCACAATTATTAATATACGATGACAAGGAATGAAATTTGAACGTCTTTCTTTGTTTGTGTGGTCGGTGAAAATTACGGCCATTTTGCTTCTTCTGTCTTTACCCGTTTTAGCAGGAGCAATTACTATACTTCTAACGGACCGAAATTTCAATACCGCTTTCTTCGACCCAGCAGGGGGCGGTGATCCAATCTTG
>pennaceus
TACGGTAAAAAGACAGTTAAGCAA--AG-GATCATTAGACCTTTAGTATAGGAGTAAAATCTAAATACTAAAAGTTATATCAGTTATGGTTTGTTTATAGTGCTGAATCTGTGATAGCTTTAAGGGAAACTGGGATTGGATACCCCATTATTTTTAGTTGTAAATTTAGTTTAAGCTTACCAGAGTACTACGAATAAAAAGTTTAAAACTCAAAGGGCTTGGCGGTGTTTTAGACCTCTCAGGGGAACCTGTCTCGTAATCGACAGTCCGCGTTAAACCTAACCTTTTATAGCAATACAGCTTGTATACCGTCGTCGTCAGGTAACTTCTTAAAATATAGTAGTTAGCTCGAGAATCAAGTTAATTAGGACGTCAGATCAAGGTGCAGCTAATAAAGAGGTGAGGATGGGTTACAATTACATACTTGTAAATACGG-AAATATTTGAAATATAGTATCATAAAGGAGGACTTGAAAGTAATTTTAGTTATATAAATAGGATGAATATGGCTCTGAAACGTGATACGAAGTCGGACCTGCCCAGTGAATTTTAAACGGCCGCGGTACTCTGACCGTGCAAAGGTAGCATAATCATTTGCCTTATAATTGAAGGCTGGAATGAACGGTTTGACAAGAATACACCTGTCTCTTTTAGATTTATTAGAATTTTATTTTTGGGTGAAAAAGCCCAGATATGATTAAAAGACAAGAAGACCCTATCGAGCTTTAGGAAAATTAATAGAGTTAATTTAGACTGATATAAGAAAAGGAAGACTATTAAAACACTTTGGTTGGGGCAACCGAGGAGTAAGCAAAGCCTCCTTTGAATGGTAGATCTTACTTGTATTGATCCAAATTTTTTGATCAAAGGAATTAGTTACCGTAGGGATAACAGCATTATCTTTTTCAAGAGCCCATATCGAAAAAAAGGTTTGTGACCTCGATGTTGGACCAGAATATCCTAAAGATGCAGAAGTCTTTAAGGGTTGGTCTGTTCGACCATTAAAATATATTTTATTTGGTATATGGTCTGGCTTAGTTGGAACGGCTTTAAGATTGTTGATTCGTGCAGAGCTAGGACAACCAGGTGCTTTACTTGGTGATGATCAATTATATAATGTAATTGTAACAGCTCATGCTTTTGTCATAATTTTTTTCTTAGTAATACCTATAATAATCGGGGGCTTTGGAAACTGATTAGTACCGTTAATGCTAGGGGCTCCAGATATAGTATTTCCACGCTTAAATAACATAAGTTTTTGGCTTTTACCGCCCGCACTTTTACTTCTTTTGTCGTCAGCTGCGGTGGAAAGAGGGGTAGGAACAGGATGAACTGTATATCCACCTTTAGCAGGAAACTTGGCGCATGCCGGTGGATCTGTAGATCTAGCAATTTTTTCTTTACATCTTGCTGGGGTTTCTTCTATTTTAGGAGCGGTAAACTTTATTACTACCATTATTAATATACGATGGCAAGGAATAAAATTTGAGCGTCTTTCGTTGTTTGTGTGGTCTGTAAAAATTACAGCTATTTTACTTCTTTTATCTTTACCTGTCTTGGCCGGAGCTATTACTATGCTTTTAACTGATCGAAATTTTAATACCGCTTTCTTTGATCCTGCAGGAGGTGGTGATCCTATTTTG
>flavidus
TACGGTAAAAAGACAGTTAAGCAGGGATAGATCATTAGACCCCTAGTATAGGAGTAAAATCTAGATACTGGGAGTTATACCCGATATGG-TTGTTTATGGTGCTGAGTCTGTGATAGCTTTAAGGGAAACTGGGATTGGATACCCCACTATTTCTAGCTGTAAATATAGTTTGAGCTTACCAGAGCACTACGAATAAAAAGTTTAAAACTCAAAGGGCTTGGCGGTGTTTTAGACCTCTCAGGGGAACCTGTCTCGTAATCGACAATCCACGTTAGACCTAACCTTCTATGGTAATTCAGCCTGTATACCGTCGTCGTCAGGTAACTTCTAAAAATATAGCAGTTAGCTCGATAATTTT-TTAATTAACACGTCAGATCAAGGTGCAGCCAATAAGAGGGTGAGGATGGGTTACAGTTACAAATTTGTAATTACGAAGGAGACTTGAAATTAAGTGTCTTGAAGGAGGACTTGAAAGTAATTTTGGTTATATAAGTAGAA---------------------ATGCGAAGTCGGACCTGCCCAGTGAGTTTTAAACGGCCGCGGTACTCTGACCGTGCAAAGGTAGCATAATCATTTGCCTTATAATTGAAGGCTGGAATGAATGGTTTGACAAGAATATACCTGTCTCCTTTAGATTATTTAGAATTTTATCTTTGGATGAAAAAGTCCAGATTTAATTAATAGACAAGAAGACCCTATCGAGCTTCAGAAAAATTAATAGATTTAAGGTGAATCGATATACTTAAAAGAAGGGCTATTAAATACTTTGGTTGGGGCAACTGAGGAGCAGTTAAAGCCTCCTTTAACTTATTAATCTTACTAGTGTTGATCCAAAGATTTTGATCAAAGGAATTAGTTACCGTAGGGATAACAGCATTATCTTTTTCAAGAGCCCATATCGAAAAAAAGGTTTGTGACCTCGATGTTGGACCAGAATATCCTAAAGATGCAGAAGTCTTTAAGGGTTGGTCTGTTCGACCAT----ATATATTCTATTTGGAATGTGATCAGGGTTAGTTGGGACTGCATTAAGATTATTAATTCGTGCTGAGCTTGGTCAGCCTGGTGCTCTTCTCGGAGACGATCAGTTGTATAATGTAATTGTAACAGCCCATGCTTTTGTTATAATTTTCTTTTTAGTAATGCCAATAATAATTGGGGGCTTTGGAAATTGGTTGGTGCCATTAATATTGGGGGCTCCAGATATAGTATTTCCTCGATTAAACAATATGAGCTTTTGGCTTCTTCCTCCTGCTCTTTTGTTACTTCTATCGTCAGCTGCTGTAGAGAGTGGTGTAGGAACTGGGTGAACTGTATATCCTCCTCTAGCGGGAAATCTAGCCCATGCTGGTGGATCAGTAGATCTGGCAATTTTTTCTTTACATTTGGCTGGTGTATCCTCTATTTTGGGGGCGGTAAATTTTATTACCACAATTATTAACATACGATGACAAGGAATGAAGTTTGAACGCCTTTCATTGTTTGTATGATCAGTGAAGATTACTGCTATTTTACTTCTTTTGTCTTTACCGGTATTAGCTGGAGCTATTACTATACTTCTTACTGATCGAAATTTTAATACTGCTTTCTTTGATCCCGCAGGAGGTGGTGACCCTATTTTG
>laterculatus
TACGGTAAAAAGACAGTTATACAAGTTATAATCATTAGATCTTCAGTAGAGGAGTAAAATCTATATACTGAAAGTTATACTAGATGTGATTTACTAAAGGTGTTGAATCTGTGATAGCTTTAAGGGAAACTGGGATTGGATACCCCATTATTTTTAGTCGTAAATTTAGTTTAAACTTACCGGAGTACTACGAATAAAAGTTTTAAAACTCAAAGGGCTTGGCGGTGTTTTAGACCTCTCAGGGGAACCTGTCTCGTAATCGACAATCCACGTTAGACCTAACCCTTTATGGTAATACAGCCTGTATACCGTCGTCGTCAGGTAACTTCTTAAAATATAGTAGTTAGCTCGAGAATTTTATTAATTAAAACGTCAGATCAAGGTGCAGCTAATGAAAGGGTGAGGATGGGTTACAATTATATATTTGTAAATACGGAAAACACTTGAAATGAAGTGTCTTAAAGGAGGACTTGAAAGTAATTTTAATTATATAAGTAAAATGAATAAGGCTCTGAAACGTGATACGAAGTCGGACCTGCCCAGTGAGTTTTAAACGGCCGCGGTACTCTGACCGTGCAAAGGTAGCATAATCATTTGCCTTATAATTGAAGGCTGGAATGAATGGTTTGACAAGAATACACCTGTCTCTTTTTGATTATTTAGAATTTTATTTTTGGATGAAAAAGTCCAGATATTATTAAAAGACAAGAAGACCCTATCGAGCTTCAGAAAAATTAGTAGGCTTAATATATATCAATATAAGTAAAAGAAAAACTATTAAATACTTTGGTTGGGGCAACCGAGGAGTAATTAGAGCCTCCTTTAAGTAATAAGTCTTACTTGTGTGGATCCAAGAGTTTTGATCAAAGAAATTAGTTACCGTAGGGATAACAGCATTATCTTTTTCAAGAGCCCATATCGAAAAAAAGGTTTGTGACCTCGATGTTGGACCAGAATGTCCTAAAGATGCAGAAGTCTTTAAGGGTTGGTCTGTTCGACCATTAAAATATATTTTGTTTGGGATGTGGTCTGGTTTAGTTGGAACGGCTTTAAGATTATTAATTCGTGCAGAATTAGGGCAGCCGGGTGCTTTACTTGGAGATGATCAGCTATATAATGTAATTGTAACAGCTCATGCTTTTGTTATAATTTTTTTCTTAGTGATACCTATGATAATTGGGGGTTTTGGAAATTGATTGGTACCTTTGATATTAGGGGCTCCAGACATAGTATTTCCTCGTTTGAATAATATAAGTTTTTGACTTCTTCCTCCGGCACTTTTACTTCTTTTGTCGTCAGCTGCAGTGGAAAGAGGGGTAGGTACAGGATGAACTGTATATCCACCTTTAGCCGGAAATTTGGCTCATGCCGGTGGTTCTGTAGATCTGGCGATTTTTTCTTTACATCTTGCTGGTGTGTCCTCTATTTTAGGAGCAGTGAATTTCATTACTACGATTATTAATATGCGGTGACAGGGGATAAAATTTGAGCGTCTTTCTCTGTTTGTTTGATCGGTAAAAATTACAGCTATCTTACTTCTTTTGTCTTTACCTGTATTAGCGGGTGCAATTACTATGCTTTTAACTGATCGAAATTTTAATACTGCATTTTTTGACCCGGCAGGGGGTGGTGATCCTATTTTA
>lischkeanus
TACGGTAAAAAGACAGTTAGGCAATCA-GAACTATCAGATGTTTAATACAGGAGTAAAATCTAAATATTAAAAATTATCTCAGATATAGTTTATTTAAAACGCTGAATCTGTGACAGCTTTATGGGAAACTGGGATTGGATACCCCATTATTTTTAGTTGTAAATTCAGTTTAGGCTTACCAGAGTACTACGAATAAAAAATTTAAAACTCAAAGGGCTTGGCGGTGTTTTAGACCCCTCAGGGGAACCTGTCTCGTAATCGACAATCCACGTCAGACCTAACCTTCTATAGTAATACAGCCTGTATACCGTCGTCGTCAGGTAACTTCTTAAAATATATTAGTTAGCTCGACAACCTTATTAATTAAAACGTCAGATCAAGGTGCAGCCAATGAGAAGGTGAGGATGGGTTACAATTACAAATTTGTAACTACGGAGGACACTTGAAACTTAATATCCTGAAGGAGGACTTGAAAGTAATTCTAAATATATAATTAGAATGAATAGGGCTCTGAAACGTGATACGAAGTCGGACCTGCCCAGTGAGTTTTAAACGGCCGCGGTACTCTGACCGTGCAAAGGTAGCATAATCATTTGCCTTATAATTGAAGGCTGGAATGAATGGTTTGACAAGAATATATCTGTCTCTTTTAGATTATTTAGAATTTTATTTTTGGATGAAAAAGTCCAGATGCAATTAAAAGACAAGAAGACCCTATCGAGCTTTAGAGAAATTAGTAGATTTAATGCGTCCTAATATTAATAAAAGAAAAGCTATTAAATACTTTGATTGGGGCAATCAAGGAGCAGCTAAAGCCTCCTTTAATTAAC-AATCTTACCTGCGCTGATCCAAAAGTTTTGATTAAAGGAATTAGTTACCGTAGGGATAACAGCATTATCTTTTTTAAGAGCCCATATCGAAAAAAAGGTTTGTGACCTCGATGTTGGACCAGAATATCCCAAAGATGCAGAAGTCTTTAAAGGTTGGTCTGTTCGACCATTAAA-------------------------------------ACTGCGTTAAGGCTATTAATTCGTGCAGAGTTAGGACAACCCGGTGCCCTTCTTGGTGATGATCAGCTATATAACGTGATTGTAACGGCCCATGCTTTCGTTATAATTTTCTTTTTAGTAATACCAATAATAATTGGAGGTTTTGGGAATTGATTGGTACCATTAATACTAGGAGCTCCAGATATAGTATTTCCACGATTAAACAATATAAGTTTCTGACTTCTCCCTCCTGCTCTTTTACTACTCTTATCTTCAGCTGCTGTTGAGAGTGGTGTAGGTACAGGGTGAACTGTTTACCCTCCTTTGGCCGGAAATTTGGCACATGCTGGAGGATCAGTAGACCTAGCCATTTTTTCTTTACATCTTGCTGGTGTATCTTCAATTTTAGGGGCAGTAAATTTTATTACAACGATTATTAATATACGATGACAAGGAATAAAGTTTGAACGTCTCTCTTTGTTTGTCTGATCTGTAAAAATTACAGCTATTTTACTTCTTTTGTCCTTGCCCGTGTTAGCTGGAGCAATTACTATACTTTTAACTGATCGAAATTTTAATACTGCTTTTTTTGACCCAGCAGGGGGTGGTGATCCTATTTTA
>dalli
TACGGTAAAAAGATAGTTAAGCAACGAAGGATTATAAGATCTTTAGTATAGGAGTAAAATCTAGATACTAATAGTTATACCGAGCATAATTTGTTGAT-GTGCTGAGTCTGTGATAGCTTTAAGGGAAACTGGGATTGGATACCCCATTATTTTTAGTTGTAAATTTAGTTTAGGCTTACCAGAGTACTACGAATAAAAAGTTTAAAACTCAAAGGGCTTGGCGGTGTTTTAGACCTCTCAGGGGAACCTGTCTCGTAATCGACAATCCGCGTTAAACCTAACCTTTTATAGCAATACAGCCTGTATACCGTTGTCGTCAGGTAACTTCTTAAAATATAGTAGTTAGCTCGAGAATTAGATTAATTAAAACGTCAGATCAAGGTGCAGCTAATAAAAAGGTGAGGATGGGTTACAGTTACATATTTGTAATTACGGAAAATGCTTGAAATGAAGTATTTTAAAGGAGGACTTGAAAGTAATTTTAATAATATAAGTAGGATGAATAGGGCTCTGAAACGTGATACGAAGTCGGACCTGCCCAGTGAATTTTAAACGGCCGCGGTACTCTGACCGTGCAAAGGTAGCATAATCATTTGCCTTATAATTGAAGGCTGGAATGAATGGTTTGACAAGAATACACCTGTCTCTTTTAGATTACTTAGAATTTTATCTTTGGATGAAAAAGTCCAGATATGATTAAAAGACAAGAAGACCCTATCGAGCTTTAGAGAAGTTAATAGATTTGATTTGAACCAATAAAGATAAAAGGAAAACTATTAAATACTTTGGTTGGGGCAACCGAGGAGTAAGTAAAGCCTCCTTTAAA-AGTAAATCTTGCTTGTATTGATCCAAAATTTTTGATCAAAGGAATTAGTTACCGTAGGGATAACAGCATTATCTTTTTTAAGAGCCCATATCGAAAAAAAGGTTTGTGACCTCGATGTTGGACCAGAATATCCTAAAGATGCAGAAGTCTTTAAGGGTTGGTCTGTTCGACCATTAAAGTATATTTTATTTGGTATATGATCTGGGCTGGTTGGAACTGCCCTAAGATTATTAATTCGTGCAGAGCTAGGGCAACCAGGTGCTTTGCTAGGGGATGACCAACTATATAATGTGATCGTAACAGCCCATGCTTTTGTTATGATTTTTTTCTTAGTAATGCCTATGATAATTGGAGGATTTGGGAACTGGTTGGTACCCTTAATATTAGGAGCTCCAGATATAGTGTTTCCACGTTTAAATAATATGAGTTTTTGGCTTTTGCCGCCTGCGCTTTTACTTCTTTTATCATCAGCAGCTGTTGAAAGAGGAGTAGGGACAGGATGAACTGTATATCCACCCTTAGCAGGAAATTTGGCGCATGCCGGCGGGTCTGTAGATCTAGCAATTTTTTCTTTACATCTTGCTGGTGTTTCTTCTATTTTAGGGGCTGTAAACTTTATTACTACGATTATTAATATACGATGACAAGGAATAAAATTTGAGCGTCTTTCGCTGTTTGTGTGATCTGTAAAAATTACGGCTATTTTGCTTCTTTTATCTCTGCCTGTATTGGCTGGAGCCATTACTATGCTTTTAACTGATCGAAACTTTAATACTGCCTTCTTTGATCCTGCAGGAGGTGGGGATCCTATTTTA
>quercinus
TACGGTAAAAAGACAGTTAGGC-AAAAAAAGCCATGAGATTTTTAATATAGGAGTAAAATCTAAGTATTAAAAGATATTCCAGGCATGGTTTATTTAAGACGCTGAATCTGTGACAACTTTAAGGGAAACTGGGATTGGATACCCCATTATTTTTAGTTGTAAATTTAGTCTAAGCTTACCGGAGTACTACGAATAAAAAATTTAAAACTCAAAGGGCTTGGCGGTGTTTTAGACCTCTCAGGGGAACCTGTCTCATAATCGACAATCCGCGCTAAACCTGACCTTTTCTGGTAATGCAGCCTGTATACCGTCGTCGTCAGGTAACTTCTTAAAATATAGTAGTTAGCTAGAGAATTGTATTAATTAGGACGTCAGATCAAGGTGCAGCTAATGAGAGGGTGAAGATGGGTTACAATTACAAATTTGTAATAACGGAAGGCGTTTGAAATTAAATGCCTTAAAGGAGGACTTGAAAGTAATTTTAAGTAAATAAATAAAATGAATAAGGCTCTGAAACGTGATACGAAGTCGGACCTGCCCAGTGAATTTTAAACGGCCGCGGTACTCTGACCGTGCAAAGGTAGCATAATCATTTGCCTTATAATTGAAGGCTGGAATGAATGGTTTGACAAGAATATATCTGTCTCCTTTAGATTACTTAGAATTTTATTTTTGGATGAAAAAGTCCAGATATAATTAAAAGACAAGAAGACCCTATCGAGCTTTAGAAAAATTAGTAGATTTAATGTGATTTGATATTAATAAAAGAAAAGCTATTAAATACTTTGATTGGGGCAATCGAGGAGTAACTAAAGCCTCCTTTA--TATTTAATCTTACTTGCGTTATCCAAAGTGTTTTGATCAAAGGAATTAGTTACCGTAGGGATAACAGCATTATCTTTTTTAAGAGCCCATATCGAAAAAAAGGTTTGTGACCTCGATGTTGGACCAGAATATCCTAAAGATGCAGAAGTCTTTAAGGGTTGGTCTGTTCGACCATTAAAATACGTTCCATTTGGAATGTGATCTGGGTTGGTTGGAACTGCGCTAAGATTGTTAATTCGTGCAGAGTTAGGTCAGCCTGGTGCCCTTCTTGGTGACGATCAACTATATAATGTGATTGTAACGGCTCATGCTTTTGTTATGATTTTCTTTTTAGTAATACCAATAATAATTGGAGGTTTTGGGAACTGACTAGTACCATTAATATTAGGGGCTCCAGATATGGTATTTCCGCGATTAAACAATATAAGTTTCTGACTTCTTCCTCCTGCTCTTTTATTACTCTTATCTTCGGCTGCTGTTGAAAGTGGGGTAGGTACGGGTTGGACTGTTTATTCTCCTTTGGCTGGAAACCTAGCCCATGCTGGTGGATCAGTAGATCTGGCTATCTTTTCTTTACATCTTGCTGGAGTATCTTCTATTTTAGGGGCGATAAATTTTATTACAACAATTATTAATATACGGTGACAAGGAATGAAATTTGAGCGTCTCTCCTTGTTCGTATGGTCTGTAAAAATTACAGCTATTTTACTTCTTTTATCTTTGCCTGTATTAGCTGGTGCAATTACTATACTTTTGACTGATCGAAATTTTAATACCGCCTTCTTTGATCCAGCAGGAGGCGGTGATCCTATTTTG
>richeri
----------------------------------------------------------------------------------------------------------------------------------------------------------------------------------------------------------------------------GGCGGTGTTTTAGACCTCTCAGGGGAACCTGTCTCGTAATCGACAATCCACGTTAGACCTAACCCTTTATGGTAATACAGCCTGTATACCGTCGTCGTCAGGTAACTTCTTAAAATATAGTAGTTAGCTTGAGAATTCTATTAATTAAAACGTCAGATCAAGGTGCAGCTAATAAAAGGGTGAGGATGGGTTACAATTATATA--------------------------------------------------------------------------------------------------ATACGAAGTCGGACCTGCCCAGTGAGTTTTAAACGGCCGCGGTACTCTGACCGTGCAAAGGTAGCATAATCATTTGCCTTATAATTGAAGGCTGGAATGAATGGTTTGACAAGAATACACCTGTCTCTTTTTGATTGTTTAGAATTTTATTTTTGGATGAAAAAGTCCAAATATTATTAAAAGACAAGAAGACCCTATCGAGCTTCAGAAAAATTAGTAGGCTTAATATAAATCAATATAAGTAAAAGAAAAGCTATTAAATACTTTGGTTGGGGCAACCGAGGAGTAATTAGAGCCTCCTTTAAGTAGTAAGTCTTACTTGTGTTGATCCAAAGATTTTGATCAAAGGAATTAGTTACCGTAGGGATAACAGCATTATCTTTTTTAAGAGCCCATATCGAAAAAAAGGTTTGTGACCTCGATGTTGGACCAGAATGTCCTAAAGATGCAGAAGTCTTTAAGGGTTGGTCTGTTCGACCATT----------------------------------------------------------------------TTAGGACAGCCGGGTGCTTTACTTGGGGATGATCAGCTATATAATGTAATTGTAACGGCTCATGCTTTTGTTATAATTTTTTTCTTAGTTATGCCTATGATGATTGGAGGTTTTGGAAATTGATTAGTACCTTTGATATTAGGAGCTCCAGATATAGTATTTCCTCGTTTGAACAATATAAGTTTTTGGCTTCTTCCTCCAGCACTTTTACTTCTTTTATCGTCAGCTGCAGTAGAAAGTGGGGTGGGTACAGGATGAACTGTATATCCTCCTTTAGCTGGAAATTTGGCTCACGCCGGTGGTTCTGTAGATCTGGCAATTTTTTCTTTACATCTTGCTGGTGTATCTTCTATTTTAGGGGCAGTGAACTTTATTACTACAATTATTAATATACGATGACAAGGAATAAAGTTTGAGCGTCTTTCCTTGTTTGTTTGGTCGGTAAAGATTACGGCTATCTTACTTCTTTTATCTTTGCCTGTATTAGCAGGTGCAATCACTATGC-----------------------------------------------------------------
>purpurascens
-----GGTAAAGACAGTTAAGCGAAA--AAATCGTTAGACCTTTAGTATAGGAGTAAAATCTAAATACTGAAAGTTATATCAGATACGGTTTATTTAGAATGCTGAATCTGTGACAGCTTTAAGGGAAACTGGGATTGGATACCCCACTATTTTTAGTCGTAAATTAAGTTTGGGCTTACCAGAGTACTACGAATAAAAAGTTTAAAACTCAAAGAGCTTGGCGGTGTTTTAGACCTCTCAGGGGAACCTGTCTCGTAATCGACAATCCACGTTAGACCTAACCCTTTATGGCGAAACAGCCTGTATACCGTCGTCGTCAGGTAACTTCTTAAAATATAGTAGTTAGCTTGAGAATTTTATTAATTAAAACGTCAGATCAAGGTGCAGCTGATAAAAGGGTGAGGATGGGTTACAATTACATACTTGTAAAAACGAAGGATATTTGAAACAAAATAACCTGAAGGAGGACTTGAAAGTAATTTTAGATATATAAATAAAATGAATAAGGCTCTGAAACGTG-----AAGTCGGACCTGCCCAGTGAGTTTTAAACGGCCGCGGTACTCTGACCGTGCAAAGGTAGCATAATCATTTGCCTTATAATTGAAGGCTGGAATGAATGGTTTGACAAGAATACACCTGTCTCTTTTAGGCTGCCTAGAACTTTATCTTTGGATGAAAAAGTCCAAATATTATTAAAAGACAAGAAGACCCTATCGAGCTTTAGAAAAATTAGTAGATTTAATATAAATCAATATAAGTAAAAGAAAAACTGCTAAACACTTTGGTTGGGGCAACCGAGGAGTAAATAGAGCCTCCTTTAAATTACAAATCTTACATGTGTTGATCCAAAAGTTTTGATCAAAGGAATTAGTTACCGTAGGGATAACAGCATTATCTTTTTCAAGAGCCCATATCGAAAAAAAGGTTTGTGACCTCGATGTTGGACCAGAATATCCTGAAGATGCAGAAGTCTTTAAGGGTTGGTCTGTTCGACCGTTAAAATATATTTTATTTGGAATATGATCCGGACTAGTTGGAACTGCCCTAAGGTTATTAATTCGTGCAGAATTAGGACAACCAGGGGCTTTGCTGGGAGACGATCAGCTATATAATGTGATTGTAACGGCCCATGCTTTTGTTATAATTTTTTTCTTAGTAATACCTATAATGATTGGGGGGTTTGGAAACTGGCTGGTGCCTTTAATGTTAGGAGCTCCAGACATGGTATTCCCTCGCTTAAATAATATAAGTTTTTGACTTCTTCCTCCTGCCCTTTTGCTTCTGTTATCATCGGCTGCAGTAGAAAGTGGTGTGGGTACAGGATGAACTGTATATCCTCCTTTAGCAGGGAATCTGGCCCATGCTGGCGGATCTGTAGATCTAGCGATTTTTTCTTTACATCTCGCTGGGGTTTCTTCTATTTTAGGAGCTGTGAACTTTATCACTACAATTATTAATATACGATGACAGGGAATAAAGTTTGAACGTCTTTCATTGTTTGTTTGGTCGGTAAAGATTACTGCTATTTTACTCCTTTTGTCCTTGCCTGTGTTGGCGGGTGCGATTACTATGCTTCTGACTGACCGGAATTTTAATACTGCTTTCTTTGATCCAGCAGGAGGTGGGGATCCTATCCTA
>evorai
NNNNNNNNNNNNNNNNNNNNNNNNNNNNNNNNNNNNNNNNNNNNNNNNNNNNNNNNNNNNNNNNNNNNNNNNNNNNNNNNNNNNNNNNNNNNNNNNNNNNNNNNNNNNNNNNNNNNNNNNNNNNNNNNNNNNNNNNNNNNNNNNNNNNNNNNNNNNNNNNNNNNNNNNNNNNNNNNNNNNNNNNNNNNNNNNNNNNNNNNNNNNNNNNNNNNNNNNNNNNNNNNNNNNNNNNNNNNNNNNNNNNNNNNNNNNNNNNNNNNNNNNNNNNNNNNNNNNNNNNNNNNNNNNNNNNNNNNNNNNNNNNNNNNNNNNNNNNNNNNNNNNNNNNNNNNNNNNNNNNNNNNNNNNNNNNNNNNNNNNNNNNNNNNNNNNNNNNNNNNNNNNNNNNNNNNNNNNNNNNNNNNNNNNNNNNNNNNNNNNNNNNNNNNNNNNNNNNNNNNNNNNNNNNNNNNNNNNNNNNNNNNNNNNNNNNNNNNNNNNNNNNNNNNNNNNNNNNNNNNNNNNNNNNNNNNNNNNNNNNNATACGAAGTCGGACCTGCCCAGTGAGTTTTAAACGGCCGCGGTACTCTGACCGTGCAAAGGTAGCATAATCATTTGCCTTATAATTGAAGGCTGGAATGAATGGTTTGACAAGAATACACCTGTCTCTTTTAGATTATTTAGAATTTTATTTCTGGATGAAAAAGTTCAGATAGCATTAAAAGACAAGAAGACCCTATTGAGCTTTAGAGAAATTAATAGATTTAATATAAATCGATATAAGTAAAAGAAAAGCTATTAAATACTTTGGTTGGGGCAACCGAGGAGCAAATAAAGACTCCTCTAAATTATAAATCTTACTTGTGTTGATCCAAAAATTTTGATCAAAGGAATTAGTTACCGTAGGGATAACAGCATTATCTTTTTCAAGAGCCCATATCGAAAAAAAGGTTTGTGACCTCGATGTTGGACCAGAATGTCCTAAAGATGCAGAAGTCTTTAAAGGTTGGTCTGTTCGACCATTAAAATATATTTTGTTCGGTATATGATCTGGGTTGGTTGGAACTGCCCTTAGATTGCTCATTCGTGCAGAATTAGGTCAACCGGGTGCCTTACTTGGAGATGACCAGTTGTATAATGTTATTGTTACAGCCCATGCTTTTGTTATAATTTTTTTTTTAGTTATACCTATAATGATGGGGGGTTTTGGAAACTGGTTGGTACCTTTGATGTTAGGAGCTCCAGATATGGTATTTCCTCGTTTAAATAATATAAGTTTCTGGCTTCTTCCTCCTGCGCTTCTACTTCTTTTATCATCAGCAGCCGTGGAAAGTGGGGTGGGTACAGGATGAACTGTATATCCACCCCTGTCTGGAAATCTGGCTCATGCTGGCGGATCAGTAGATCTGGCAATTTTTTCTTTACATCTTGCTGGTGTATCTTCTATTTTAGGAGCGGTAAATTTTATTACTACAATTATTAATATGCGATGACAAGGAATAAAATTTGAGCGTCTTTCGTTGTTTGTATGGTCAGTAAAAATTACAGCTATTTTACTTCTTTTATCTCTACCTGTGTTAGCAGGCGCAATTACTATACTTCTAACTGATCGAAATTTTAATACTGCTTTCTTTGATCCTGCAGGAGGTGGGGATCCCATTT--
>anemone
TCCGGTAAAAAGACAGTTAGGCCATA--GGATCATTAGACCTTTAGTATAGGGGTAAAATCTATATATTAAAAGTTATTCCGGATATGGTTTATTTTAAATGCTGAATCTGTGACAACTTTAAGGGAAACTGGGATTGGATACCCCATTATTTTTAGTAGTAAATTTAACTTAAGTTTACCAGAGTACTACGAATAAAAAATTTAAAACTCAAAGAGCTTGGCGGTGTTTTAGACCTCTCAGGGGAACCTGTCTCATAATCGACAATCCACGTTATACCTGACCCTTTATAGCAATTCAGCCTGTATACCGTTGTCGTCAGGTAACTTCTTAAAATATAGTAGTTAGCTAGATAATTATATTAATTAATACGTCAGATCAAGGTGCAGCTAATAAAAGGGAGAGGATGGGTTACAATTACATATTTGTAATTACGAAAGATATTTTTAAAGAAATATTCAAAAGGAGGACTTGAAAGTAATTTTGATTACATAAACGAGATGAATAAGGCTCTGAAACGTG----------GGACCTGCC--CTGAGACTTAAACGGCCGCGGTACTCTGACCGTGCAAAGGTAGCATAATAATTTGCCTTATAATTGAAGGCTGGAATGAATGGTTTGACAAGAATACATCTGTCTCTTATTGATTATCCAGAATTTTATTTTTGGATGAAAAAGTCCAGACTATATTAAAAGACAAGAAGACCCTATCGAGCTTTAGAGAAATTAGTGGACTTAATAAAAGTCAATATAAGTAAAAGAAAAGCCATTAAGTACTTTGGTTGGGGCAACCGAGGAGCAAACAAAGCCTCCTTTAACTTTTAAATCATACTTGTGTTGATCCAAAGATTTTGATCAAAGGAATTAGTTACCGTAGGGATAACAGCATTATCTTTTTCAAGAGCCCATATCGAAAAAAAGGTTTGTGACCTCGATCTTGGACCAGAATGTCCTAAAGATGCAGAAGTCTTTAAGGGTTGGT-TGTTCGACCATTAAAATATATTTTATTTGGGATATGGTCTGGGCTGGTTGGAACTGCTTTAAGTTTATTAATTCGTGCAGAATTAGGGCAGCCCGGTGCTTTACTCGGAGATGATCAATTATATAATGTAATTGTAACAGCGCATGCTTTTGTCATGATTTTCTTTTTAGTAATGCCTATAATAATTGGGGGATTTGGAAACTGATTAGTACCTTTGATGCTAGGGGCTCCAGATATGGTTTTTCCTCGTCTAAATAATATAAGTTTTTGGCTTCTTCCTCCTGCTTTGTTGCTTCTCTTATCGTCTGCTGCAGTAGAAAGGGGAGTAGGAACAGGATGGACAGTATACCCGCCATTAGCAGGAAATCTAGCTCATGCTGGAGGTTCTGTAGATCTGGCGATTTTTTCTCTCCATCTTGCTGGGGCCTCTTCTATTTTAGGGGCAGTAAATTTTATTACTACGATTATTAATATACGATGACAAGGGATAAAATTTGAACGTCTTTCATTATTTGTATGATCTGTGAAGATTACTGCTATTTTACTTTTGTTATCTTTACCTGTATTAGCTGGTGCAATTACTATACTTTTAACGGATCGAAATTTTAATACGGCTTTTTTTGACCCTGCAGG-------------------
>decoratus
----------------------------------------------------------------------------------------------------------------------------------------------------------------------------------------------------------------------GAGCTTGGCGGTGTTTTAGACCTCTCAGGGGAACCTGTCTCATAATCGATAATCCACGTTAAACCTGACCTTTGATAGCAATTCAGCTTGTATACCGTTGTCGTCAGGTAACTTCTTAAAATATAGTAGTTAGCTTGAGAATTTTATTAATTAAAACGTCAAATCAAGGTGCAGCTAATAAAAAGGTGAAGATGGGTTACAATTACATATTTGTAAATACGG-AAACATTTGAAA--GAATGTTTTAAAGGAGGACTTGAAAGTAATTTTGATTCTATAAACAAAATGAATGAGGCTCTGAAGCGTGATACGAAGTCGGACCTGCCCAGTGAGTTTTAAACGGCCGCGGTACTCTGACCGTGCAAAGGTAGCATAATCATTTGCCTTATAATTGAAGGCTGGAATGAATGGTTTGACAAGAATACACCTGTCTCTTTTAGATTATTTAGAATTTTATTTCTGGATGAAAAAGTCCAGATAGTATTAAAAGACAAGAAGACCCTATCGAGCTTTAGAGAAATTAATAGACTTAATATAAATCAATAC-AGTAAAAGAAAAGCTATTAAATACTTTGGTTGGGGCAACCGAGGAGCAAATAAATCCTCCTCTAAATTGTAAATCTTATTTGTGTTGATCCAAAAATTTTGATCAAAGGAATTAGTTACCGTAGGGATAACAGCATTATCTTTTTCAAGAGCCCATATCGAAAAAAAGGTTTGTGACCTCGATGTTGGACCAGAATATCCTAAAGATGCAGAAGTCTTTAAGGGTTGGTCTGTTCGACCATTAAANNNNNNNNNNNNNNNNNNNNNNNNNNNNNNNNNNNNNNNNNNNNNNNNNNNNNNNNNNNNNNNNNNNNNNNNNNNNNNNNNNNNNNNNNNNNNNNNNNNNNNNNNNNNNNNNNNNNNNNNNNNNNNNNNNNNNNNNNNNNNNNNNNNNNNNNNNNNNNNNNNNNNNNNNNNNNNNNNNNNNNNNNNNNNNNNNNNNNNNNNNNNNNNNNNNNNNNNNNNNNNNNNNNNNNNNNNNNNNNNNNNNNNNNNNNNNNNNNNNNNNNNNNNNNNNNNNNNNNNNNNNNNNNNNNNNNNNNNNNNNNNNNNNNNNNNNNNNNNNNNNNNNNNNNNNNNNNNNNNNNNNNNNNNNNNNNNNNNNNNNNNNNNNNNNNNNNNNNNNNNNNNNNNNNNNNNNNNNNNNNNNNNNNNNNNNNNNNNNNNNNNNNNNNNNNNNNNNNNNNNNNNNNNNNNNNNNNNNNNNNNNNNNNNNNNNNNNNNNNNNNNNNNNNNNNNNNNNNNNNNNNNNNNNNNNNNNNNNNNNNNNNNNNNNNNNNNNNNNNNNNNNNNNNNNNNNNNNNNNNNNNNNNNNNNNNNNNNNNNNNNNNNNNNNNNNNNNNNNNNNNNNNNNNNNNNNNNNNNNNNNNNNNNNNNNNNNNNN
>mercator
TATGGTAAAAAGACAGTTAAGCTATAAAAAGTCATTGGACCTTTAATATAGGAGTAAAATCTAGATACTAAAAGTTATACCAGACATGGCTTAATTTAGATGCTGAAGCTGTGATAGCTTTAAGGGAAACTGGGATTGGATACCCCATTATTTTTAGTTGTAAATTTAGTTTAAGCTTACCAGAGTACTACGAATAAAAAGTTTAAAACTCAAAGAGCTTGGCGGTGTTTTAGACCTCTCAGGGGAACCTGTTCCATAATCGACAATCCGCGTTAAACCTAACCTTTGATAGCAATTCAGCCTGTATACCGTCGTCGTCAGGTAACTTCTTAAAATATAGTAGTTAGCTTGAGAATTTTATTAATTAAAACGTCAGATCAAGGTGCAGCTAATGAAAGGGTGAGGATGGGTTACAATTACATATTTGTAAATACGG-AAACATTTGAAA--TAATGTCTTAAAGGAGGACTTGAAAGTAATTTTGATTATATAAATAGAATGAATAGGGCTCTGAAACGTGATACGAAGTCGGACCTGCCCAGTGAGTTTTAAACGGCCGCGGTACTCTGACCGTGCAAAGGTAGCATAATCATTTGCCTTATAATTGAAGGCTGGAATGAATGGTTTGACAAGAATACACCTGTCTCTTTTAGATTATTTAGAATTTTATTTCTGGATGAAAAAGTCCAGATAGTATTAAAAGACAAGAAGACCCTATCGAGCTTTAGAGAAGTTAGTAGACCTAATACAAATTAATATAAGTAAAAAAAAAGCTATTAAATACTTTGGTTGGGGCAACCGAGGAGCAGACAAAGCCTCCTCTAAATTGTAAATCTCACTTGTGCTGATCCAGAAATTTTGATCAAAGGAATTAGTTACCGTAGGGATAACAGCATTATCTTTTTCAAGAGCCCATATCGAAAAAAAGGTTTGTGACCTCGATGTTGGACCAGAATATCCTAAAGATGCAGAAGTCTTTAAGGGTTGGTCTGTTCGACCATTAAAGTATATTTTATTTGGGATATGATCTGGGTTGGTTGGAACCGCCCTTAGATTACTAATTCGTGCAGAGTTAGGTCAACCGGGTGCTTTACTTGGAGATGATCAGCTATATAATGTGATTGTAACAGCCCATGCTTTTGTTATAATTTTTTTCTTGGTGATGCCTATGATGATTGGGGGTTTTGGAAATTGATTGGTACCTTTAATGTTAGGGGCTCCAGATATGGTATTTCCTCGTTTGAATAATATAAGTTTCTGGCTTCTTCCTCCTGCGCTTTTACTTCTTTTATCATCAGCTGCTGTGGAAAGTGGGGTAGGTACAGGATGAACTGTATATCCACCTTTATCTGGAAATCTGGCTCACGCCGGTGGATCGGTAGACCTGGCAATTTTTTCTTTACATCTTGCTGGTGTGTCCTCTATTTTAGGGGCGGTGAATTTTATTACTACAATTATTAATATACGATGACAAGGGATGAAATTTGAACGTCTTTCGTTGTTTGTGTGGTCAGTGAAGATTACAGCTATTTTACTTCTTTTGTCTCTACCTGTGTTAGCGGGTGCAATTACTATGCTCCTGACTGATCGAAATTTTAATACTGCTTTTTTTGATCCGGCAGGAGGTGGAGATC--------
>praecellens
AATGGTAAAAAGACAGTTAAGT-TAAAAAAACCATTGGATTCTCAATATAGGGGTAAAATCTAGATATTGAAAATTATTTTAGATATGGTTTATTTTAGGTACTGAATCTGTGATAGCTTTAAGGGAAACTGGGATTGGATACCCCATTATTTTTAGTCGTAAATTTAACTTAAGTTTACCAGAGTACTACGAATAAAAAGTTTAAAACTCAAAGAGCTTGGCGGTGTTTTAGACCTCTCAGGGGAACCTGTCTCATAATCGACAATCCACGTTAAACCTAACCTTTAGTGGCAAATCAGCTTGTATACCGTCGTCGTCAGGTAACTTCCTAAAATATAGCAGTTAGCTTGATAATTTTATTAATTAAGACGTCAGATCAAGGTGCAGCTAATAAAAAGGGGAGGATGGGTTACAATTATCTATTCATAATTACGGAAAACATTTGAAAGAAAGTGTCTA-AAGGAGGACTTGAAAGTAATTTTAATTATATAAATAGAATGAATAAGGCTCTGAAACGTGATACGAAGTCGGACCTGCCCGGTGAATATTAAACGGCCGCGGTACTCTGACCGTGCAAAGGTAGCATAATCATTTGCCTTATAATTGAAGGCTGGAATGAATGGTTTGACAAGAATATAGCTGTCTCTTTATGATTATCTAGAATTTTATTTTTGGATGAAAAAGTCCAGATATTATTAAAAGACAAGAAGACCCTATCGAGCTTCAGAAAAATTAGTAGATTTAACGATAATCAATA-TAATAAGAGAAAAACTACTAAATACTTTGGTTGGGGCAACCGAGGAGTAAGTAAAGCCTCCTTTAAGTTGTAAGTCATACCTGTGTTGATCCATACATTTTGATTAAAGGAATTAGTTACCGTAGGGATAACAGCATTATCTTTTTCAAGAGCCCATATCGAAAAAAAGGTTTGTGACCTCGATGTTGGACCAGAATATCCTAAAGATGCAGAAGTCTTTGAGGGTTGGTCTGTTCGACCATTAAACTATATTCTATTCGGTATATGATCTGGGTTAGTTGGAACTGCGCTAAGTTTGTTAATTCGTGCAGAATTGGGGCAACCTGGTGCTCTTCTTGGGGATGATCAGTTATATAATGTAATTGTAACAGCACATGCTTTTGTTATGATTTTTTTCCTAGTGATACCTATAATAATTGGAGGATTTGGAAATTGACTTGTGCCATTAATGTTAGGGGCACCAGATATAGTTTTTCCTCGGTTAAATAATATAAGTTTTTGGCTCCTTCCTCCTGCTCTTTTGCTTCTTCTGTCGTCAGCTGCTGTAGAAAGTGGGGTTGGTACAGGATGAACAGTATATCCACCTCTAGCAGGAAATTTAGCGCATGCAGGAGGTTCTGTAGATCTCGCTATTTTTTCTTTACATCTTGCTGGTGTATCTTCTATTTTAGGGGCAGTGAATTTTATTACTACAATTATCAATATACGATGACAGGGAATGAAGTTTGAGCGGCTTTCGTTATTTGTGTGATCGGTAAAAATTACAGCTATTTTACTTCTTCTATCTTTACCTGTGTTAGCGGGGGCAATTACAATGCTTTTAACTGATCGAAATTTTAATACTGCTTTTTTTGACCCCGCAGGAGGTGGAGATCCTATTTTA
>biliosus
TTTCGGGTAATGACAGTTAGGCGAA-TAGAATCATTAGATCTTTAGTATAGGAGTAAAATCTAAATACTAAAAGTTATATTAGGCGTGGTTTATTTTAGATGCTGAGTCTGTGACGACTTCAAGGGAAACTGGGATTGGATACCCCATTATTTTTAGTAGTAAATTTAATTTAAGTTTACCAGAGTACTACGAATAAAAAATTTAAAACTCAAAGAGCTTGGCGGTGTTTTAGACCTCTCAGGGGAACCTGTCTCGTAATCGACAATCCACGTTATACCCGACCCTCTATAGCAGTTCAGCCTGTATACCGTTGTCGTCAGGTAACTTCTTAAAACATAGTAGTTAGCTAGAAAATATTATTAATTAACACGTCAAATCAAGGTGCAGCTAATAAGAGGGAGAGGATGGGTTACAATTATATATTTATAATCACGAAAAACGTCTTAAATAAGGTGTT-GGAAGGAGGACTTGAAAGTAATTTTAATTATATAAAGAGAATGAATAAGGCTCTGAAACGTGATACGAAGTCGGACCTGCCCAGTGAGTTTTAAACGGCCGCGGTACTCTGACCGTGCAAAGGTAGCATAATCATTTGCCTTATAATTGAAGGCTGGAATGAATGGTTTGACAAGAATACAACTGTCTCTATATGATTTCCTAGAATTTTATTTTTGGATGAAAAAGTCCAGATATTATTAAAAGACAAGAAGACCCTATCGAGCTTTAGAGAAATTAGTAGATTTAATAATAATCAATAGGAATAAAAGAAAAACTACTAAACACTTTGGTTGGGGCAACCGAGGAGCAAATAAAGCCTCCTTTAAGTTTTAAATCCTGCATGTGTTGATCCAAATATTTTGATCAAAGGAATTAGTTACCGTAGGGATAACAGCATTATCTTTTTCAAGAGCCCATATCGAAAAAAAGGTTTGTGACCTCGATGTTGGACCAGAATATCCTAAAGATGCAGAAGTCTTTAAGGGTTGGTCTGTTCGACCATTAAAATATATTTTATTTGGGATGTGATCGGGGTTGGTCGGTACTGCCTTAAGTTTATTAATTCGTGCAGAATTAGGTCAGCCTGGTGCATTACTCGGAGACGATCAGTTGTATAATGTAATTGTGACAGCACATGCTTTTGTTATAATTTTTTTCTTAGTGATGCCAATAATAATTGGGGGATTTGGGAATTGATTAGTACCGCTTATATTGGGGGCTCCAGACATGGTTTTTCCTCGACTAAATAATATAAGTTTTTGGCTTCTTCCGCCTGCGTTATTACTTCTTCTATCATCGGCAGCGGTAGAAAGGGGTGTTGGTACAGGATGAACAGTATATCCTCCTTTAGCAGGAAATCTAGCTCATGCTGGAGGTTCTGTAGATCTGGCGATTTTTTCTCTCCATCTTGCCGGGGTTTCTTCTATTTTGGGTGCGGTAAATTTTATTACCACAATTATTAATATACGATGGCAGGGAATAAAATTTGAACGCCTTTCGTTGTTTGTGTGATCCGTAAAAATTACTGCTATTTTATTGCTTTTATCTTTACCTGTGTTAGCGGGAGCAATTACGATGCTTTTAACCGATCGAAATTTTAATACTGCTTTCTTTGACCCAGCAGGAGGTGGGGATCCTATTTTG
>mitratus
TACGGTAAAAAGACAGTTAAGCA---AAGAACCATTAGACCTTTAATACAGGGGTAAAATCTAAATATTAAAAGTTATACTAAACATGGTTTATTAATAATGCTGAATCTGTGACAGCTTTTAGGGAAACTGGGATTGGATACCCCATTATTTCTAGTCGTAAATTTAACTTAAGTTTACCAGAGTACTACGAATAAAAAGTTTAAAACTCAAAGAGCTTGGCGGTGTTTTAGACCTCTCAGGGGAACCTGTCTCATAATCGACAATCCACGTGAGACCTGACCTTCAATGGCAATTCAGCCTGTATACCGTCGTCGTCAGGTAACTTCTTAAAATACAGTAGTTAGCTAGATAATTTAATTAATTAAAACGTCAGATCAAGGTGCAGCTAATAAGAAGGAGAGGATGGGTTACAATTACACACTTGTAATTACGAATAACATCTGAAATTGA-TGCTACGAAGGAGGACTTGAAAGTAATCTTAATTATATAAATAGGATGAATGGGGCTCTGAAACGTGATACGAAGTCGGACCTGCCCAGTGAGTATTAAACGGCCGCGGTACTCTGACCGTGCAAAGGTAGCATAATCATTTGCCTTATAATTGAAGGCTGGAATGAATGGTTTGACAAGAATACATCTGTCTCTTTTCGACTTGCTAGAACTTTATTTCTGAATGAAAAAGTTCAGATACCATTAAAAGACAAGAAGACCCTATCGAGCTTCAGAAAAATTAACAGACTTAACAATAATCAATATAAGTAAAAGAAAATCTGTTAAAAACTTTGGTTGGGGCAACCGGGGAGCAAACAAAGCCTCCTTTAACCTAAAAATCGCACTCGAATTGATCCAAGAGTTTTGATTAAAGAAATTAGTTACCGTAGGGATAACAGCATTATCTTTTTCAAGAGCCCATATCGAAAAAAAGGTTTGTGACCTCGATGTTGGACCAGAATATCCTAAAGATGCAGAAGTCTTTAAGGGTTGGTCTGTTCGACCATTAAATTATATCTTATTTGGAATATGATCCGGACTGGTCGGGACTGCATTAAGTCTGCTGATTCGTGCCGAATTAGGACAACCTGGTGCTCTTCTTGGAGATGATCAGTTATATAACGTAATTGTAACAGCACATGCCTTTGTTATAATTTTTTTCTTAGTGATGCCAATAATGATTGGAGGGTTCGGAAATTGGTTAGTGCCTTTGATATTGGGAGCTCCAGATATGGTTTTTCCACGCTTGAATAACATGAGTTTCTGGTTACTTCCTCCTGCACTTTTACTTCTGTTATCTTCGGCTGCTGTAGAAAGTGGGGTAGGTACAGGATGGACAGTTTATCCTCCACTATCTGGAAACTTGGCTCATGCTGGGGGATCTGTTGATCTGGCAATTTTTTCTTTACATCTTGCTGGTGTTTCTTCTATTTTGGGGGCTGTGAATTTTATTACTACGATCATTAACATACGATGGCAAGGAATAAAATTTGAACGTCTTTCTTTATTCGTATGATCAGTAAAAATTACGGCCATTTTACTTCTTTTGTCTTTGCCTGTATTAGCTGGCGCTATTACTATGCTCTTGACGGACCGGAATTTTAACACTGCCTTTTTTGATCCTGCCGGAGGTGGTGATCCTATCTTG
>bartschi
TACGGTAAAAAGACAGTTAGGCTAGTAGGAATTATAAGATCCCTAGTAAAGGAGTAAAATCTATATACTAGGAGTTATATCAGACATAATTTATTTTAGGTGCTGAATCTGTGATAACTTCAAGGGAAACTGGGATTGGATACCCCATTATTTTTAGTTGTAAACTTAGTCTAAACTTACCAGAGTACTACGAATAAAAAGTTTAAAACTCAAAGGGCTTGGCGGTGTTTTAGACCTCTCAGGGGAACCTGTCTCATAATCGACAATCCGCGTTAGACCTGACCCTTTATAGCAATACAGTTTGTATACCGTCGTCGTCAGGTAACTTCTAAAAATATGGTAGTTAGCTTGATAATTATATTAATTAGGACGTCAGATCAAGGTGCAGCCGATAAAAGGGAGAGGATGGGTTACAATTATATATTTATAACTACGGAGAAAACTTGAAATTGAGTAATTAGAAGGAGGACTTGAAAGTAATTCTAGTTATATAAATAGAATGAATAAGGCTCTGAAACGTGATACGAAGTCGGACCTGCCCAGTGAGTTTTAAACGGCCGCGGTACTCTGACCGTGCAAAGGTAGCATAATCATTTGCCTTATAATTGAAGGCTGGAATGAATGGTTTGACAAGAATACACCTGTCTCTTTCTGATTCTTTAGAATTTTATTTCTAGGTGAAAAAGCCTAAATATTATTAAAAGACAAGAAGACCCTATCGAGCTTTAGAGAAATTAATGGAATTTAAGTTGATTAATATTAATAAAAAAGGAACTATTAAACACTTTGGTTGGGGCAACCGAGGAGTAAACAAAGCCTCCTCTAAATTGTAAATCTTACTTGTATTGATCCAAATATTTTGATCAAAGGAATTAGTTACCGTAGGGATAACAGCATTATCTTTTTTGAGAGCCCATATCGAAAAAAAGGTTTGTGACCTCGATGTTGGACCAGAATGTCCTAAAGATGCAGAAGTCTTTAAGGGTTGGTCTGTTCGACCATTAAAGTATATCTTATTTGGAATGTGATCAGGGTTGGTTGGAACTGCATTAAGGTTGTTAATTCGTGCAGAATTAGGGCAACCTGGTGCTTTACTTGGAGATGATCAGCTATATAACGTAATTGTAACGGCACATGCATTTGTGATAATTTTTTTCTTAGTGATACCTATAATGATTGGGGGGTTCGGTAATTGATTGGTACCTTTAATGTTAGGGGCTCCGGATATAGTATTTCCGCGGCTAAATAACATAAGTTTTTGATTGCTTCCACCTGCATTATTGCTTCTTTTATCATCGGCTGCAGTAGAAAGTGGAGTAGGGACAGGATGAACTGTGTATCCACCTCTGTCTGGGAACCTAGCGCATGCTGGTGGTTCTGTAGATTTGGCAATTTTTTCTTTACATCTTGCGGGTGTTTCTTCTATTTTAGGGGCAGTGAATTTTATTACTACTATTATCAATATGCGATGACAGGGAATGAAATTTGAACGTCTTTCTCTATTTGTGTGGTCTGTAAAAATTACGGCTATTTTACTTTTACTGTCCTTGCCCGTTTTAGCGGGAGCTATTACTATGCTTCTAACTGATCGAAATTTTAATACTGCTTTTTTTGATCCGGCAGGAGGT---------------
>violaceus
TACGGTAAAAAGACAGTTAAGCAAAAATGAATCATTAGATCTTTAGTATAGGAGTAAAATCTAAATACTAAAAGTTATTCCTAATATGG-TTGTTTAGGGTGCTGAATCTGTGATAGCTTTAAGGGAAACTGGGATTGGATACCCCACTATTTTTAGTTGTAAATATAGTTTGAGCTTACCGGAGTACTACGAATAAAAAGTTTAAAACTCAAAGGGCTTGGCGGTGTTTTAGACCTCTTAGGGGAACCTGTCTCGTAATCGACAATCCACGTTAGACCTAACCTTCTGTGGTAGTTCAGCCTGTATACCGTCGTCGTCAGGTAACTTCTAAAAATATAGCAGTTAGCTCGAGAATTTC-TTAATTAAGACGTCAGATCAAGGTGCAGCTAATAAGAAGGTGAGGATGGGTTACAATTACATACTCGTAACTACGGAAGAAACTTGAAATTAAGTGTCATAAAGGAGGACTTAAAAGTAATTCTAATTATATAAGTAGAATGAATGCGGCTCTGAAACGTG--------TCGGACCTGCCCAGTGAGTTTTAAACGGCCGCGGTACTCTGACCGTGCAAAGGTAGCATAATCATTTGCCTTATAATTGAAGGCTGGAATGAATGGTTTGACAAGAATATACCTGTCTCCTTTAGATTATTTAGAACTTTATCTTTGGATGAAAAAGTCCGGATTTAATTAATAGACAAGAAGACCCTATCGAGCTTCAGAAAAGTTAATAGATTTAAAG-GGATCAATATGACTAAAAGAAGGGCTATTAAATACTTTGGTTGGGGCAACTGAGGAGTAGTCAAAGCTTCCTCTAATTTATAAATCTTACAAGTGTTGATCCAAAATTTTTGATCAAAGGAATTAGTTACCGTAGGGATAACAGCATTATCTTTTTCAAGAGCCCATATCGAAAAAAAGGTTTGTGACCTCGATGTTGGACCAGAATATCCTAAAGATGCAGAAGTCTTTAAGG-----------------------TACATTTTATTTGGAATGTGGTCTGGATTGGTTGGAACTGCCTTAAGATTGTTAATTCGAGCTGAACTCGGTCAGCCGGGTGCTCTTCTTGGGGACGATCAGTTATATAATGTGATTGTAACGGCACATGCTTTTGTTATAATTTTTTTTCTAGTAATACCTATGATGATTGGAGGTTTTGGGAACTGGTTGGTGCCATTAATACTAGGAGCTCCAGATATGGTATTTCCGCGATTAAATAATATAAGTTTTTGGCTTTTGCCACCTGCTCTTTTATTACTCTTATCATCGGCTGCTGTGGAGAGTGGGGTGGGTACCGGGTGAACTGTGTATCCACCTCTAGCAGGAAATTTGGCTCACGCCGGTGGGTCAGTAGATTTGGCAATTTTTTCTTTACATCTTGCTGGGGTATCGTCTATTTTAGGAGCTGTGAATTTTATTACCACAATTATTAATATACGATGGCAAGGGATGAAATTTGAACGTCTTTCACTATTTGTATGATCAGTGAAAATTACGGCGATTTTGCTCCTTTTGTCTCTACCGGTATTAGCCGGGGCGATTACTATACTTCTTACTGATCGAAATTTCAATACTGCTTTTTTTGATCCTGCAGGCGGCGGTGATCCTA-----
>genuanus
----------------------------------------------------------------------------------------------------------------------------------------------------------------------------------------------------------------------GGGCTTGGCGGTGTTTTAGACCTCTCAGGGGAACCTGTCTCGTAATCGACAATCCACGATAAACCTAACCTTTAATGGCAATTCAGCCTGTATACCGTCGTCGTCAGGTAACTTCTTAAAATATAGTAGTTAGCTTGAGAATTATATTAATTAAAACGTCAGATCAAGGTGCAGCCAATGAAGAGGTGCGGATGGGTTACAATTATATATTTGTAAATACGGAAAACGTTTGAAATGAAGTGTCTTAAAGGAGGACTTGAAAGTAATTTTATCTATATAAATAGAATGAATAGGGCTCTGAAACGTGATACGAAGTCGGACCTGCCCAGTGAGTTTTAAACGGCCGCGGTACTCTGACCGTGCAAAGGTAGCATAATCACTTGCCTTATAATTGAAGGCTGGAATGAATGGTTTGACAAGAATATATCTGTCTCTTTTAGATTATTTAGAATTTTATTTTTGGGTGAAAAAGTCCAGATATAATTAAAAGACAAGAAGACCCTATCGAGCTTTAGAGAAGTTAATAGATTTAATATAAATCAATATAATTAAAAGAAGAGCTATTAAATATTTTGGTTGGGGCAACCAAGGAGCAAATAAAACCTCCTTTAAACTATAAATCTTACTTGTGTTGATCCAAGAATATTGATTAAAGGAATTAGTTACCGTAGGGATAACAGCATAATCTTTTTCAAGAGCCCATATCGAAAAAAAGGTTTGTGACCTCGATGTTGGACCAGAATGTCCTAAAGATGCAGAAGTCTTTAAGGGTTGGTCTGTTCGACCATTAAANNNNNNNNNNNNNNNNNNNNNNNNNNNNNNNNNNNNNNNNNNNNNNNNNNNNNNNNNNNNNNNNNNNNNNNNNNNNNNNNNNNNNNNNNNNNNNNNNNNNNNNNNNNNNNNNNNNNNNNNNNNNNNNNNNNNNNNNNNNNNNNNNNNNNNNNNNNNNNNNNNNNNNNNNNNNNNNNNNNNNNNNNNNNNNNNNNNNNNNNNNNNNNNNNNNNNNNNNNNNNNNNNNNNNNNNNNNNNNNNNNNNNNNNNNNNNNNNNNNNNNNNNNNNNNNNNNNNNNNNNNNNNNNNNNNNNNNNNNNNNNNNNNNNNNNNNNNNNNNNNNNNNNNNNNNNNNNNNNNNNNNNNNNNNNNNNNNNNNNNNNNNNNNNNNNNNNNNNNNNNNNNNNNNNNNNNNNNNNNNNNNNNNNNNNNNNNNNNNNNNNNNNNNNNNNNNNNNNNNNNNNNNNNNNNNNNNNNNNNNNNNNNNNNNNNNNNNNNNNNNNNNNNNNNNNNNNNNNNNNNNNNNNNNNNNNNNNNNNNNNNNNNNNNNNNNNNNNNNNNNNNNNNNNNNNNNNNNNNNNNNNNNNNNNNNNNNNNNNNNNNNNNNNNNNNNNNNNNNNNNNNNNNNNNNNNNNNNNNNNNNNNNNNNNNNNNNNNN
>sandwichensis
TACGGTAAAAAGATAGTTAGGCCAATAAGGACCGCTGGATCTTTAGTGGAGGAGTAAAATCTAGACACTAAGAGTTATACCGGACGTGGTTTATTTTTGATGCTGAATCTGTGATAGCTTTAAGGGAAACTGGGATTGGATACCCCATTATTTATAGTTGTAAATTTAGTTTGAGCTTACCAGAGTACTACGAATAAATAGTTTAAAACTCAAAGGGCTTGGCGGTGTTTTAGACCTCTCAGGGGAACCTGTCTCATAATCGACAATCCACGTTAGACCTAACCTTTTATGGCGAAACAGCCTGTATACCGTCGTCGTCAGGTAACTTCTTAAAATATAGTAGTTAGCTCGAGAATTTTATTAATTGAGACGCCAGATCAAGGTGCAGCTAATAAAAAGGTGAGGATGGGTTACAATTACATATTTGTAAATACGGAAAACGTTTGAAACTAAGTGTTTTAAAGGAGGACTTGAAAGTAATTTTAGTTATATAAATAGGATGAATAAGGCTCTGAAACGTGATGTGAAGTCGGACCTGCCCAGTGAGTTTTAAACGGCCGCGGTACTCTGACCGTGCAAAGGTAGCATAATCATTTGCCTTATAATTGAAGGCTGGAATGAATGGTTTGACAAGAATACATCTGTCTCTTTTAGATTCTATAGAATTTTATTTTTAGGTGAAAAAGCCTAGATTGAATTAAAAGACAAGAAGACCCTATCGAGCTTTAGAGAAGTTAATAGACTTAGTGTAAATCAATATAAGTAAAAGAAAAACTATTAAATACTTTGGTTGGGGCAACCGAGGAGCAAGTAAAGCCTCCTCTCAGTGATAAGTCTTACTTGTGTTGATCCAAATTTTTTGATCAAAGGAATTAGTTACCGTAGGGATAACAGCATTATCTTTTTCAAGAGCCCATATCGAAAAAAAGGTTTGTGACCTCGATGTTGGACCAGAATGTCCTAAAGATGCAGAAGTCTTTAAGGGTTGGTCTGTTCGACCATTAAANNNNNNNNNNNNNNNNNNNNNNNNNNNNNNNNNNNNNNNNNNNNNNNNNNNNNNNNNNNNNNNNNNNNNNNNNNNNNNNNNNNNNNNNNNNNNNNNNNNNNNNNNNNNNNNNNNNNNNNNNNNNNNNNNNNNNNNNNNNNNNNNNNNNNNNNNNNNNNNNNNNNNNNNNNNNNNNNNNNNNNNNNNNNNNNNNNNNNNNNNNNNNNNNNNNNNNNNNNNNNNNNNNNNNNNNNNNNNNNNNNNNNNNNNNNNNNNNNNNNNNNNNNNNNNNNNNNNNNNNNNNNNNNNNNNNNNNNNNNNNNNNNNNNNNNNNNNNNNNNNNNNNNNNNNNNNNNNNNNNNNNNNNNNNNNNNNNNNNNNNNNNNNNNNNNNNNNNNNNNNNNNNNNNNNNNNNNNNNNNNNNNNNNNNNNNNNNNNNNNNNNNNNNNNNNNNNNNNNNNNNNNNNNNNNNNNNNNNNNNNNNNNNNNNNNNNNNNNNNNNNNNNNNNNNNNNNNNNNNNNNNNNNNNNNNNNNNNNNNNNNNNNNNNNNNNNNNNNNNNNNNNNNNNNNNNNNNNNNNNNNNNNNNNNNNNNNNNNNNNNNNNNNNNNNNNNNNNNNNNNNNNNNNNNNNNNNNNNNNNNNNNNNNNNNNNNNNNN
>lugubris
----------------------------------------------------------------------------------------------------------------------------------------------------------------------------------------------------------------------GAGCTTGGCGGTGTTTTAGACCTCTCAGGGGAACCTGTCTCATAATCGACAATCCACGTTAAACCTAACCTTTAATAGCAACTCAGCCTGTATACCGTTGTCGCCAGGTAACTTCTTAAAATATAGTAGTTAGCTTGAGAATTTTATTAATTAAAACGTCAAATCAAGGTGCAGCTAATGAAAAGGTGAGGATGGGTTACAATTACATATTTGTAAATACGG-AAATATTTGAAA--GAATGTTTTAAAGGAGGACTTGAAAGTAATTCTGATTATATAAACAAAATGAATACGGCTCTGAAACGTGATACGAAGTCGGACCTGCCCAGTGAGTTTTAAACGGCCGCGGTACTCTGACCGTGCAAAGGTAGCATAATCATTTGCCTTATAATTGAAGGCTGGAATGAATGGTTTGACAAGAGTACACCTGTCTCTTTTAGATTATTTAGAATTTTATTTCTGGATGAAAAAGTCCAGATAGTATTAAAAGACAAGAAGACCCTATCGAGCTTTAGAGAAATTGATAGATTTAATATAAATTAATATAAGTAAAAGAAAAGCTATTAAATACTTTGGTTGGGGCAACCGAGGAGTAAATAAAGCCTCCTCTAAATTGTAAATCTTATTCGTGTTGATCCAAAAATTTTGATCAAAGGAATTAGTTACCGTAGGGATAACAGCATTATCTTTTTCAAGAGCCCATATCGAAAAAAAGGTTTGTGACCTCGATGTTGGACCAGAATATCCTAAAGATGCAGAAGTCTTTAAGGGTTGGTCTGTTCGACCATTAAANNNNNNNNNNNNNNNNNNNNNNNNNNNNNNNNNNNNNNNNNNNNNNNNNNNNNNNNNNNNNNNNNNNNNNNNNNNNNNNNNNNNNNNNNNNNNNNNNNNNNNNNNNNNNNNNNNNNNNNNNNNNNNNNNNNNNNNNNNNNNNNNNNNNNNNNNNNNNNNNNNNNNNNNNNNNNNNNNNNNNNNNNNNNNNNNNNNNNNNNNNNNNNNNNNNNNNNNNNNNNNNNNNNNNNNNNNNNNNNNNNNNNNNNNNNNNNNNNNNNNNNNNNNNNNNNNNNNNNNNNNNNNNNNNNNNNNNNNNNNNNNNNNNNNNNNNNNNNNNNNNNNNNNNNNNNNNNNNNNNNNNNNNNNNNNNNNNNNNNNNNNNNNNNNNNNNNNNNNNNNNNNNNNNNNNNNNNNNNNNNNNNNNNNNNNNNNNNNNNNNNNNNNNNNNNNNNNNNNNNNNNNNNNNNNNNNNNNNNNNNNNNNNNNNNNNNNNNNNNNNNNNNNNNNNNNNNNNNNNNNNNNNNNNNNNNNNNNNNNNNNNNNNNNNNNNNNNNNNNNNNNNNNNNNNNNNNNNNNNNNNNNNNNNNNNNNNNNNNNNNNNNNNNNNNNNNNNNNNNNNNNNNNNNNNNNNNNNNNNNNNNNNNNNNNNNNNNNN
>zeylanicus
-----GTAAAAGACAGTTATGTTAAAAAGGACCATTAGACCTCTAGTAAAGGAGTAAAATCTAAATAYTGGAAGTTACATCGGAAATGGTT---TTGAGATGCTGAATCTGTGAAATCTCTAAGGGAAACTGGGATTGGATACCCCATTATTTTTAGTCGTAAATTTAGTTTAAGCTTACCAGAGTACTACGAATAAAAAGTTTAAAACTCAAAGGGCTTGGCGGTGTTTTAGACCTCTTAGGGGAACCTGTCTCATAATCGACAATCCACGCTAGACCTGACCCTCTGTGGTAAAACAGCCTGTATACCGTCGTCGTCAGGTAACTTTTTAAAATATAGAAGTTAGCCCGAGAATTGT-TTAATTAAAACGTCAGATCAAGGTGCAGCTAATAAGAGGGAGAGGATGGGTTACAATTACAAATTTGTAAATATGGTCAACATTTGAAATAGAGTGTTTTAAAGGAGGACTTGAAAGTAATTTTAGTTATATAAATAGAATGAATAAGGCTCTGAAACGTGATACGAAGTCGGACCTGCCCAGTGAGTTTTAAACGGCCGCGGTACTCTGACCGTGCAAAGGTAGCATAATCATTTGCCTTATAATTGAAGGCTGGAATGAATGGTTTGACAAGAATACAGCTGTCTCTTTTAGATTATTTAGAACTTTATCTTTGGATGAAAAAGTCCAGGTAGCATTAAAAGACAAGAAGACCCTATCGAGCTTTAGAGAAATTAGTAGGTTTATCATAAATCAATATAAATAAAAGAAAAACTACTAAATACTTTGGTTGGGGCAACCGAGGAGCAAGGAAAGCCTCCTTTGAGCTGAAAATCGTACTTGTGTTGATCCAAAGGTTTTGATCAAAGGAATTAGTTACCGTAGGGATAACAGCATTATCTTTTTCAAGAGCCCATATCGAAAAAAAGGTTTGTGACCTCGATGTTGGACCAGAATATCCTAAAGATGCAGAAGTCTTTAAGGGTTGGTCTGTTCGACCATTAAAATATATCCTGTTTGGAATATGATCTGGGTTAGTTGGAACTGCTCTAAGGCTGTTGATTCGTGCAGAGTTAGGTCAACCTGGTGCTTTGCTTGGAGATGATCAGCTGTATAACGTAATTGTAACAGCACATGCTTTTGTTATAATCTTTTTCTTAGTAATGCCTATGATGATTGGGGGCTTTGGAAACTGATTGGTACCGTTAATGCTAGGGGCTCCAGACATGGTATTTCCTCGCCTAAATAATATAAGTTTTTGACTTCTTCCCCCTGCACTTTTACTTTTGTTGTCGTCAGCTGCTGTAGAGAGTGGTGTAGGTACGGGGTGAACTGTTTATCCACCTTTAGCAGGGAATTTGGCTCACGCCGGTGGCTCTGTAGATCTTGCAATTTTTTCTTTACACCTTGCTGGTGTATCTTCTATCTTGGGAGCGGTAAATTTCATCACTACGATTATTAATATACGATGACAAGGGATAAAATTTGAACGTCTTTCGCTATTTGTATGATCAGTAAAGATTACGGCTATCTTACTTCTTTTGTCTCTGCCGGTATTGGCAGGTGCAATTACCATGCTTTTAACTGATCGAAATTTCAATACTGCCTTTTTTGATCCAGCCGGAGGTGGTGATCCTATCTTG
>pictus
------------------------------------------------------------------------------------------------------------------------------------------------------------GTTATAAATTAATTTTAAATTTACCAGAGTACTACGAATAAAAAATTTAAAACTTAAAGGGCATGGCGGTGTTTTA-ACCTCTCAGGGGAACCTGTCTCATAATCGACAATCCACGTTAAACCTAACCCTTTATGGTAATTCAGCCTGTATACCGTTGTCGTCAGGTAACTTCTTAAAATATAATAGTTAGCTAGAAAATTTTGTTAATTAA---------------------------------------------------------------------------------------------------------------------------------------------------------NNNNNNNNNNNNNNNNNNNNNNNNNNNNNNNNNNNNNNNNNNNNNNNNNNNNNNNNNNNNNNNNNNNNNNNNNNNNNNNNNNNNNNNNNNNNNNNNNNNNNNNNNNNNNNNNNNNNNNNNNNNNNNNNNNNNNNNNNNNNNNNNNNNNNNNNNNNNNNNNNNNNNNNNNNNNNNNNNNNNNNNNNNNNNNNNNNNNNNNNNNNNNNNNNNNNNNNNNNNNNNNNNNNNNNNNNNNNNNNNNNNNNNNNNNNNNNNNNNNNNNNNNNNNNNNNNNNNNNNNNNNNNNNNNNNNNNNNNNNNNNNNNNNNNNNNNNNNNNNNNNNNNNNNNNNNNNNNNNNNNNNNNNNNNNNNNNNNNNNNNNNNNNNNNNNNNNNNNNNNNNNNNNNNNNNNNNNNNNNNNNNNNNNNNNNNNNNNNNNNNNNNNNNNNNNNNNNNNNNNNNNNNNNNNNNNNNNNNNNNNNNNNNNNNNNNNNNNNNNNNNNNN------------------------------------------------------------------------------------------------------------------------------------------------------------GATACCTATAATAATTGGAGGGTTTGGAAATTGATTAGTACCTTTAATATTAGGGGCTCCAGATATGGTTTTTCCCCGATTAAATAATATAAGTTTTTGACTTCTTCCCCCTGCACTTTTGCTTCTTCTGTCTTCAGCTGCGGTTGAAAGAGGGGTGGGGACAGGATGGACTGTCTATCCTCCTCTAGCAGGAAATTTAGCTCATGCTGGTGGTTCTGTAGATTTGGCAATTTTTTCTTTACATCTTGCTGGAGCTTCTTCTATTTTAGGAGCAGTAAATTTCATTACCACAATTATTAATATGCGATGACAGGGCATGAAGTTTGAACGTCTTTCATTGTTTGTTTGATCTGTAAAAATTACGGCCATTTTACTTTTATTATCTTTACCTGTGTTAGCAGGTGCAATTACTATACTTCTAACTGATCGGAA-------------------------------------------------
>curassaviensis
---CGGNTCTTGACAGTTAAGC--AGAAGAATTATAAGATCTCTAGTAGAGGAGTAAAATCTAAATACTAGAAGTTACACCGGATATAGTTTATTTTAGGTGCTGAATCTGTGACAACTTTAAGGGAAACTGGGATTGGATACCCCATTATTTTTAGTCGTAAACTTAGTTTGAACTTACCAGAGTACTACGAATAAAAAGTTTAAAACTCAAAGGGCTTGGCGGTGTTTTAGACCTCTCAGGGGAACCTGTCTCATAATCGACAATCCACGTTAAACCTGACCCTTTATAGCAATACAGTTTGTATACCGTCGTCGCCAGGTAACTTCTAAAAATACAGTAGTTAGCTTGATAATTATATTAATTAAAACGTCAGATCAAGGTGCAGCTAATAAAAGGGGGAAGATGGGTTACAATTATATATTTATAATTACGGAGAAAACTTGAAATAAAGTGGCTAGAAGGAGGACTTGAAAGTAATTTTGGCTATATAAGCGAAATGAATAAGGCTCTGAAACGTGATACGAAGTCGGACCTGCCCAGTGAGTTTTAAACGGCCGCGGTACTCTGACCGTGCAAAGGTAGCATAATCATTTGCCTTATAATTGAAGGCTGGAATGAATGGTTTGACAAGAATACACCTGTCTCTTTTTGATTAGTTAGAATTTTATTTTTAGGTGAAAAAGCCTAGATATTATTAAAAGACAAGAAGACCCTATCGAGCTTTAGAAAAGTTAGTAGAATTTTGATAAATCAATGTTAATAGAAGAAAAACTACTAAATACTTTGGTTGGGGCAACCGAGGAGTAAATAGAGCCTCCTTTAA-ATATAAGTCATACTAGTATTGATCCAAGTGTCTTGATCAAAGGAATTAGTTACCGTAGGGATAACAGCATTATCTTTTTTGAGAGCTCATATCGAAAAAAAGGTTTGTGACCTCGATGTTGGACCAGAATGTCCTAAAGATGCAGAAGTCTTTAAGGGTTGGTCTGTTCGACCATTAAAGTATATTTTATTTGGAATATGATCTGGATTGGTTGGAACTGCATTAAGGTTATTGATTCGTGCAGAGTTAGGGCAACCTGGGGCTTTGCTTGGAGATGACCAACTATATAATGTAATTGTAACAGCACATGCGTTTGTGATAATTTTTTTTTTGGTGATACCTATGATGATTGGAGGGTTTGGTAATTGATTAGTGCCATTAATACTAGGGGCTCCTGATATAGTGTTTCCACGATTAAATAATATAAGTTTTTGATTGCTTCCACCTGCATTATTGCTTCTTTTATCATCAGCTGCAGTAGAAAGCGGGGTGGGGACAGGATGAACTGTTTATCCGCCTTTAGCAGGAAATTTAGCCCATGCTGGTGGTTCTGTAGATTTAGCAATTTTTTCTTTACATCTTGCAGGTGCTTCTTCCATTTTAGGGGCAGTAAATTTTATTACTACGATTATCAATATACGGTGACAGGGGATAAAATTTGAACGCCTTTCTTTATTCGTATGATCAGTGAAAATTACGGCTATTTTGCTTCTTCTATCTCTGCCTGTATTAGCAGGGGCCATTACTATACTTCTAACGGATCGAAATTTTAATACTGCTTTTTTTGATCCAGCAGGAGGTGGGGATCCAATTTTA
>gubernator
TGCGGTAAAAAGACAGTTAGGCTGTAAGGAATCATTGGATCTTTAGTAGAGGAGTAAAATCTAAATACTAAAAGCTATACCGAGTGTGGTTTATTTAAGATGCTGAGTCTGTGACAGCTTCAAGGGAAACTGGGATTGGATACCCCATTATTTTTAGTTATAAA-TTAGTTTAGGCTTACCAGAGTACTACGAATAAAAAGTTTAAAACTCAAAGAGCTTGGCGGTGTTTTAGACCTCTCAGGGGAACCTGTCTCGTAATCGACAATCCACGTTAAACCTAACCTTTTATGGTAATACAGCCTGTATACCGTCGTCGTCAGGTAACTTCTTAAAACATAGTAGTTAGCTCGAGAATTTAATTAATTAGGACGTCAGATCAAGGTGCAGCTAATGAGAAGGTGAGGATGGGTTACAATTACATATTTGTAAATACGGAAAACACTTGAAATGAAGTGTCTTAAAGGAGGACTTGAAAGTAATTTTAATTATATAGATGGAATGAATGCGGCTCTGAAACGTGATGTGAAGTCGGACCTGCCCAGTGAGTTTTAAACGGCCGCGGTACTCTGACCGTGCAAAGGTAGCATAATCATTTGCCTTATAATTGAAGGCTGGAATGAATGGTTTGACAAGAATACAGCTGTCTCTTTTAGATTGTTTAGAATTTTATTTTTGGGTGAAAAAGCCCAAATGTTATTAAAAGACAAGAAGACCCTATCGAGCTTTAGAAAAGTTAATAGATTTAATATAAGCTGATATAAGTAAAAGGAAAACTATTAAATACTTTGGTTGGGGCAACCGAGGAGTAAATAAAGCCTCCTTTAAGTTGTAAGTCTTACTTGTGTTGATCCAGGAGTTTTGATTAAAGAAATTAGTTACCGTAGGGATAACAGCATAATCTTTTTCAAGAGCCCATATCGAAAAAAAGGTTTGTGACCTCGATGTTGGACCAGAATATCCTAAAGATGCAGAAGTCTTTAAGGGTTGGTCTGTTCGACCATTAAAATATATTTTATTTGGAATATGATCAGGGTTAGTAGGGACTGCCTTAAGGTTGTTAATTCGTGCAGAGTTAGGACAGCCAGGTGCTCTGCTTGGGGATGATCAGCTATATAATGTAATTGTGACGGCTCATGCTTTTGTTATAATCTTTTTCTTAGTGATGCCTATGATGATTGGGGGTTTTGGGAATTGACTAGTGCCTTTAATATTAGGGGCTCCAGATATAGTGTTTCCTCGGTTGAATAATATGAGTTTTTGGCTTCTTCCTCCTGCGCTTTTACTTCTTTTATCTTCGGCCGCGGTAGAAAGCGGAGTAGGTACAGGATGAACTGTATATCCACCTTTGGCAGGGAATCTAGCCCACGCCGGTGGTTCTGTGGATCTTGCTATTTTCTCTTTACACCTTGCTGGTGTATCTTCTATTTTAGGGGCGGTAAATTTTATTACCACAATTATTAATATGCGATGACAAGGAATGAAATTTGAGCGTCTTTCGTTGTTTGTTTGATCGGTAAAGATTACTGCTATCTTGCTTCTTTTATCTTTGCCTGTTTTGGCAGGGGCTATTACTATGCTTTTAACTGATCGAAATTTTAATACTGCTTTTTTTGACCCGGCAGGAGGTGGTGATCCTATTTTG
>tessulatus
TACGGTAAAAAGATAGTTAGGCCAATAAGGACCACTGGATCTTTAGTGGAGGAGTAAAATCTAGACACTAAAAGTTATACCGGATGTGGTTTATTTTTGGTGCTGAATCTGTGATAGCTTTAAGGGAAACTGGGATTGGATACCCCATTATTTATAGTTGTAAATTTAGTTTGAGCTTACCAGAGTACTACGAATAAATAGTTTAAAACTCAAAGGGCTTGGCGGTGTTTTAGACCTCTCAGGGGAACCTGTCTCGTAATCGACAATCCACGTTAGACCTAACCTTTTATGGCGAAACAGCCTGTATACCGTCGTCGTCAGGTAACTTCTTAAAATATAGTAGTTAGCTCGAGAATTTTATTAATTAAGACGTCAGATCAAGGTGCAGCCAATGAAAAGGTGAGGATGGGTTACAATTACATATTTGTAAATACGGAAAATGTTTGAAACTAAGTGTTTTAAAGGAGGACTTGAAAGTAATTTTAGTTATATAAATAGAATGAATAAGGCTCTGAAACGTGATGTGAAGTCGGACCTGCCCAGTGAGTTTTAAACGGCCGCGGTACTCTGACCGTGCAAAGGTAGCATAATCATTTGCCTTATAATTGAAGGCTGGAATGAATGGTTTGACAAGAATACACCTGTCTCTTTTAGATTCTATAGAATTTTATTTTTAGGTGAAAAAGCCTAGATTGAATTAAAAGACAAGAAGACCCTATCGAGCTTTAGAGAAGTTAATAGACTTAGTGTAAATCAATATAAGTAAAAGAAAAACTATTAAATACTTTGGTTGGGGCAACCGAGGAGTAAGTAAAGCCTCCTCTCAGTGATAAGTCTTACTTGTGTTGATCCAAACTTTTTGATCAAAGGAATTAGTTACCGTAGGGATAACAGCATTATCTTTTTCAAGAGCCCATATCGAAAAAAAGGTTTGTGACCTCGATGTTGGACCAGAATGTCCTAAAGATGCAGAAGTCTTTAAGGGTTGGTCTGTTCGACCATTAAAATATATCTTATTTGGTATATGATCTGGGTTGGTTGGAACTGCTCTAAGGTTGCTAATTCGTGCAGAGTTGGGACAACCAGGGGCTTTACTTGGAGACGACCAATTATATAATGTAATTGTGACAGCTCATGCTTTTGTTATGATTTTTTTCTTGGTTATGCCTATGATGATTGGGGGCTTTGGAAATTGATTGGTGCCACTAATATTAGGGGCTCCTGATATGGTATTTCCTCGATTAAATAATATAAGTTTTTGACTTCTTCCTCCCGCGCTTTTACTCCTTCTGTCATCAGCTGCGGTGGAAAGTGGGGTAGGTACTGGGTGGACTGTATATCCACCTCTAGCAGGAAATTTGGCACATGCTGGTGGGTCTGTAGATCTGGCTATTTTTTCTTTACACCTTGCTGGTGTGTCTTCTATTTTGGGGGCGGTAAACTTTATTACTACAATTATTAACATACGATGACAGGGGATGAAATTTGAACGCCTTTCGTTGTTTGTGTGGTCGGTGAAAATTACGGCTATTTTACTCTTGTTATCTTTGCCTGTGCTGGCTGGTGCAATTACTATGCTTTTAACTGATCGGAATTTTAATACTGCTTTCTTTGATCCAGCAGGAGGTGGAGATCCTATCTTA
>canonicus
TACGGT-AAAAGATAGTTAAGCAACGAAGGATTATAAGATCTTTAGTATAGGAGTAAAATCTAGATACTAATAGTTATACCGAGCATAATTTGTTGAT-GTGCTGAGTCTGTGATAGCTTTAAGGGAAACTGGGATTGGATACCCCATTATTTTTAGTTGTAAATTTAGTTTAGGCTTACCAGAGTACTACGAATAAAAAGTTTAAAACTCAAAGGGCTTGGCGGTGTTTTAGACCTCTCAGGGGAACCTGTCTCGTAATCGACAATCCGCGTTAAACCTAACCTTTTATAGCAATACAGCCTGTATACCGTCGTCGTCAGGTAACTTCTTAAAATATAGTAGTTAGCTCGAGAATTAGATTAATTAAAACGTCAGATCAAGGTGCAGCTAATAAAAAGGTGAGGATGGGTTACAATTACATATTTGTAATTACGGAAAACGCTTGAAATGAAGCATCTTAAAGGAGGACTTGAAAGTAATTTTAATAATATAAGTAAGATGAATAGGGCTCTGAAACGTGATACGAAGTCGGACCTGCCCAGTGAATTTTAAACGGCCGCGGTACTCTGACCGTGCAAAGGTAGCATAATCATTTGCCTTATAATTGAAGGCTGGAATGAATGGTTTGACAAGAATACACCTGTCTCTTTTAGATTACTTAGAATTTTATCTTTGGATGAAAAAGTCCAGATATGATTAAAAGACAAGAAGACCCTATCGAGCTTTAGAGAAGTTAATAGATTTGATTTAAACCAATAAAGATAAAAGGAAAACTATTAAATACTTTGGTTGGGGCAACCGAGGAGTAAGTAAAGCCTCCTTTAAA-AGTAGATCTTGCTTGTATTGATCCAAAATTTTTGATCAAAGGAATTAGTTACCGTAGGGATAACAGCATTATCTTTTTTAAGAGCCCATATCGAAAAAAAGGTTTGTGACCTCGATGTTGGACCAGAATATCCTAAAGATGCAGAAGTCTTTAAGGGTTGGTCTGTTCGACCATTAAAGTATATTTTATTTGGTATATGATCTGGGCTGGTTGGAACTGCCCTAAGATTGTTAATTCGTGCAGAGCTGGGGCAACCAGGTGCTTTGCTAGGGGATGACCAACTATATAATGTGATCGTAACAGCCCATGCTTTTGTTATGATTTTTTTCTTAGTAATGCCTATGATAATTGGAGGATTTGGGAACTGGTTGGTACCCTTAATATTAGGAGCTCCAGATATAGTGTTTCCACGTTTAAATAATATGAGTTTTTGGCTTTTGCCGCCTGCGCTTTTACTTCTTTTATCATCAGCAGCTGTTGAAAGAGGAGTAGGGACGGGATGAACTGTATATCCACCCTTAGCAGGAAATTTGGCGCATGCCGGCGGGTCTGTAGATCTAGCAATTTTTTCTTTACATCTTGCTGGTGTTTCTTCTATTTTAGGGGCTGTAAACTTTATTACTACGATTATTAATATACGATGACAAGGAATAAAGTTTGAGCGTCTTTCGCTGTTTGTGTGATCTGTAAAAATTACGGCTATTTTGCTTCTTTTATCTCTGCCTGTATTGGCTGGAGCCATTACTATGCTTTTAACTGATCGAAACTTTAATACTGCCTTCTTTGACCCTGCAGGAGGTGGGGATCCTATTTTA
>rattus
TACGGTAAAAAGACAGTTAGGCGG-C-AATGCCGCAAGACCGTTAGTAGAGGAGTAAAATCTAAATACTAGCAGTTATATCGAAAGCGGCTTGTTTAAAATGCCGAAGCTGTGAAAGCTTTAAGGGAAACTGGGATTGGATACCCCACTATTTTTAGCTATAAATTTATTGTTAATATACCAGAGTACTACGAATAAAAAGTTTAAAACTCAAAGGGCTTGGCGGTGTTTTAGACCTCTCAGGGGAACCTGTCTCATAATCGACAATCCACGTCAAACCTAACCTTTTATAGTAATTCAGCTTGTATACCGTCGTCGCCAGGTAACTTCTTAAAATATAGTAGTTAGCCAGAAAATTATATTAATTAAAACGTCAGATCAAGGTGCAGCCAATGAAAAGGGGAGGATGGGTTACAATTATAAATTTATAATCACGGAAAGAGCTTGAAACAAAGCAACTTAAAGGAGGACTTGAAAGTAATTTTAATTACATAAATGGAATGAATGTGGCTCTGAAACGTGATACGAAGTCGGACCTGCCCAGTGAGTTTTAAACGGCCGCGGTACTCTGACCGTGCAAAGGTAGCATAATCATTTGCCTTATAATTGAAGGCTGGAATGAATGGTTTGACAAGAATACATCTGTCTCTTTATGATTATATAGAATTTTATTTTTAGATGAAAAAGTCTAGATGTTATTAAAAGACAAGAAGACCCTATCGAGCTTTAAAAAAATTAGCAGGCACACTAGAATTCAATACCAGTAAAAGAAAGGCTGTTAAATATTTTGGTTGGGGCAACCTAGGAGTAAGTAAAGCCTCC--TAATTAGTAAGTCGGACTTGTGTTGATCCAGGTATAATGATCAAAGGAATTAGTTACCGTAGGGATAACAGCATTATCTTTTTTGAGAGCCCATATCGAAAAAAAGGTTTGTGACCTCGATGTTGGACCAGAATGTCCTAAAGATGCAGAAGTCTTTGAGGGTTGGTCTGTTCGACCATTAAAGTATATTTTATTTGGAATATGATCAGGGTTGGTTGGAACTGCTCTAAGATTGTTAATTCGTGCAGAGCTAGGACAGCCTGGGGCTTTGCTCGGAGACGATCAGCTGTATAATGTTATTGTAACGGCACATGCTTTCGTTATAATCTTTTTTTTGGTAATGCCTATAATAATTGGTGGGTTCGGAAACTGGTTGGTTCCGCTGATATTAGGAGCTCCGGATATGGTTTTTCCGCGCCTAAATAATATAAGTTTTTGGTTATTGCCTCCTGCACTTTTACTTCTGTTGTCGTCAGCGGCTGTTGAGAGTGGTGTGGGAACAGGATGAACTGTATATCCACCTCTAGCTGGAAATCTAGCTCACGCCGGTGGTTCTGTAGATCTGGCAATCTTTTCGTTGCACCTTGCCGGTGTGTCTTCAATTTTGGGGGCGGTGAATTTTATTACTACAATCATTAATATACGATGACAAGGGATGAAATTTGAACGCCTTTCTCTATTTGTGTGGTCGGTGAAAATTACGGCTATTTTACTGCTATTGTCTTTACCTGTGTTGGCGGGGGCCATTACTATGCTGTTAACCGACCGGAATTTTAATACTGCTTTCTTCGACCCTGCAGGAGGTGGTGACCCTATTTTG
>grangeri
TATGGTAAAAAGACAGTTAGGCAATTTATAGTCATTAGATCCTTAGTAAAGGAGTAAAATCTACATACTAAAAGTTATACCGAATATGATTTGTTTAAGATGCTGAATCTGTGATAGCTTTAAGGGAAACTGGGATTGGATACCCCACTATTTTTAGTTGTAAATTTAGTTTAGGCTTACCAGAGTACTACGAATAAAAAGTTTAAAACTCAAAGGGCTTGGCGGTGTTTTAGACCTCTCAGGGGAACCTGTCTCATAATCGACAATCCACGTTAGACCTAACCTTTAATAGTAATACAGCCTGTATACCGTCGTCGTCAGGTAACTTTTAAAAATACAGCAGTTAGCTCGAGAATTATATTAATTAAAACGTCAGATCAAGGTGCAGCTAATGAAAAGGTGGGGATGGGTTACAATTATATATTTATAACTACAG-AAACACTTGAAATTAAGTGTCTTAAAGGAGGACTTGAAAGTAATTTTAATTATATAAGTAAAATGAATAGGGCTCTGAAACGTGATATGAAGTCGGACCTGCCCAGTGAGTTTTAAACGGCCGCGGTACTCTGACCGTGCAAAGGTAGCATAATCATTTGCCTTATAATTGAAGGCTGGAATGAATGGTTTGACAAGAATACAGCTGTCTCTTTTAGATTGTTTAGAATTTTATTTTTGGATGAAAAAGTCCAGATATTATTAAAAGACAAGAAGACCCTATCGAGCTTTAGAGGAATTAATAGGCTTAAAATAAATCAATATAAGTAAAAGATAGACTATTAAATACTTTGGTTGGGGCAACCGAGGAGTAAATAGAGCCTCCTTTAAACTATAAAACCTGCTTGTGTTGATCCAAGAATTTTGATCAAAGGAATTAGTTACCGTAGGGATAACAGCATTATCTTTTTCAAGAGCCCATATCGAAAAAAAGGTTTGTGACCTCGATGTTGGACCAGAATATCCTAAAGATGCAGAAGTCTTTAAGGGTTGGTCTGTTCGACCATTAAANNNNNNNNNNNNNNNNNNNNNNNNNNNNNNNNNNNNNNNNNNNNNNNNNNNNNNNNNNNNNNNNNNNNNNNNNNNNNNNNNNNNNNNNNNNNNNNNNNNNNNNNNNNNNNNNNNNNNNNNNNNNNNNNNNNNNNNNNNNNNNNNNNNNNNNNNNNNNNNNNNNNNNNNNNNNNNNNNNNNNNNNNNNNNNNNNNNNNNNNNNNNNNNNNNNNNNNNNNNNNNNNNNNNNNNNNNNNNNNNNNNNNNNNNNNNNNNNNNNNNNNNNNNNNNNNNNNNNNNNNNNNNNNNNNNNNNNNNNNNNNNNNNNNNNNNNNNNNNNNNNNNNNNNNNNNNNNNNNNNNNNNNNNNNNNNNNNNNNNNNNNNNNNNNNNNNNNNNNNNNNNNNNNNNNNNNNNNNNNNNNNNNNNNNNNNNNNNNNNNNNNNNNNNNNNNNNNNNNNNNNNNNNNNNNNNNNNNNNNNNNNNNNNNNNNNNNNNNNNNNNNNNNNNNNNNNNNNNNNNNNNNNNNNNNNNNNNNNNNNNNNNNNNNNNNNNNNNNNNNNNNNNNNNNNNNNNNNNNNNNNNNNNNNNNNNNNNNNNNNNNNNNNNNNNNNNNNNNNNNNNNNNNNNNNNNNNNNNNNNNNNNNNNNNNNNNNNNN
>guanche
----------------------------------------------------------------------------------------------------------------------------------------------------------------------------------------------------------------------GAGCTTGGCGGTGTTTTAGACCTCTCAGGGGAACCTGTCTCATAATCGACAATCCGCGTTAAACCTAACCTTTGATAGCAATTCAGCCTGTATACCGTCGTCGTCAGGTAACTTCTTAAAATATAGTAGTTAGCTTGAGAATTTTATTAATTAAAACGTCAGATCAAGGTGCAGCTAATGAAAGGGTGAGGATGGGTTACAATTACACATTTGTAAATACGG-AAACATTTGAAA--TAATGTCTTAAAGGAGGACTTGAAAGTAATTTTGATTATATAAATAGAATGAATAGGGCTCTGAAACGTGATACGAAGTCGGACCTGCCCAGTGAATTTTAAACGGCCGCGGTACTCTGACCGTGCAAAGGTAGCATAATCATTTGCCTTATAATTGAAGGCTGGAATGAATGGTTTGACAAGAATACACCTGTCTCTTTTAGATTATTTAGAATTTTATTTCTGGATGAAAAAGTCCAGATAGTATTAAAAGACAAGAAGACCCTATCGAGCTTTAGAAAAGTTAGTAGACTTAATGCAAATTAATATAAGTAAAAAAAAAGCTATTAAATATTTTGGTTGGGGCAACCGAGGAGCAGATAAAGCCTCCTCTAAATTGTAAATCTTACTTGTGTTGATCCAGAAATTTTGATCAAAGGAATTAGTTACCGTAGGGATAACAGCATTATCTTTTTCAAGAGCCCATATCGAAAAAAAGGTTTGTGACCTCGATGTTGGACCAGAATATCCTAAAGATGCAGAAGTCTTTAAGGGTTGGTCTGTTCGACCATTAAANNNNNNNNNNNNNNNNNNNNNNNNNNNNNNNNNNNNNNNNNNNNNNNNNNNNNNNNNNNNNNNNNNNNNNNNNNNNNNNNNNNNNNNNNNNNNNNNNNNNNNNNNNNNNNNNNNNNNNNNNNNNNNNNNNNNNNNNNNNNNNNNNNNNNNNNNNNNNNNNNNNNNNNNNNNNNNNNNNNNNNNNNNNNNNNNNNNNNNNNNNNNNNNNNNNNNNNNNNNNNNNNNNNNNNNNNNNNNNNNNNNNNNNNNNNNNNNNNNNNNNNNNNNNNNNNNNNNNNNNNNNNNNNNNNNNNNNNNNNNNNNNNNNNNNNNNNNNNNNNNNNNNNNNNNNNNNNNNNNNNNNNNNNNNNNNNNNNNNNNNNNNNNNNNNNNNNNNNNNNNNNNNNNNNNNNNNNNNNNNNNNNNNNNNNNNNNNNNNNNNNNNNNNNNNNNNNNNNNNNNNNNNNNNNNNNNNNNNNNNNNNNNNNNNNNNNNNNNNNNNNNNNNNNNNNNNNNNNNNNNNNNNNNNNNNNNNNNNNNNNNNNNNNNNNNNNNNNNNNNNNNNNNNNNNNNNNNNNNNNNNNNNNNNNNNNNNNNNNNNNNNNNNNNNNNNNNNNNNNNNNNNNNNNNNNNNNNNNNNNNNNNNNNNNNNNNNNNN
>lynceus
TATGGTAAAAAGACAGTTATACAAGTTATAATCATAAGATCTTTGGTAGAGGAGTAAAATCTATATACTAAAAGTTATACTAGAAGTGATTTACTTAAGATGTTGAATCTGTGACAGCTTTAAGGGAAACTGGGATTGGATACCCCATTATTTTTAGTCGTAAATTTAGTTTAAGCTTACCAGAGTACTACGAATAAAAAGTTTAAAACTCAAAGGGCTTGGCGGTGTTTTAGACCTCTCAGGGGAACCTGTCTCATAATCGACAATCCACGTTAGACCTAACCCTTTATGGTAATACAGCCTGTATACCGTCGTCGTCAGGTAACTTCTTAAAATATAGTAGTTAGCTTGAGAATCAGATTAATTAAAACGTCAGATCAAGGTGCAGCTAATAAAAGGGTGAGGATGGGTTACAATTATATATTTATAATTATGGAAAACACTTGAAATGAAGTGC-TTAAAGGAGGACTTGAAAGTAATTTTAATTATATAAATAAAATGAATAAGGCTCTGAAACGTGATATGAAGTCGGACCTGCCCAGTGAGTTTTAAACGGCCGCGGTACTCTGACCGTGCAAAGGTAGCATAATCATTTGCCTTATAATTGAAGGCTGGAATGAATGGTTTGACAAGAATACACCTGTCTCTTTTTGATTGTTTAGAATTTTATTTTTGGATGAAAAAGTCCAGATGTTATTAAAAGACAAGAAGACCCTATCGAGCTTCAGAAAAATTAATAGGC-TAACATAAATCAATACAAGTAAAAGAAAAGCTATTAAACACTTTGGTTGGGGCAACCAAGGAGCAATAAGAGCCTCCTTTAAGTAATAAATCTTACCTGTGTTGATCCAAGAATTTTGATCAAAGGAATTAGTTACCGTAGGGATAACAGCATTATCTTTTTCAAGAGCCCATATCGAAAAAAAGGTTTGTGACCTCGATGTTGGACCAGAATGTCCTAAAGATGCAGAAGTCTTTGAGGGTTGGTCTGTTCGACCATTAAAATATATTTTGTTTGGAATGTGATCTGGTTTAGTTGGAACGGCTTTGAGATTACTGATTCGTGCAGAATTAGGGCAGCCGGGTGCTTTACTTGGAGATGATCAATTATATAATGTTATCGTAACGGCTCATGCTTTTGTTATAATTTTTTTTTTAGTGATGCCTATGATAATTGGGGGTTTTGGTAATTGATTGGTACCACTAATGTTAGGGGCTCCAGATATAGTATTTCCTCGTTTGAATAATATAAGTTTTTGGCTTCTTCCTCCAGCACTTTTACTTCTTCTATCATCAGCTGCGGTGGAAAGCGGGGTAGGCACAGGATGGACTGTATATCCTCCTTTAGCTGGGAATTTGGCTCACGCCGGTGGTTCTGTAGATCTGGCGATTTTTTCTTTACATCTTGCTGGGGTTTCTTCTATTTTAGGGGCGGTAAATTTCATTACCACAATTATTAATATACGGTGACAGGGGATAAAATTTGAACGTCTTTCTTTGTTTGTATGATCGGTAAAGATTACAGCTATTTTACTTCTTTTATCTTTGCCTGTATTAGCGGGTGCAATTACTATGCTTTTAACTGATCGGAATTTTAATACTGCATTCTTTGATCCAGCAGGAGGTGGTGATCCTATTTTA
>derrubado
NNNNNNNNNNNNNNNNNNNNNNNNNNNNNNNNNNNNNNNNNNNNNNNNNNNNNNNNNNNNNNNNNNNNNNNNNNNNNNNNNNNNNNNNNNNNNNNNNNNNNNNNNNNNNNNNNNNNNNNNNNNNNNNNNNNNNNNNNNNNNNNNNNNNNNNNNNNNNNNNNNNNNNNNNNNNNNNNNNNNNNNNNNNNNNNNNNNNNNNNNNNNNNNNNNNNNNNNNNNNNNNNNNNNNNNNNNNNNNNNNNNNNNNNNNNNNNNNNNNNNNNNNNNNNNNNNNNNNNNNNNNNNNNNNNNNNNNNNNNNNNNNNNNNNNNNNNNNNNNNNNNNNNNNNNNNNNNNNNNNNNNNNNNNNNNNNNNNNNNNNNNNNNNNNNNNNNNNNNNNNNNNNNNNNNNNNNNNNNNNNNNNNNNNNNNNNNNNNNNNNNNNNNNNNNNNNNNNNNNNNNNNNNNNNNNNNNNNNNNNNNNNNNNNNNNNNNNNNNNNNNNNNNNNNNNNNNNNNNNNNNNNNNNNNNNNNNNNNNNNNATACGAAGTCGGACCTGCCCAGTGAGTTTTAAACGGCCGCGGTACTCTGACCGTGCAAAGGTAGCATAATCATTTGCCTTATAATTGAAGGCTGGAATGAATGGTTTGACAAGAATACACCTGTCTCTTTTAGATTATTTAGAATTTTATTTCTGAGTGAAAAAGTTCAGATAACATTAAAAGACAAGAAGACCCTATCGAGCTTTAGAGAAATTAATAGATTTAATATAAATAAATATAAGTAAAAGAAAAGCTATTAAATACTTTGGTTGGGGCAACCGAGGAGTAAATAAAGCCTCCTCTAAATTGTAAATCTTATTTGTATTGATCCAAAAATTTTGATCAAAGGAATTAGTTACCGTAGGGATAACAGCATTATCTTTTTCAAGAGCCCATATCGAAAAAAAGGTTTGTGACCTCGATGTTGGACCAGAATATCCTAAAGATGCAGAAGTCTTTAAGGGTTGGTCTGTTCGACCATTAAA---------ATTCGGGATATGATCTGGATTAGTTGGAACTGCCCTTAGATTGCTTATTCGTGCAGAATTAGGTCAACCGGGTGCCTTACTTGGAGATGACCAGTTGTATAATGTGATTGTGACAGCCCATGCTTTTGTTATAATTTTTTTCTTAGTTATACCTATAATGATTGGGGGTTTTGGAAACTGGTTGGTACCTTTAATGTTAGGAGCTCCAGATATAGTATTTCCTCGTTTAAATAATATAAGTTTCTGACTTCTTCCTCCTGCGCTTCTACTTCTTTTATCATCAGCAGCCGTGGAAAGTGGGGTAGGTACAGGATGAACTGTATATCCGCCTTTATCTGGAAATCTGGCTCATGCTGGTGGGTCAGTAGATCTGGCAATTTTTTCTTTACATCTTGCTGGTGTATCTTCTATTTTAGGAGCGGTAAATTTTATTACTACAATTATTAATATGCGATGACAAGGAATAAAATTTGAGCGTCTTTCGTTGTTTGTATGATCAGTAAAGATTACAGCTATTTTACTTCTTTTATCTCTACCTGTGTTAGCAGGTGCAATTACTATACTTCTAACTGATCGAAATTTTAATACTGCTTTCTTTGATCCAGCAGGAGGTGGGGATCCTA-----
>arenatus
-----GGTAAAGACAGTTAAGCTATAAGAGACCATTGGACCTTCAGTAAAGGAGTAAAATCTATATACTGAAAGTTATGTCAGACATGGTT---TTGAGACGCTGAATCTGTGAAATCTTTAAGGGAAACTGGGATTGGATACCCCATTATTTTTAGTTGTAAATTTAGTTTGAGCTTACCAGAGTACTACGAATAAAAAGTTTAAAACTCAAAGGGCTTGGCGGTGTTTTAGACCTCTTAGGGGAACCTGTCTCGTAATCGACAATCCACGTTAGACCTGACCCTTTATGGCAAAACAGCCTGTATACCGTCGTCGTCAGGTAACTTTTTAAAATATAGAAGTTAGCTAGAGAATTAT-TTGATTAAAACGTCAGATCAAGGTGCAGTTAATAAAAGGGAGAGGATGGGTTACAATTATATATTTATAAATACGACTAATATTTGAAATGAAGTATTATGAAGGAGGACTTGAAAGTAATTTTGATTACATAGATAAAATGAATAAGGCTCTGAAACGTGATGCGAAGTCGGACCTGCCCAGTGAGTTTTAAACGGCCGCGGTACTCTGACCGTGCAAAGGTAGCATAATCATTTGCCTTATAATTGAAGGCTGGAATGAATGGTTTGACAAGAATACAGCTGTCTCTTTTAGATTGTTTAGAATTTTATTTTTGGATGAAAAAGTCCAGGTATTATTAAAAGACAAGAAGACCCTATCGAGCTTTAGAGAAATTAGTAGGTTTAATAAAAATCAATATATATAAAAGAAAAGCTATTAAATACTTTGGTTGGGGCAACCGAGGAGCAGATAAAGCCTCCTTTAAGCCGTAAGTCGAACTTGTGTTGATCCAAAGATTTTGATCAAAGGAATTAGTTACCGTAGGGATAACAGCATTATCTTTTTCAAGAGCCCATATCGAAAAAAAGGTTTGTGACCTCGATGTTGGACCAGAATATCCTAAAGATGCAGAAGTCTTTAAGGGTTGGTCTGTTCGACCATTAAAGTATATTTTATTTGGAATATGATCTGGGTTGGTTGGAACCGCTCTAAGATTGTTGATTCGTGCAGAGCTAGGGCAGCCTGGTGCCTTACTCGGGGATGATCAGCTATACAATGTAATTGTAACAGCACATGCCTTTGTTATAATTTTTTTTCTGGTGATACCTATGATAATTGGAGGCTTTGGAAATTGGCTGGTACCCTTAATGCTAGGGGCTCCAGACATGGTATTTCCTCGTCTAAATAATATAAGTTTCTGGCTTCTTCCTCCTGCACTCTTGCTCCTGCTATCATCAGCTGCTGTTGAAAGAGGGGTTGGGACAGGATGAACTGTTTATCCGCCTTTGGCAGGAAACCTGGCTCACGCCGGTGGTTCTGTGGATCTTGCAATTTTTTCTTTGCATCTTGCTGGTGTGTCCTCTATTCTAGGGGCGGTAAATTTTATTACCACAATTATTAACATACGATGACAAGGAATGAAATTCGAACGTCTTTCGTTATTTGTATGATCAGTAAAAATTACAGCTATTTTACTTCTTTTGTCCTTGCCGGTGTTAGCGGGTGCAATTACTATACTTTTAACTGATCGAAATTTTAACACTGCTTTCTTCGATCCGGCCGGAGGTGGTGATCCTATTCTA
>miruchae
NNNNNNNNNNNNNNNNNNNNNNNNNNNNNNNNNNNNNNNNNNNNNNNNNNNNNNNNNNNNNNNNNNNNNNNNNNNNNNNNNNNNNNNNNNNNNNNNNNNNNNNNNNNNNNNNNNNNNNNNNNNNNNNNNNNNNNNNNNNNNNNNNNNNNNNNNNNNNNNNNNNNNNNNNNNNNNNNNNNNNNNNNNNNNNNNNNNNNNNNNNNNNNNNNNNNNNNNNNNNNNNNNNNNNNNNNNNNNNNNNNNNNNNNNNNNNNNNNNNNNNNNNNNNNNNNNNNNNNNNNNNNNNNNNNNNNNNNNNNNNNNNNNNNNNNNNNNNNNNNNNNNNNNNNNNNNNNNNNNNNNNNNNNNNNNNNNNNNNNNNNNNNNNNNNNNNNNNNNNNNNNNNNNNNNNNNNNNNNNNNNNNNNNNNNNNNNNNNNNNNNNNNNNNNNNNNNNNNNNNNNNNNNNNNNNNNNNNNNNNNNNNNNNNNNNNNNNNNNNNNNNNNNNNNNNNNNNNNNNNNNNNNNNNNNNNNNNNNNNNNATACGAAGTCGGACCTGCCCAGTGAGTTTTAAACGGCCGCGGTACTCTGACCGTGCAAAGGTAGCATAATCATTTGCCTTATAATTGAAGGCTGGAATGAATGGTTTGACAAGAATACACCTGTCTCTTTTAGATTATTTAGAATTTTATTTCTGGATGAAAAAGTTCAGATAGCATTAAAAGACAAGAAGACCCTATTGAGCTTTAGAGAAATTAATAGATTTAATATAAATCGATATAAGTAAAAGAAAAGCTATTAAATACTTTGGTTGGGGCAACCGAGGAGCAGATAAAGACTCCTCTAAATCACAAATCTTATTTGTGTTGATCCAAAAATTTTGATCAAAGGAATTAGTTACCATAGGGATAACAGCATTATCTTTTTCAAGAGCCCATATCGAAAAAAAGGTTTGTGACCTCGATGTTGGACCAGAATATCCTAAAGATGTAGAAGTCTTTAAGGGTTGGTCTGTTCGACCAT----ATATATTTTATTCGGTATATGATCTGGGTTGGTTGGAACTGCCCTTAGATTGCTCATTCGTGCAGAACTAGGTCAACCGGGTGCCTTACTTGGAGATGATCAGTTGTATAATGTCATTGTGACAGCCCATGCTTTTGTTATAATTTTTTTTTTAGTTATACCTATAATGATGGGGGGTTTTGGAAACTGGTTAGTACCTTTGATGTTAGGAGCTCCAGATATGGTATTTCCTCGTTTAAATAATATAAGTTTCTGGCTTCTTCCTCCTGCGCTTCTGCTTCTTTTATCATCAGCAGCCGTAGAAAGTGGGGTAGGTACAGGATGAACTGTATATCCACCTTTGTCTGGAAATCTGGCTCATGCTGGTGGATCAGTAGATCTGGCAATTTTTTCTTTACATCTTGCTGGTGTATCTTCTATTTTAGGAGCGGTAAATTTTATTACTACAATTATTAATATGCGATGACAAGGAATAAAATTTGAGCGTCTTTCGTTGTTTGTATGGTCAGTAAAGATTACAGCTATTTTACTTCTTTTATCTCTACCTGTGTTAGCAGGCGCAATTACTATACTTCTAACTGATCGAAATTTTAACACTGCTTTCTTTGATCCTGCAGGAGGTGGGGATCCTATTTTA
>obscurus
-ACGGT--AAAGACAGTTAGACGGAACAGAATCGTTAGATCTTTAGTATAGGAGTAAAATCTAAATACTAAAAGTTATTCCCAAAACGATTTA-TTTAAGCGTTGAATCTGTGACAACTTTAAGGGAAACTGGGATTGGATACCCCATTATTTTTAGTCGTAAATATAGTTAGGATTTACCAGAGTACTACGAATAAAAAGTTTAAAACTCAAAGGGCTTGGCGGTGTTTTAGACCTCTCAGGGGAACCTGTCTCGTAATCGACAATCCACGTCAAACCTAACCTCTTATTGTAATACAGCTTGTATACCGTCGTCGTCAGGTAACTTCTTAAAATTGAGTAGTTAGCTTGAGAATTTAATTGATTAGAACGTCAGATCAAGGTGCAGCTAATGAAGAGGTGAGGATGGGTTACAATTACATATTCGTAAATACGGAACACACTTGAAATGAAGTGCT-TAAAGGAGGACTTGAAAGTAATTCTAATTATATAAATAGAATGAATGTGGCTCTGAAACGTGATGCGAAGTCGGACCTGCCCAGTGAGTTTTAAACGGCCGCGGTACTCTGACCGTGCAAAGGTAGCATAATCATTTGCCTTATAATTGAAGGCTGGAATGAATGGTTTGACAAGAATACGCCTGTCTCTTTTAGATTACTTAGAATTTTATTTCTGAATGAAAAAGTTCAGATTTTATTAAAAGACAAGAAGACCCTATCGAGCTTTAGAAGAATTAATAGATCTA--AGGGATCAATATAGCTAAAAGAAAAACTATTAAATACTTTGGTTGGGGCAACCAAGGAGTATCTAAAGCCTCCTTTAATTTATAAGTCTGACTTGTGTTGATCCAAGTTTTTTGATCAAAGGAATTAGTTACCGTAGGGATAACAGCATTATCTTTTTTGAGAGCCCATATCGAAAAAAAGGTTTGTGACCTCGATGTTGGACCAGAATGTCCTAAAGATGCAGAAGTCTTTAAGGGTTGGTCTGTTCGACCATTAAAGTATATTTTGTTTGGAATATGATCGGGATTGGTTGGAACTGCTTTAAGGTTGTTAATTCGTGCAGAATTAGGGCAGCCAGGTGCTTTACTTGGTGACGATCAGCTGTATAATGTTATTGTAACAGCCCATGCTTTTGTTATAATTTTTTTCTTAGTAATGCCTATAATGATTGGAGGTTTTGGAAACTGGCTTGTACCTTTGATGTTAGGGGCTCCAGATATGGTATTTCCTCGTCTAAATAATATAAGTTTTTGACTTCTTCCTCCTGCTCTTTTGCTTCTCCTATCATCAGCCGCCGTAGAGAGTGGTGTAGGTACAGGGTGAACTGTATATCCTCCTCTTTCTGGGAATTTAGCCCATGCTGGGGGGTCTGTAGATCTAGCAATTTTTTCTTTACATCTAGCTGGTGTATCCTCTATTTTGGGGGCAGTAAACTTTATTACTACAATCATTAATATACGATGACAAGGAATGAAGTTTGAGCGTCTCTCTTTGTTTGTTTGATCGGTAAAAATTACAGCTATTTTACTTTTACTATCTTTGCCTGTCTTAGCTGGTGCAATTACAATGTTGTTAACTGATCGAAATTTTAATACTGCTTTCTTTGATCCAGCGGGTGGTGGGGATCCAATCTTG
>achatinus
TACGGTAAAAAGACAGTTAGGCTATATGAAATTATTAGATCTTTAGTAAAGGGGTAAAATCTGAATACTAAAAGTTATACTAGATATAATTTATTTAAGATGTTGAATCTGTGACAGCTTTAAGGGAAACTGGGATTGGATACCCCATTATTTTTAGCTATAAATTTAGTTTAAGCTTACCAGAGTACTACGAATAAAAAGTTTAAAACTCAAAGGGCTTGGCGGTGTTTTAGACCTCTTAGGGGAACCTGTCTCATAATCGACAATCCACGTTAAACCTAACCTTTTATAGTAATACAGTTTGTATACCGTCGTCGTCAGGTAACTTCTTAAAATATAGTAGTTAGCTTGAGAATTTGATTAATTAAAACGTCAGATCAAGGTGCAACTAATGAAAAGGTGAGGATGGGTTACAATTACATATTTGTAAATACGGAAAATGCTTGAAATGGAGCAGCTTAAAGGAGGACTTGAAAGTAATTTTGGTTATATAAACAAAATGAATAAGGCTCTGAAACGTGATACGAAGTCGGACCTGCCCAGTGAATTTTAAACGGCCGCGGTACTCTGACCGTGCAAAGGTAGCATAATCATTTGCCTTATAATTGAAGGCTGGAATGAATGGTTTGACAAGAATACAGCTGTCTCTTTTAGATTGTTTAGAATTTTATCTTTGGATGAAAAAGTCCAAATATTATTAAAAGACAAGAAGACCCTATCGAGCTTTAGAGAAATTAATAGATTTAATATAAATTAATATAAGTAAAAGAATAACTATTAAATACTTTGGTTGGGGCAACCGAGGAGTAAATAAAGCCTCC-TTTATTTGTGAATCTTACTTGCGTTGATCCAGGAATTTTGATTAAAGAAATTAGTTACCGTAGGGATAACAGCATTATCTTTTTTAAGAGTTCATATCGAAAAAAAGGTTTGTGACCTCGATGTTGGACCAGAATATCCTAAAGATGCAGAAGTCTTTAAGGGTTGGTCTGTTCGACCA-----GTACATTTTATTTGGAATATGATCAGGACTAGTAGGGACTGCTTTAAGGTTGTTGATTCGTGCGGAATTAGGGCAGCCTGGTGCTTTGCTTGGGGACGATCAGTTATATAATGTAATTGTAACGGCGCATGCCTTTGTTATAATTTTCTTTTTAGTAATGCCTATAATGATTGGGGGGTTTGGAAATTGATTAGTACCTTTGATATTAGGAGCTCCAGACATAGTATTTCCTCGCTTAAATAATATGAGTTTCTGGCTTCTTCCTCCTGCGCTTTTACTTCTTTTGTCCTCGGCTGCGGTGGAAAGAGGGGTAGGTACTGGATGGACTGTATATCCACCTCTTGCAGGAAATCTAGCTCATGCTGGTGGTTCTGTAGATCTTGCAATTTTTTCTTTACATCTTGCTGGAGTATCTTCTATTTTAGGGGCTGTAAACTTTATTACTACAATTATTAACATACGGTGACAAGGGATGAAATTTGAGCGTCTTTCATTGTTCGTGTGATCGGTGAAGATTACGGCTATTTTACTTCTTTTGTCTTTACCTGTTTTGGCAGGGGCTATTACTATACTCTTGACTGATCGAAATTTCAATACTGCTTTCTTTGACCCAGCAGGAGGTGGTGATCCTATTTTG
>hamamotoi
TTCGGTAAAAAGACAGTTAAGCAAAGCAATATCATTAGACCTTTAGTACAGGGGTAAAATCTAAATACTAAAAGTTATATCAGGTATGATTTATTCTAGATGCTGAATCTGTGACAGCTTTAAGGGAAACTGGGATTGGATACCCCACTATTTTTAGTAGTAAATTTGATTT-AGTTTACCAGAGTACTACGAATAAAAAGTTTAAAACTCAAAGAGCTTGGCGGTGTTTTAGACCTCTCAGGGGAACCTGTCTCATAATCGACAATCCACGCTAAACCCGACCCTCTGTAGCAATTCAGCCTGTATACCGTTGTCGTCAGGTAACTTCTTAAAATATAGTAGTTAGCTCGAGAATTATATTAATTAACACGTCAGATCAAGGTGCAGCTAATAAGGGGGAGAGGATGGGTTACAATTATATATTTATAATTACGGAAAACATTTCAAATGGAGTGTT-GGAAGGAGGACTTGAAAGTAATTTTGGTTATATAAGCAGAATGAATAAGGCTCTGAAACGTGATACGAAGTCGGACCTGCCCAGTGAGTTTTAAACGGCCGCGGTACTCTGACCGTGCAAAGGTAGCATAATCATTTGCCTTATAATTGAAGGCTGGAATGAATGGTTTGACAAGAATACAACTGTCTCTTTATGACTTCCTAGAATTTTATTTTTGGATGAAAAAGTCCAGATATTATTAAAAGACAAGAAGACCCTATCGAGCTTTAGAAGAATTAATGGACTTAAGAATAATCAATAGAAATAAAAGAAAAGCCATTAAACACTTTGGTTGGGGCAACCGAGGAGTAAATAAAGCCTCCTTTAAATTTTAAGTCGTACCTGTGTTGATCCAAATATTTTGATCAAAGGAATTAGTTACCGTAGGGATAACAGCATTATCTTTTTCAAGAGCCCATATCGAAAAAAAGGTTTGTGACCTCGATGTTGGACCAGAATGTCCTAAAGATGCAGAAGTCTTTAAGGGTTGGTCTGTTCGACCATTAAAATATATTTTATTTGGAATATGATCTGGGCTGGTTGGTACGGCTCTAAGTTTATTAATTCGTGCAGAACTAGGGCAGCCTGGTGCCTTGCTTGGAGATGATCAACTATATAATGTAATTGTGACGGCGCATGCTTTTGTTATAATTTTTTTTCTGGTAATGCCTATAATAATCGGGGGATTTGGAAATTGACTGGTGCCACTGATGTTAGGGGCTCCAGATATGGTCTTTCCTCGTTTAAATAATATAAGTTTTTGACTTCTTCCGCCTGCATTATTGCTTTTGTTATCATCAGCAGCGGTAGAAAGGGGTGTAGGTACAGGATGAACAGTATATCCCCCTTTGGCAGGAAATTTGGCTCATGCTGGGGGTTCTGTAGATCTGGCAATTTTTTCTCTTCATCTTGCTGGGGTTTCTTCTATTTTAGGGGCAGTAAATTTTATTACTACGATTATTAACATACGATGACAAGGAATAAAATTTGAGCGTCTTTCATTGTTTGTATGATCTGTAAAAATTACTGCTATTTTACTTCTTTTGTCTCTGCCTGTATTAGCGGGTGCAATTACTATACTTTTAACCGACCGGAATTTTAATACTGCTTTTTTTGACCCAGCAGGAGGTGGTGACCCTATCTTG
>fuscoflavus
NNNNNNNNNNNNNNNNNNNNNNNNNNNNNNNNNNNNNNNNNNNNNNNNNNNNNNNNNNNNNNNNNNNNNNNNNNNNNNNNNNNNNNNNNNNNNNNNNNNNNNNNNNNNNNNNNNNNNNNNNNNNNNNNNNNNNNNNNNNNNNNNNNNNNNNNNNNNNNNNNNNNNNNNNNNNNNNNNNNNNNNNNNNNNNNNNNNNNNNNNNNNNNNNNNNNNNNNNNNNNNNNNNNNNNNNNNNNNNNNNNNNNNNNNNNNNNNNNNNNNNNNNNNNNNNNNNNNNNNNNNNNNNNNNNNNNNNNNNNNNNNNNNNNNNNNNNNNNNNNNNNNNNNNNNNNNNNNNNNNNNNNNNNNNNNNNNNNNNNNNNNNNNNNNNNNNNNNNNNNNNNNNNNNNNNNNNNNNNNNNNNNNNNNNNNNNNNNNNNNNNNNNNNNNNNNNNNNNNNNNNNNNNNNNNNNNNNNNNNNNNNNNNNNNNNNNNNNNNNNNNNNNNNNNNNNNNNNNNNNNNNNNNNNNNNNNNNNNNNNNATACGAAGTCGGACCTGCCCAGTGAGTTTTAAACGGCCGCGGTACTCTGACCGTGCAAAGGTAGCATAATCATTTGCCTTATAATTGAAGGCTGGAATGAATGGTTTGACAAGAATACACCTGTCTCTTTTAGATTATTTAGAATTTTATTTCTGGATGAAAAAGTTCAGATAGCATTAAAAGACAAGAAGACCCTATTGAGCTTTAGAGAAATTAATAGATTTAATATAAATCGATATAAGTAAAAGAAAAGCTATTAAATACTTTGGTTGGGGCAACCGAGGAGCAAATAAAGACTCCTCTAAATCATAAATCTTACTTGTGTTGATCCAAAAATTTTGATCAAAGGAATTAGTTACCGTAGGGATAACAGCATTATCTTTTTCAAGAGCCCATATCGAAAAAAAGGTTTGTGACCTCGATGTTGGACCAGAATGTCCTAAAGATGCAGAAGTCTTTAAAGGTTGGTCTGTTCGACCATTAAA---------ATTCGGTATATGATCTGGGTTGGTTGGAACTGCCCTTAGATTGCTCATTCGTGCAGAATTAGGTCAACCGGGTGCCTTACTTGGAGATGACCAGTTGTATAATGTTATTGTTACAGCCCATGCTTTTGTTATAATTTTTTTTTTAGTTATACCTATAATGATGGGGGGTTTTGGAAACTGGTTAGTACCTTTGATGTTAGGAGCTCCAGATATGGTATTTCCTCGTTTAAATAATATAAGTTTCTGGCTTCTTCCTCCTGCGCTTCTACTTCTTTTATCATCAGCAGCCGTGGAAAGTGGGGTGGGCACAGGATGAACTGTATATCCACCCCTGTCTGGAAATCTGGCTCATGCTGGCGGATCAGTAGATCTGGCAATTTTTTCTTTACATCTTGCTGGTGTATCTTCTATTTTAGGAGCGGTAAATTTTATTACTACAATTATTAATATGCGATGACAAGGAATAAAATTTGAGCGTCTTTCGTTGTTTGTATGGTCAGTAAAAATTACAGCTATTTTACTTCTTTTATCTCTACCTGTGTTAGCAGGCGCAATTACTATACTTCTAACTGATCGAAATTTTAATACTGCTTTCTTTGATCCTGCAGGAGGTGGGGATCCCATTTTA
>dorreensis
-----CGGTAAGACAGTTAAGCAAAAA---ATCATTAGACCTTCAATATAGGAGTAAAATCTAAATATTTAGAGTTATACCTAACGTGATTTATTTAGTATGCTGAAGCTGTGATAGCTTTAAGGGAAACTGGGATTGGATACCCCATTATTTTTAGTCGTAAATTTAGTTTAAGCTTACCAGAGTACTACGAATAAAAAGTTTAAAACTCAAAGGGCTTGGCGGTGTTTTAGACCTCTCAGGGGAACCTGTCTCATAATCGACAATCCACGTTAAACCTAACTCTTTATGGCAAATCAGCCTGTATACCGTCGTCGTCAGGTAACTTCTTAAAATATAGTAGTTAGCTCGAGAATTCTATTAATTAAAACGTCAGATCAAGGTGCAGCTAATAAAAGAGTGAGGATGGGTTACAATTACAGATTTATAATTACGGAAATCACTTGAAATGAAGTGACTTAAAGGAGGACTTGAAAGTAATTTTGATTATATAAGCAAAATGAATAAGGCTCTGAAACGTG-----------------------------------------------------------------------------------------------------------------------------TCTTTTGGATTATTTAGGATTTTATTTTTGGGTGAAAAAGCCCAGATTTTATTAAAAGACAAGAAGACCCTATCGAGCTTCAGAAAAATTAATAGAGT-AGTCACGCTTAATATTGA-AAAAGAAGAGCTATTAAACACTTTGGTTGGGGCAACCGAGGAGTAAACAAAGCCTCCTTTGAATAAGAAAT-TTACTTGTGAGGATCCAAGAATTTTGATCAAAGAAATTAGTTACCGTAGGGATAACAGCATTAT-TTTTTTGAGAGCCCATATCGAAAAAAAGGTTTGTGACCTCGATGTTGGACCAGAATGTCCTAAA-----------------------------------------GTATATTTTATTTGGGATATGATCTGGCTTAGTTGGGACTGCCCTGAGACTACTAATTCGTGCAGAATTAGGGCAGCCAGGAGCCCTGCTCGGAGATGATCAGTTGTATAATGTGATTGTAACTGCCCATGCTTTTGTTATGATTTTTTTCTTAGTGATACCTATGATGATTGGTGGTTTCGGGAATTGATTAGTGCCTCTAATATTAGGAGCCCCAGACATGGTGTTTCCTCGCTTAAATAATATGAGTTTCTGGTTACTTCCTCCTGCTCTTTTACTTCTCTTATCCTCAGCTGCAGTAGAAAGTGGAGTGGGTACAGGATGAACGGTATATCCTCCTTTATCGGGAAACTTGGCACATGCCGGTGGGTCTGTAGATCTGGCAATTTTCTCTTTACATCTTGCCGGGGTTTCTTCTATTTTAGGGGCAGTAAACTTCATTACTACAATCATTAACATACGATGACAAGGAATAAAATTTGAACGTCTTTCGCTGTTTGTGTGATCAGTAAAGATTACGGCTATTTTGCTTTTGTTGTCTCTTCCTGTATTAGCAGGGGCAATTACAATGCTTTTAACGGATCGAAACTTTAATACTGCCTTCTTTGACCCAGCAGGGGGTGGTGATCCTATCTTA
>spurius
TACGGTAAAAAGACAGTTAGGT-AAAAGAGGTCATTAGATCTTTAGTGTAGGAGTAAAATCTGAATACTAAAAGTTATACCAGATATGGCTTGCTTGGAATACTGAATCTGTGACAGCTTTAAGGGAAACTGGGATTGGATACCCCATTATTTTTAGTTGTAAATCTAGTTTAAGCTTACCGGAGTACTACGAATAAAAAATTTAAAACTCAAAGGGCTTGGCGGTGTTTTAGACTTCTCAGGGGAACCTGTCTCGTAATCGACAATCCACGTTAAACCTAACCTTTTATGGTAATACAGTCTGTATACCGTCGTCGTCAGGTAACTTCTAAAAATATGGTAGTTAGCTCGACAGTCTTATTAGCTAAAACGTCAGATCAAGGTGCAGCTAATAAAAAGGTGAGGATGGGTTACAATTATATATTTATAAATATGGTAGCACTATGAAATGGAGTGTCTTAAAGGAGGACTTGAAAGTAATTTTAATTATATAAATGAGATGAATTTGGCTCTGAAACGTGATATGAAGTCGGACCTGCCCAGTGAATTTTAAACGGCCGCGGTACTCTGACCGTGCAAAGGTAGCATAATCATTTGCCTTATAATTGAAGGCTGGAATGAATGGTTTGACAAGAATACACCTGTCTCTTTTAAATTATCTAGAATTTTATTTTTGGATGAAAAAGTCCAGATGAAATTAAAAGACAAGAAGACCCTATCGAGCTTTAAAAAAATTAATAGATTCGGTATAAATCAATAAAAGTAAAAGAGGAACTATTAAATATTTTGGTTGGGGCAACCGAGGAGTAGATGAAGCCTCCTTTAGGTTAAAAATCTTACTTGCATTGATCCAAAATTATTGATCAAAGGAATTAGTTACCGTAGGGATAACAGCATTATCTTTTTCAAGAGCCCATATCGAAAAAAAGGTTTGTGACCTCGATGTTGGACCAGAATGTCCTAAAGATGCAGAAGTCTTTGAGGGTTGGTCTGTTCGACC------------------------------TGGGTTGGTTGGAACTGCTTTGAGGTTGTTAATTCGTGCAGAATTAGGGCAGCCAGGTGCTTTACTTGGAGATGATCAGTTATATAATGTAATTGTAACAGCACACGCTTTTGTTATAATCTTTTTTTTAGTAATGCCTATAATAATTGGTGGTTTTGGAAACTGATTAGTGCCCTTGATGCTGGGTGCTCCTGATATAGTGTTTCCTCGACTAAATAATATAAGTTTTTGGCTTCTTCCTCCTGCGCTCTTGCTTCTTTTATCATCGGCTGCGGTAGAAAGTGGCGTGGGTACTGGATGAACTGTTTATCCACCTTTAGCAGGAAATCTAGCTCATGCTGGTGGGTCTGTGGATCTGGCAATTTTTTCTTTACATCTAGCCGGTGCTTCTTCTATTTTAGGAGCGGTAAATTTCATTACTACAATTATTAATGTGCGGTGGCAGGGGATGAAATTTGAGCGTCTGTCACTTTTTGTGTGGTCGGTAAAAATCACGGCTATTTTACTTCTTTTATCTTTACCAGTATTGGCTGGTGCAATTACGATACTTTTAACTGATCGAAACTTTAATACTGCTTTTTTTGATCCTGCAGG-------------------
>rolani
TATGGTAAAAAGACAGTTAGGCAATGTAGAGTCATTAGATCCTTAGTAGAGGAGTAAAATCTACATACTAAAAGTTATACCGAATATGATTTGTTTAAGATGCTGAATCTGTGATAGCTTTAAGGGAAACTGGGATTGGATACCCCATTATTTTTAGTTGTAAATTTAGTTTAGGCTTACCAGAGTACTACGAATAAAAAGTTTAAAACTCAAAGGGCTTGGCGGTGTTTTAGACCTCTCAGGGGAACCTGTCTCATAATCGACAATCCACGTTAGACCTAACCTTTAATAGTAACACAGCCTGTATACCGTCGTCGTCAGGTAACTTTTAAAAATACAGCAGTTAGCTCGAGAATTATATTAATTAAGACGTCAGATCAAGGTGCAGCTAATGAAAAGGTGAGGATGGGTTACAATTATATATTTATAACTACAG-AAACACTTGAAATGAAGTGTCTTAAAGGAGGACTTGAAAGTAATTTTGATTATATAAGTAAAATGAATAGGGCTCTGAAACGTGATATGAAGTCGGACCTGCCCAGTGAGTTTTAAACGGCCGCGGTACTCTGACCGTGCAAAGGTAGCATAATCATTTGCCTTATAATTGAAGGCTGGAATGAATGGTTTGACAAGAATACAGCTGTCTCTTTTAGATTGTTTAGAATTTTATTTTTGGATGAAAAAGTCCAAATATTATTAAAAGACAAGAAGACCCTATCGAGCTTTAGAGGAATTAATGGGCTTAAAATAAATCAATATAAGTAAAAGATAGACTATTAAATACTTTGGTTGGGGCAACCGAGGAGTAAATAGAGCCTCCTTTAAATTATAAAACCTGCTTGTGTTGATCCAATGATTTTGATCAAAGGAATTAGTTACCGTAGGGATAACAGCATTATCTTTTTCAAGAGCCCATATCGAAAAAAAGGTTTGTGACCTCGATGTTGGACCAGAATATCCTAAAGATGCAGAAGTCTTTAAGGGTTGGTCTGTTCGACCATTAAAGTATATTTTATTTGGTATATGATCTGGGTTGGTTGGAACTGCTCTAAGGTTGTTGATTCGTGCAGAACTAGGACAGCCAGGTGCTTTGCTTGGGGATGATCAATTGTATAATGTAATTGTAACAGCCCATGCTTTTGTTATAATTTTTTTCTTAGTAATGCCTATAATGATTGGGGGTTTTGGAAACTGATTAGTGCCGTTGATGTTAGGGGCTCCAGATATAGTATTTCCTCGTTTAAACAATATAAGTTTCTGGCTTCTTCCTCCTGCGCTTTTACTTCTTTTGTCATCAGCCGCAGTGGAAAGTGGTGTAGGTACAGGATGGACTGTATATCCGCCGTTAGCAGGAAATCTAGCTCATGCTGGCGGTTCTGTAGATCTAGCAATTTTTTCTTTACATCTTGCTGGTGTATCTTCTATTTTAGGGGCAGTAAATTTTATTACTACGATTATTAATATACGATGACAGGGAATAAAATTTGAACGTCTTTCATTGTTTGTATGATCAGTAAAGATTACGGCTATTTTATTGCTTTTGTCCTTACCAGTGTTAGCGGGTGCAATTACTATACTTTTGACTGATCGGAATTTTAACACTGCCTTCTTTGATCCGGCAGGAGG----------------
>boeticus
TTCGGTAAAAAGACAGTTAGGCAAAACAAAATCATTAGACCTTTAGTATAGGGGTAAAATCTAAATACTAAAAGTTATATTAGCTGTGG-TTATTTTAGATGCTGAATCTGTGATGGCTTTAAGGGAAACTGGGATTGGATACCCCATTATTTTTAGTAATAAATTTAATATAAGTTTACCAGAGTACTACGAAAAAAAAGTTTAAAACTCAAAGAGCTTGGCGGTGTTTTAGACCTCTCAGGGGAACCTGTCTCATAATCGACAATCCACGTTAAACCCGACCCTCTATTGCAATTCAGCCTGTATACCGTTGTCGTCAGGTAACTTCTTAAAATATAGTAGTTAGCTCGAAAATATTATTAATTAATACGTCAAATCAAGGTGCAGCTAATAAGGGGGAGAGGATGGGTTACAATTATAGATTTATAATTACGAAAAATAGCTTAAATAAAGCGTT-GGAAGGAGGACTTGAAAGTAATTCTGATTATATAAACAGAATGAATAGGGCTCTGAAACGTGATACGAAGTCGGACCTGCCCAGTGAGTTTTAAACGGCCGCGGTACTCTGACCGTGCAAAGGTAGCATAATCATTTGCCTTATAATTGAAGGCTGGAATGAATGGTTTGACGAGAATACAACTGTCTCTTTATAACTTTCTAGAATTTTATCTTTGGATGAAAAAGTCCAGATATTATTAAAAGACAAGAAGACCCTATCGAGCTTTAGAAGAATTAATGGATTTAATAGTAGTCAATAAAAATAAAAGAAAAGCCATTAAATACTTTGGTTGGGGCAACCGAGGAGCAAATAAAGCCTCCTTTAAATTTTAAGACACACCTGTATTGATCCAAACATTTTGATCAAAGGAATTAGTTACCGTAGGGATAACAGCATTATCTTTTTCAAGAGCCCATATCGAAAAAAAGGTTTGTGACCTCGATGTTGGACCAGAATATCCTAAAGATGCAGAAGTCTTTAAGGGTTGGTCTGTTCGACCATTAAAATATATTTTGTTCGGAATGTGATCAGGACTAGTTGGTACTGCCTTGAGTTTATTAATTCGTGCGGAGTTAGGACAGCCTGGTGCTCTACTTGGAGATGATCAGCTATATAATGTAATTGTGACAGCACACGCCTTTGTTATAATTTTCTTTTTAGTAATACCCATAATAATTGGAGGATTTGGGAATTGATTGGTACCTCTCATACTAGGAGCTCCAGATATGGTTTTTCCTCGATTAAATAATATAAGTTTTTGACTTCTTCCACCTGCGTTATTACTTCTCCTATCATCAGCGGCCGTAGAAAGGGGGGTTGGTACGGGATGAACAGTATATCCTCCCTTAGCAGGAAATTTAGCTCATGCTGGAGGTTCTGTAGATCTAGCGATTTTTTCTTTACATCTCGCTGGGGTTTCTTCTATTTTAGGTGCGGTAAACTTTATTACTACAATTATTAATATACGATGACAGGGAATAAAGTTTGAACGCCTTTCGTTATTTGTATGATCTGTGAAAATTACTGCTATCTTACTTCTTCTGTCTTTACCTGTGTTGGCCGGTGCAATTACTATACTTTTGACTGATCGAAATTTTAATACTGCTTTCTTTGACCCTGCGGGAGGTGGTGATCCTATCTTA
>nux
-TACGGTAAAAGACAGTTAGACGAAAAAAAATCGTTGGACCTTTGGTATAGGAGTAAAATCTAAATACCGAAAGTTATACCAGGTGCGATTTAGTTAGAATGTTGAATCTGTGATAGCTTTAAGGGAAACTGGGATTGGATACCCCACTATTTTTAGTCATAAATATAGTATAGACTTACCGGAGTACTACGAATAAAGTGTTTAAAACTCAAAGGGCTTGGCGGTGTTTTAGACCTCTCAGGGGAACCTGTCTCATAATCGACAATCCACGCTAGACCTGACCTTTTATGGTAATACAGTCTGTATACCGTCGTCGTCAGGTAACTTCTTAAAATATAGTAGTTAGCATGAAAATTTTGTTAATTAAGACGTCAGATCAAGGTGCAGCCAATAAAAAGGTGAGGATGGGTTACAATTATATAGTTATAAATACGGATAATACTTGAAACGAAGTGTTTCAAAGGAGGACTTGAAAGTAATTTTAATTATATAAATAAAATGAATTAGGCTCTGAAACGTGATACGAAGTCGGACCTGCCCAGTGAGTTTTAAACGGCCGCGGTACTCTGACCGTGCAAAGGTAGCATAATCATTTGCCTTATAATTGAAGGCTGGAATGAATGGTTTGACAAGAATACCCCTGTCTCCTTTAGATTATTTAGAACTTTATTTTTGGATGAAAAAGTCCAGATATAATTAATAGACAAGAAGACCCTATCGAGCTTTAGAGAAATTAGTAAACTCAATATAAGTCAATATAAGTAAAAGAAAGGTTACTAAACACTTTGGTTGGGGCAACCGAGGAGCAGACAAAGCCTCCTTTGA-TTACAAATCTTACTTGTGTTGATCCAATAATTTTGATCAAAGGAATTAGTTACCGTAGGGATAACAGCATAATCTTTTTCAAGAGCCCATATCGAAAAAAAGGTTTGTGACCTCGATGTTGGACCAGAATATCCTGAAGATGCAGAAGTCTTTAAGGGTTGGTCTGTTCGACCAT----ATACATTTTGTTTGGAATATGATCGGGACTGGTTGGAACTGCTCTAAGGCTGTTGATTCGTGCAGAGCTAGGGCAACCTGGTGCTCTTCTTGGAGATGATCAGTTGTATAACGTAATTGTAACAGCCCATGCTTTTGTTATAATTTTTTTCTTAGTAATACCTATGATGATTGGGGGATTTGGAAATTGATTAGTACCCTTAATGTTGGGAGCTCCCGATATGGTGTTTCCTCGTTTAAATAATATGAGTTTTTGACTTCTCCCTCCTGCACTTTTGCTTCTCTTGTCGTCAGCTGCAGTGGAAAGTGGCGTTGGTACAGGATGAACAGTATATCCACCTTTGTCAGGAAACCTGGCTCATGCTGGTGGATCTGTAGATTTAGCAATTTTTTCTCTACATCTTGCTGGTGTATCATCTATTTTAGGTGCAGTAAATTTTATTACTACAATTATCAACATACGATGACAAGGAATAAAGTTTGAACGTCTTTCACTGTTTGTCTGATCGGTAAAAATTACAGCTATTTTACTTCTTTTATCTTTACCTGTGTTGGCTGGTGCTATTACTATGCTCTTGACAGATCGGAATTTTAATACTGCTTTCTTTGATCCAGCGGGAGGTGGTGATCCAATTTTA
>cuvieri
TACGGTAAAAAGACAGTTAGGCAATTAGCGATTATTAGATCTTTAGTAGAGGGGTAAAATCTATATACTAAAAGTTATTCCTGAAATGATTTGCTA--AAAGCTGAATCTGTGACAACTTTAGGGGAAACTGGGATTGGATACCCCATTATTTTTAGTCGTAAATTTAGTTTAA-CTTACCTGAGTACTACGAATAAAAAGTTTAAAACTCAAAGGGCTTGGCGGTGTTTTAAACCTTTCAGGGGAACCTGTCTCGTAATCGACAATCCACGTTATACCTAACCTCTTATAGTGAAACAGCCTGTATACCGTCGTCGCCAGGTAACTTCTAAAAATAGAGTAGTTAGCTTGAAAATCTAATTGATTAGGACGTCAGATCAAGGTGCAGCTAATGAAGAGGTGAGGATAGGTTACAATTACATATTTGTAAATACGGAAAACACTTGAAATAAGGC---TTAAAGGAGGACTTGAAAGTAATCGTAATTATATAAATAAAATGAATAAGGCTCTGAAACGTGATACGAAGTCGGACCTGCCCAGTGAGTTTTAAACGGCCGCGGTACTCTGACCGTGCAAAGGTAGCATAATCATTTGCCTTATAATTGAAGGCTAGAATGAATGGTTTGACAAGAATATACCTGTCTCTTTTAGACTATCTAGAATTTTATTTCTGGATGAAAAAGTCCAGATCATATTAAAAGACAAGAAGACCCTATCGAGCTTTAGGAAAATTAATAGATTTAATGGAGGTCAATATAACTAAAAGAAAAACTATTAAAGACTTTGGTTGGGGCAACCGAGGAGCATTTAAAGCCTCCTTTAAT-AAAAAATCTGACTTGTATTGATCCAAAATTTTTGATTGAAGGAATTAGTTACCGTAGGGATAACAGCATTATCTTTTTTAAGAGATCATATCGAAAAGAAGGTTTGTGACCTCGATGTTGGACCAGAATGTCCTAAAGATGCAGAAGTCTTTAAGGGTTGGTCTGTTCGACCATTAAAGTATATTTTGTTTGGGATATGATCTGGATTGGTTGGTACTGCTTTAAGATTGTTAATCCGTGCAGAGTTAGGTCAACCAGGTGCTTTACTTGGGGATGACCAATTATACAATGTTATTGTAACAGCCCATGCTTTTGTTATGATCTTTTTCTTGGTAATACCTATAATAATTGGGGGTTTTGGGAATTGACTTGTACCCTTAATGCTAGGCGCTCCAGATATAGTATTTCCTCGTCTAAATAATATAAGTTTTTGGCTTCTTCCTCCTGCTCTTTTACTTCTTTTATCTTCAGCTGCTGTGGAAAGTGGAGTGGGTACGGGGTGGACTGTATATCCTCCTTTAGCTGGAAATTTAGCTCATGCTGGGGGGTCAGTAGATCTAGCGATTTTTTCTTTACATTTAGCTGGGGTATCTTCTATTTTGGGGGCAGTAAATTTTATTACCACAATTATTAACATACGATGACAGGGAATAAAATTTGAACGTCTTTCATTATTTGTGTGGTCAGTGAAGGTTACGGCTATTTTACTTCTTTTATCTCTACCTGTATTGGCTGGTGCAATTACTATATTATTAACTGATCGGAATTTTAATACTGCTTTCTTTGACCCAGCAGGGGGTGGGGATCCTATTTTA
>kinoshitai
TATGGTAAAAAGACAGTTAGGCAATACAAAATCATTAGATCTTTAGTAAAGGAGTAAAATCTAAATACTAAAAGTTATACCAAACATGATTTATTTAAGATGTTGAGTCTGTGACAGCTCTAAGGGAAACTGGGATTGGATACCCCATTATTTTTAGTTATAAAATTAGTTTAAGCTTACCGGAGTACTACGAATAAAAAGTTTAAAACTCAAAGAGCTTGGCGGTGTTTTAGACCTCTCAGGGGAACCTGTCTCGTAATCGACAATCCGCGTTAAACCTAACCTTTTATAGTAATACAGCCTGTATACCGTCGTCGTCAGGTAACTTCTAAAAATATAGTAGTTAGCTTGAGAACTTAATTAGTTAAAACGTCAGATCAAGGTGCAGCTAATGAAGAGGTGAGGATGGGTTACAATTACATATTTGTAAATACGGAAAACACTATAAATGAAGTGTTTAGAAGGAGGACTTGAAAGTAATTTTGATTACATAAACACAATGAATAAGGCTCTGAAACGTGATACGAAGTCGGACCTGCCCAGTGAGTTTTAAACGGCCGCGGTACTCTGACCGTGCAAAGGTAGCATAATCATTTGCCTTATAATTGAAGGCTGGAATGAATGGTTTGACAAGAATACAGCTGTCTCTTTTAGAATGTTTAGAATTTTATTTTTGGATGAAAAAGTCCAAATATTAGTAAAAGACAAGAAGACCCTATCGAGCTTCAGAAAAATTAGTAGGTTTAATAAAAATTGATATAAGTAAAAGAAAAACTATTAAATACTTTGGTTGGGGCAACCGAGGAGTATATAGAGCCTCCTTTAATTTATAAGTCCTACTTGTATTGATCCAACAATTTTGATCAAAGGAATTAGTTACCGTAGGGATAACAGCATTATCTTTTTCAAGAGCCCGTATCGAAAAAAAGGTTTGTGACCTCGATGTTGGACCAGAATATCCTAAAGATGTAGAAGTCTTTAAGGGTTGGTCTGTTCGACCATTAAAATATATCTTATTTGNGATATGATCGGGATTAGTGGGGACTGCTTTAAGACTATTAATCCGTGCAGAATTAGGGCAACCCGGTGCTTTGCTTGGAGATGATCAATTATATAATGTAATTGTGACGGCTCACGCTTTTGTTATAATCTTTTTTTTAGTAATACCTATAATGATTGGTGGTTTTGGGAATTGGTTAGTACCGTTGATGTTAGGAGCTCCGGATATAGTATTCCCTCGTCTAAATAATATAAGTTTTTGACTTCTTCCTCCTGCACTTTTACTTCTTTTATCTTCGGCTGCGGTAGAAAGCGGGGTAGGCACAGGATGAACTGTATATCCGCCACTATCGGGAAATTTAGCTCATGCTGGTGGTTCTGTAGATCTAGCAATTTTTTCCTTGCACCTTGCTGGGGTTTCTTCTATTTTAGGGGCGGTAAACTTTATTACTACAATTATTAATATACGATGACAGGGAATGAAATTTGAACGTCTTTCATTGTTCGTATGATCAGTAAAAATTACAGCTATCTTGCTTCTTTTGTCTTTGCCTGTTTTGGCGGGCGCAATTACTATACTTCTAACTGATCGAAATTTCAATACTGCATTTTTTGATCCGGCAGGAGG----------------
>fergusoni
TTCGGTAAAAAGACAGTTAGGCAAACACATATCGTTGGACCTTCAGTATAGGGGTAAAATCTAAATACTGAAAGTTATATTAAGTACGATTTATTTTAGACGCTGAATCTGTGATAACTTTAAGGGAAACTGGGATTGGATACCCCATTATTTTTAGAAGTAAATTTGATTTAAGTTTACCAGAGTACTACGAATAAAAAGTTTAAAACTCAAAGAGCTTGGCGGTGTTTTAGACCTCTCAGGGGAACCTGTCTCATAATCGACAATCCACGTTAAACCCGACCCTTTATAGCAATTCAGCCTGTATACCGTCGTCGTCAGGTAACTTCTTAAAACATAGTAGTTAGCTCGAGAATTCTATTAATTAGGACGTCAGATCAAGGTGCAGCCAATAAAAGGGAGAGGATGGGTTACAATTACATATTTGTAATTACGAAAAGTACTTAGAACAAAGAGTT--GAAGGAGGACTTGAAAGTAATCTTGATTATATAAACAGGATGAATAAGGCTCTGAAACGTGATACGAAGTCGGACCTGCCCAGTGAGTTTTAAACGGCCGCGGTACTCTGACCGTGCAAAGGTAGCATAATCATTTGCCTTATAATTGAAGGCTGGAATGAATGGTTTGACAAGAATACATCTGTCTCTTTTTGATTTCCTAGAATTTTATTTTTGGATGAAAAAGTCCAGATATTATTAAAAGACAAGAAGACCCTATCGAGCTTTAGAAAAATTAGTGGACTAAATAACAATCAATAGAAAAAAAGATAAGGCCACTAAGCACTTTGGTTGGGGCAACCGAGGAGCAAATAAAGCCTCCTCTAAATTTTAAATCGTACTTGTATTGATCCAAAAATTTTGATCAAAGGAATTAGTTACCGTAGGGATAACAGCATTATCTTTTTCAAGAGCCCATATCGAAAAAAAGGTTTGTGACCTCGATGTTGGACCAGAATATCCTAAAGATGCAGAAGTCTTTAAGGGTTGGTCTGTTCGACCAGTAAA--------------------GATCTGGGTTGGTTGGAACTGCTTTGAGTTTATTGATTCGTGCAGAGTTAGGGCAACCTGGTGCTTTACTTGGAGATGATCAACTATATAATGTAATTGTGACGGCGCATGCTTTTGTTATAATCTTTTTTTTAGTAATGCCTATAATGATTGGAGGGTTTGGAAATTGATTAGTACCTTTGATATTAGGAGCTCCAGATATGGTTTTTCCACGTTTAAATAATATAAGTTTCTGACTTCTCCCTCCTGCATTGTTGCTTCTTCTGTCGTCAGCTGCAGTGGAAAGAGGTGTAGGTACAGGATGAACGGTATATCCTCCTTTGGCAGGAAACCTAGCTCATGCTGGGGGTTCTGTAGATTTAGCGATTTTTTCTCTTCATCCTGCTGGTGTTTCTTCTATTTTAGGGGCGGTAAATTTTATTACTACAATTATTAATATACGATGACAAGGAATAAAATTTGAGCGTCTTTCATTGTTTGTGTGATCAGTAAAAATTACTGCGATTTTGCTTCTTTTGTCTTTGCCTGTGTTGGCAGGTGCAATCACTATACTTCTAACTGATCGAAATTTTAATACTGCTTTTTTTGATC--------------------------
>capitanellus
TTCGGTAAAAAGACAGTTAAGC-AAGTATAATCATTAGATCTTTAGTATAGGGGTAAAATCTAAATACTAAAAGTTATATCAGGTGTGGTTTGTTTTAGATGCTGAATCTGTGACAGCTTTAAGGGAAACTGGGATTGGATACCCCATTATTTTTAGTAGTAAATTTAACTTAAGTTTACCAGAGTACTACGAATAAAAAGTTTAAAACTCAAAGAGCTTGGCGGTGTTTTAGACCTCTCAGGGGAACCTGTCTCGTAATCGACAATCCACGCTAAACCCGACCCTCTATAGCAATTCAGCCTGTATACCGTTGTCGTCAGGTAACTTCTTAAAATATAGTAGTTAGCTCGAAAATTATATTAATTAGTACGTCAGATCAAGGTGCAGCTAATAAGAGGGAGAGGATGGGTTACAATTATACATTCATAATTACGGAAAACGTTTCAAATGAAATGTT-GTAAGGAGGACTTGAAAGTAATTTTAATTATATAAATAAAATGAATAAGGCTCTGAAACGTGATACGAAGTCGGACCTGCCCAGTGAGTTTTAAACGGCCGCGGTACTCTGACCGTGCAAAGGTAGCATAATCATTTGCCTTATAATTGAAGGCTGGAATGAATGGTTTGACAAGAATACAACTGTCTCTTAATGACTTCCTAGAATTTTATTTTTGGATGAAAAAGTCCAGATATGATTAAAAGACAAGAAGACCCTATCGAGCTTTAGAAGAATTAATGGACTTAGAA--AATCAATAAGAATAAAAGAAAAGCCATTAAATACTTTGGTTGGGGCAACTGAGGAGTAAACAAAGCCTCCTTTAAATTTTAAGTCGAACTTGTGTTGATCCAAATATTTTGATCAAAGGAATTAGTTACCGTAGGGATAACAGCATTATCTTTTTCAAGAGCCCATATCGAAAAAAAGGTTTGTGACCTCGATGTTGGACCAGAATATCCTAAAGATGCAGAAGTCTTTAAGGGTTGGTCTGTTCGACCATTAAAATATATTTTATTTGGAATATGATCTGGGTTGGTTGGTACTGCTTTGAGCCTATTAATTCGTGCAGAATTAGGGCAGCCCGGTGCTTTACTTGGAGATGATCAATTATATAATGTAATCGTAACAGCACATGCTTTTGTTATAATTTTCTTTTTAGTAATACCGATGATAATTGGAGGATTCGGAAATTGACTAGTACCCTTAATGTTAGGGGCTCCAGATATGGTTTTTCCTCGTTTAAATAATATAAGTTTTTGACTTCTTCCGCCTGCATTGTTACTTTTATTATCGTCAGCAGCGGTGGAAAGGGGTGTAGGTACAGGATGGACAGTATATCCTCCCCTGGCAGGAAATTTAGCTCATGCTGGAGGTTCTGTAGATCTAGCAATTTTTTCTCTTCATCTTGCTGGGGTTTCTTCTATTTTAGGGGCGGTAAATTTTATTACTACGATTATTAATATACGATGACAAGGAATAAAATTTGAGCGCCTTTCTCTATTTGTATGGTCTGTAAAAATTACTGCCATTTTACTCCTTTTATCTCTACCTGTATTAGCAGGTGCAATTACTATACTTCTAACCGATCGAAATTTTAATACCGCTTTTTTTGATCCAGCAGGAGGTGGTGATCCTATCTTA
>mucronatus
TACGGTAAAAAGACAGTTATACAGGTCATAACCATTAGATCTTCAGTAGAGGAGTAAAATCTATATATTGAAAGTTATACTAGGTATGGTTTACTTAAGACGTTGAATCTGTGACAGCTTTAAGGGAAACTGGGATTGGATACCCCATTATTTTTAGTCGTAAATTTAGTTTAAGCTTACCCGAGTACTACGAATAAAAAATTTAAAACTCAAAGGGCTTGGCGGTGTTTTAGACCTCTCAGGGGAACCTGTCTCGTAATCGACAATCCACGTTAGACCTAACCCTTTATGGTAATACAGCTTGTATACCGTCGTCGTCAGGTAACTTCTTAAAATATAGTAGTTAGCCCGAGAATTTTATTAATTAAAACGTCAGATCAAGGTGCAGCTAATAAAAGGGTGAGGATGGGTTACAATTATATATTTGTAAATATGGAAAACACTTGAAATGAAGTGTTTTAAAGGAGGACTTGAAAGTAATTTTAATTATATAAATAAAGTGAATAAGGCTCTGAAACGTGATATGAAGTCGGACCTGCCCAGTGAGTTTTAAACGGCCGCGGTACTCTGACCGTGCAAAGGTAGCATAATCATTTGCCTTATAATTGAAGGCTGGAATGAATGGTTTGACAAGAATACACCTGTCTCTTTTTGATTGTTTAGAATTTTATTTTTGGATGAAAAAGTCCAAATGTTATTAAAAGACAAGAAGACCCTATCGAGCTTCAGAAAAATTAATAGGCTTAATACGAATCAATATAAATAAAAGAAAAGCTATTAAACACATTGGTTGGGGCAACCGAGGAGTAGTTAGAGCCTCCTTTAAGTAGTAAGTCTTACATGTATCGATCCAAGAGTTTTGATTAAAGGAATTAGTTACCGTAGGGATAACAGCATTATCTTTTTCGAGAGCCCATATCGAAAAAAAGGTTTGTGACCTCGATGTTGGACCAGAATGTCCTAAAGATGCAGAAGTCTTTAAGGGTTGGTCTGTTCGACCATTAAAGTATATTTTGTTTGGAATATGATCCGGTTTAGTTGGAACGGCTTTAAGATTGTTAATTCGTGCAGAATTAGGGCAGCCAGGTGCTTTACTTGGGGATGACCAGCTGTATAATGTGATTGTAACAGCCCATGCTTTTGTTATAATTTTTTTCTTAGTAATGCCCATGATGATTGGAGGTTTTGGAAACTGGTTGGTACCTTTGATATTAGGGGCTCCAGATATAGTATTCCCCCGTTTAAACAATATAAGTTTTTGACTTCTTCCTCCGGCACTTTTACTTCTCTTATCGTCAGCTGCAGTAGAGAGTGGGGTAGGTACAGGATGAACTGTATATCCACCTTTAGCTGGGAATTTGGCTCATGCTGGTGGTTCCGTAGATCTGGCAATTTTCTCTTTACATCTTGCTGGTGTGTCTTCTATTTTAGGGGCAGTAAACTTTATTACTACGATTATTAATATACGGTGACAGGGAATAAAATTTGAGCGTCTTTCCTTGTTTGTTTGGTCAGTAAAAATTACGGCTATCTTACTTCTCTTATCTTTGCCTGTATTGGCAGGTGCAATCACTATGCTTTTAACTGATCGGAATTTCAATACTGCATTTTTTGATCCAGCAGGAGGTGGAGATCCTATTTTA
>regius
----GGTAAAAGACAGTTAGGC-AAGAGGAATTATAAGACCTTTAGTAAAGGAGTAAAATCTATATACTAAGAGTTACTCTAGATATAATTTATTTTAGGTGCTGAATCTGTGACAACTTTAAGGGAAACTGGGATTGGATACCCCATTATTTTTAGTCGTAAACTTAGTTTAAACTTACCAGAGTACTACGAATAAAAAGTTTAAAACTCAAAGGGCTTGGCGGTGTTTTAGACCTCTCAGGGGAACCTGTCTCATAATCGACAATCCACGTTAGACCTGACCCTTTATAGCAATTCAGTTTGTATACCGTCGTCGTCAGGTAACTTCTAAAAATATGGTAGTTAGCCAGATAATTATATTAATTAGGACGTCAGATCAAGGTGCAGCCAATAAAAGGGAGAGGATGGGTTACAATTATATATTTATAACTACGGAAAAAACTTGAAATTAAGTGGCTCGAAGGAGGACTTGAAAGTAATTTTGATTATATAAGCAAAATGAATAAGGCTCTGAAACGTGATGCGAAGTCGGACCTGCCCAGTGAGTTTTAAACGGCCGCGGTACTCTGACCGTGCAAAGGTAGCATAATCATTTGCCTTATAATTGAAGGCTGGAATGAATGGTTTGACAAGAATACAGCTGTCTCTTTTCGATTCTATAGAATTTTATCTTTAGGTGAAAAAGCCTAGATATTATTAAAAGACAAGAAGACCCTATCGAGCTTCAGAAAAATTAATAGGATTTAAACTGATTAATATTAATAAAAAAAAGGCTATTAAATACTTTGGTTGGGGCAACCGAGGAGCAAATAGAGCCTCCTCTAAGTTATGAATCTTACTTGTATTGATCCAAATATTTTGATCAAAGGAATTAGTTACCGTAGGGATAACAGCATTATCTTTTTTGAGAGCCCATATCGAAAAAAAGGTTTGTGACCTCGATGTTGGACCAGAATGTCCTAAAGATGCAGAAGTCTTT-------------------------------------TTGGAATATGGTCCGGGTTAGTTGGGACTGCATTAAGACTATTAATTCGTGCAGAATTAGGACAACCTGGTGCTCTACTTGGAGATGACCAGTTATATAACGTAATTGTGACGGCGCATGCATTTGTGATGATTTTTTTCTTGGTAATACCTATAATGATTGGTGGGTTTGGAAACTGGTTAGTACCCTTGATGCTAGGGGCTCCAGATATGGTATTTCCACGGCTAAATAATATGAGTTTTTGACTGCTTCCACCTGCGTTATTACTTCTTTTATCATCAGCTGCAGTAGAAAGCGGGGTGGGAACAGGATGAACTGTATATCCACCTTTAGCCGGAAACTTGGCGCACGCTGGTGGTTCTGTGGATTTAGCAATTTTTTCTCTACATCTTGCAGGAGTATCCTCTATTTTAGGAGCGGTAAATTTTATTACTACGATTATTAATATACGGTGGCAGGGAATAAAGTTTGAACGGCTTTCTTTGTTTGTGTGATCTGTAAAGATTACCGCTATTTTACTTTTATTATCTTTGCCTGTATTAGCAGGGGCTATTACAATACTTCTAACTGATCGAAATTTTAATACTGCTTTCTTTGACCCAGCAGGA------------------
>episcopatus
TATGGTAAAAAGACAGTTAAGCAAGAAAGGATCATTAGACCTTTAGTATAGGAGTAAAATCTAAATACTAAAAGTTATACCAGCTGTGGTTCATCTAT-GTGCTGAATCTGTGATAACTTTAAGGGAAACTGGGATTGGATACCCCATTATTTCTAGTTGTAAATTTAGCTTAAGCTTACCAGAGTACTACGAATAAAA-GTTTAAAACTCAAAGGGCTTGGCGGTGTTTTAGACCTCTCAGGGGAACCTGTCTCGTAATCGATAATCCACGTTAAACCTAACCTCTTATAGCGATACAGCCTGTATACCGTCGTCGTCAGGTAACTTCTTAAAATGTAGTAGTTAGCTCGAGAATTAGATTAATTAGAACGTCAGATCAAGGTGCAGCTTATAAAGAGGTGAGGATGGGTTACAATTACATATTTGTAAATACGG-AAATACTTGAAATATAGTATCATAAAGGAGGACTTGAAAGTAATTTTAGTTATATAAATAGAATGAATATGGCTCTGAAACGTGATACGAAGTCGGACCTGCCCAGTGAATTTTAAACGGCCGCGGTACTCTGACCGTGCAAAGGTAGCATAATCATTTGCCTTATAATTGAAGGCTGGAATGAATGGTTTGACAAGAATACACCTGTCTCTTTTAGATTGATTAGAATTTTATTTTTGGATGAAAAAGTCCAGATATAATTAAAAGACAAGAAGACCCTATCGAGCTTTAGAGGAATTAATAGAGTTATCTTAGCTTAATATTGATAAAAGAAAAGCTATTAAACACTTTGGTTGGGGCAACCAAGGAGTAAATAAAGCCTCCTTTAAATAGTAAATCTTACTTGTATTGATCCAAACTTTTTGATCGAAGGAATTAGTTACCGTAGGGATAACAGCATTATCTTTTTCAAGAGCCCATATCGAAAAAAAGGTTTGTGACCTCGATGTTGGACCAGAATATCCTAAAGATGCAGAAGTCTTTAAGGGTTGGTCTGTTCGACCATTAAAGTATATTTTATTTGGTATATGATCTGGATTGGTTGGAACAGCCCTAAGATTATTAATTCGTGCAGAGTTAGGGCAACCAGGTGCTTTGCTTGGAGACGATCAACTATATAATGTAATTGTAACAGCGCATGCTTTTGTTATAATTTTTTTCTTAGTGATGCCTATAATAATTGGAGGGTTTGGAAACTGGCTGGTGCCATTGATATTAGGAGCTCCAGATATAGTATTTCCACGTTTAAATAACATAAGTTTTTGACTTTTACCTCCTGCACTCTTACTTCTTTTGTCATCAGCTGCAGTAGAAAGCGGTGTTGGAACAGGATGAACTGTATATCCACCTTTAGCAGGAAATTTAGCACATGCTGGCGGATCTGTAGATCTGGCAATTTTTTCTTTACATCTTGCTGGGGTTTCATCTATTTTAGGAGCGGTAAATTTTATTACCACAATCATTAACATACGATGACAAGGAATAAAATTTGAACGTCTTTCACTATTTGTATGATCTGTAAAGATTACAGCTATTCTACTTCTTCTATCTTTACCTGTCTTAGCTGGGGCTATTACTATACTTTTAACTGATCGAAATTTTAATACTGCTTTCTTTGACCCTGCAGGCGGCGGTGACCCTATTTTA
>diminutus
NNNNNNNNNNNNNNNNNNNNNNNNNNNNNNNNNNNNNNNNNNNNNNNNNNNNNNNNNNNNNNNNNNNNNNNNNNNNNNNNNNNNNNNNNNNNNNNNNNNNNNNNNNNNNNNNNNNNNNNNNNNNNNNNNNNNNNNNNNNNNNNNNNNNNNNNNNNNNNNNNNNNNNNNNNNNNNNNNNNNNNNNNNNNNNNNNNNNNNNNNNNNNNNNNNNNNNNNNNNNNNNNNNNNNNNNNNNNNNNNNNNNNNNNNNNNNNNNNNNNNNNNNNNNNNNNNNNNNNNNNNNNNNNNNNNNNNNNNNNNNNNNNNNNNNNNNNNNNNNNNNNNNNNNNNNNNNNNNNNNNNNNNNNNNNNNNNNNNNNNNNNNNNNNNNNNNNNNNNNNNNNNNNNNNNNNNNNNNNNNNNNNNNNNNNNNNNNNNNNNNNNNNNNNNNNNNNNNNNNNNNNNNNNNNNNNNNNNNNNNNNNNNNNNNNNNNNNNNNNNNNNNNNNNNNNNNNNNNNNNNNNNNNNNNNNNNNNNNNNNNATACGAAGTCGGACCTGCCCAGTGAGTTTTAAACGGCCGCGGTACTCTGACCGTGCAAAGGTAGCATAATCATTTGCCTTATAATTGAAGGCTGGAATGAATGGTTTGACAAGAATACACCTGTCTCTTTTAGATTATTTAGAATTTTATTTCTGAGTGAAAAAGTTCAGATAACATTAAAAGACAAGAAGACCCTATCGAGCTTTAGAGAAATTAATAGATTTAATATAAATAAATATAAGTAAAAGAAAAGCTATTAAATACTTTGGTTGGGGCAACCGAGGAGTAAACAAAGCCTCCTCTAAATTGTAAATCTTATTTGTATTGATCCAAAAATTTTGATCAAAGGAATTAGTTACCGTAGGGATAACAGCATTATCTTTTTCAAGAGCCCATATCGAAAAAAAGGTTTGTGACCTCGATGTTGGACCAGAATATCCTAAAGATGCAGAAGTCTTTAAGGGTT-----------------------------------ATATGGTCTGGATTAGTTGGAACTGCCCTTAGATTGCTCATTCGTGCAGAATTAGGTCAACCGGGTGCCTTACTTGGAGATGATCAGTTGTATAATGTGATTGTGACAGCCCATGCTTTTGTTATAATTTTTTTCTTAGTTATACCTATAATGATTGGGGGTTTTGGAAACTGGTTAGTACCTTTAATGTTAGGAGCTCCAGATATAGTATTTCCTCGTTTAAATAATATAAGTTTCTGGCTTCTTCCTCCTGCGCTTCTACTTCTTTTATCATCAGCAGCCGTGGAAAGTGGGGTAGGTACAGGATGAACTGTATACCCGCCTTTATCTGGAAATCTGGCTCATGCTGGTGGATCAGTAGATCTGGCAATTTTTTCTTTACATCTTGCTGGTGTATCTTCTATTTTAGGAGCGGTAAATTTTATTACTACAATTATTAATATGCGATGACAAGGAATAAAATTTGAGCGTCTTTCGTTGTTTGTATGATCAGTAAAGATTACAGCTATTTTACTTCTTTTATCTTTACCTGTGTTAGCAGGTGCAATTACTATACTTCTAACTGATCGAAATTTTAACACTGCTTTCTTTGATCCAGCAGGGGGTGGGGATCCTATTT--
>zylmanae
TTCGGTAAA--GACWGTTAGGCAAAAAAGAATCGTCAGATCTTTGATATAGAGGTAAAATTTACATATCAAAAGCTATTTTTAATACGATATA-TTTAGAAGCTGAATCTGTGACAACTTCAAGGGAAACTGGGATTGGATACCCCATTATTTTTAGTAATAAATTTGATTTAAATATACCAGAGTACTACGAATAAAAAATTTAAAACTCAAAGAGCTTGGCGGTGTTTTAGACCTCTCAGGGGAACCTGTCTCATAATCGACAATCCACGTTAAACCCGACCTTCTATAGCAA-TCAGCTTGTATACCGTCGTCGTCAGGTAACTTCTTAAAATATAGTAGTTAGCTTGAAAATCCTATTAATTAATACGTCAGATCAAGGTGCAGTTTATAAGAAGGAGAGGATGGGTTACAATTATAAATTTATAATTACGGAAAACATTCAAAACAGAATGTC-TAAAGGAGGACTTGAAAGTAATTCTACTTATATAAATAGAATGAATAAGGCTCTGAAACGTGATACGAAGTCGGACCTGCCCAGTGAGTTTTAAACGGCCGCGGTACTCTGACCGTGCAAAGGTAGCATAATCACTTGCCTTATAATTGAAGGCTGGAATGAATGGTTTAACAAGAATACACCTGTCTCTTTTTGATTCTCTAGAATTTTATTTTTGGATGAAAAAGTCCAGATTCTATTAAAAGACAAGAAGACCCTATCGAGCTTTAGAAAAATTAATGGATTTAA-GATACTCAATAATAATAAAAGGAAAACCATTAAAGATTTTGGTTGGGGCAACCGAGGAGTAGATAAAGCCTCCTCTAAATTTTAAATCATACTTGAATTGATCCAAGAATCTTGATCAAAGAAATTAGTTACCGTAGGGATAACAGCATTATCTTTTTTGAGAGCTCATATCGAAAAAAAGGTTTGTGACCTCGATGTTGGACCAGAATGTCCTAAAGATGCAGAAGTCTTTAAGGGTTGGTCTGTTCGACCATTAA-GTACATTCTATTTGGAATATGATCTGGGTTAGTTGGAACTGCACTAAGTCTATTAATTCGTGCTGAATTAGGGCAGCCTGGTGCATTACTTGGAGATGATCAATTATATAATGTAATTGTGACAGCACATGCTTTTGTTATAATCTTTTTTTTAGTAATACCTATAATGATTGGAGGATTTGGAAACTGATTGGTACCTTTAATATTAGGGGCTCCAGATATAGTTTTTCCGCGTTTAAATAATATAAGTTTTTGATTGCTTCCTCCTGCGCTTTTACTTCTCTTATCTTCTGCTGCAGTAGAAAGGGGAGTGGGCACAGGTTGAACAGTATATCCTCCTCTTGCAGGAAATCTTGCTCATGCTGGAGGGTCTGTAGATTTAGCAATTTTTTCCCTTCATCTTGCTGGTGTTTCTTCTATTTTAGGGGCAGTAAATTTTATTACTACAATTATTAATATACGATGACAAGGAATAAAATTTGAGCGTTTATCTTTATTTGTCTGATCTGTAAAAATTACTGCTATTTTACTTCTTTTATCTCTTCCTGTATTAGCAGGTGCAATTACTATACTGTTAACAGATCGAAATTTTAATACTGCTTTCTTTGACCCTGCAGGAGGTGGTGATCCAATCCTA
>striolatus
TACGGTAAAAAGACAGTTAGGCTATATGAAATTATCGGATCTTTAGTAAAGGAGTAAAATCTAAATACTAAAAGTTATACCAGATATAATTTATATAAGATGTTGAATCTGTGACAGCTTTAAGGGAAACTGGGATTGGATACCCCATTATTTTTAGTTATAAATTTAGTTTAAGCTTACCAGAGTACTACGAATAAAAAGTTTAAAACTCAAAGGGCTTGGCGGTGTTTTAGACCTCTCAGGGGAACCTGTCTCGTAATCGACAATCCACGTTAAACCTAACCTTTTGTAGTAATACAGCTTGTATACCGTCGTCGTCAGGTAACTTCTTAAAATATAGTAGTTAGCTTGAGAATTTAATTAATTAAAACGTCAGATCAAGGTGCAGCTAATGAAGAGGTGAGGATGGGTTACAATTACATATTTGTAAACACGGAAAATGCTTGAAATGGAGTATTTTAAAGGAGGACTTGAAAGTAATTTTGATTATATAAACAGAATGAATAAGGCTCTGAAACGTGATACGAAGTCGGACCTGCCCAGTGAATTTTAAACGGCCGCGGTACTCTGACCGTGCAAAGGTAGCATAATCATTTGCCTTATAATTGAAGGCTGGAATGAATGGTTTGACAAGAATGCAGCTGTCTCTTTTAGATTGTTTAGAATTTTATTTTTGGATGAAAAAGTCCAAATATTATTAAAAGACAAGAAGACCCTATCGAGCTTTAGAGAAATTAGTAGATTTAATATAAATTAATATAAGTAAAAGAATAGCTATTAAATACTTTGGTTGGGGCAACCGAGGAGTAAATAAAGCCTCC-TTTATTTGTGAGTCTTACTTGTGTTGATCCAGGAATTTTGATCAAAGAAATTAGTTACCGTAGGGATAACAGCATTATCTTTTTTGAGAGCTCATATCGAAAAAAAGGTTTGTGACCTCGATGTTGGACCAGAATATCCTAAAGATGCAGAAGTCTTTGAGGGTTGGTCTGTTCGACCATTAAA-------CTATTTGGAATATGATCGGGATTAGTAGGAACTGCTTTAAGGTTGTTGATTCGTGCGGAATTAGGGCAGCCTGGTGCTTTGCTTGGGGATGATCAATTATATAACGTAATTGTAACGGCGCATGCCTTTGTTATAATTTTTTTTTTAGTAATGCCTATGATGATTGGTGGGTTTGGAAATTGATTAGTACCTTTGATATTAGGAGCTCCAGACATAGTATTTCCTCGCTTAAATAATATAAGTTTTTGGCTTCTTCCCCCCGCGCTTTTACTTCTTTTATCTTCGGCTGCGGTGGAAAGGGGGGTAGGTACTGGGTGGACTGTATATCCACCTCTTGCAGGAAATCTAGCTCATGCTGGTGGTTCTGTAGATCTTGCAATTTTTTCTTTACATCTTGCTGGGGTATCTTCTATTTTAGGGGCTGTAAATTTTATTACCACAATTATTAATATACGGTGACAAGGAATGAAATTTGAGCGTCTTTCATTATTTGTGTGATCGGTGAAGATTACGGCTATTTTACTTCTTTTATCTTTACCTGTTCTGGCAGGGGCTATTACTATGCTTTTGACTGATCGAAATTTTAATACTGCTTTCTTTGACCCAGCAGGAGGTGGTGATCCTGTTTTG
>miliaris
TACGGTAAAAAGACAGTTAAGCGAAAA---ATCATTAGACCTTTAGTATAGGAGTAAAATCCAAATATTAAAAGTTATACCCAACGTGGTTTATTTAATATGCTGAAGCTGTGATAGCTTTAAGGGAAACTGGGATTGGATACCCCATTATTTTTAGTCGTAAATTTAGTTCAAGCTTACCAGAGTACTACGAATAAAAAGTTTAAAACTCAAAGGGCTTGGCGGTGTTTTAGACCTCTCAGGGGAACCTGTCTCATAATCGACAATCCACGTTATACCTAACTCTTTATGGCAAGTCAGCCTGTATACCGTCGTCGTCAGGTAACTTCTAAAAATATAGTAGTTAGCTCGAGAACTTTATTAGTTAAAACGTCAGATCAAGGTGCAGCTAATAAAAGAGTGAGGATGGGTTACAATTACAGATTTGTAATTACGGAAAACACTTGAAATGAAGTGACTTAAAGGAGGACTTGAAAGTAATTTTGATTATATAAGCAAAATGAATAAGGCTCTGAAACGTGATACGAAGTCGGACCTGCCCAGTGAAGTTTAAACGGCCGCGGTACTCTGACCGTGCAAAGGTAGCATAATCATTTGCCTTATAATTGAAGGCTGGAATGAATGGTTTGACAAGAATACACCTGTCTCTTTTAGATTATTTAGAATTTTATCTCTGGGTGAAAAAGCCTAGATTTTATTAAAAGACAAGAAGACCCTATCGAGCTTCAGAAAAATTAATAGAGT-AATTACGCTTAATATTAATAAAAAAAAAGCTATTAAATACTTTGGTTGGGGCAACCGAGGAGTAAATAAAGCCTCCTTTGAATAAGAAGTCTTACTTGAGATGATCCAAGAATTTTGATCAAAGGAATTAGTTACCGTAGGGATAACAGCATTATCTTTTTTGAGAGCCCATATCGAAAAAAAGGTTTGTGACCTCGATGTTGGACCAGAATATCCTAAAGATGCAGAAGTCT----------------------------GTATATTTTATTTGGGATATGATCTGGCTTGGTTGGGACTGCCCTAAGATTGCTAATTCGTGCAGAGTTAGGACAGCCGGGAGCTTTGCTTGGAGATGATCAGCTATATAATGTGATTGTAACAGCCCATGCTTTTGTTATAATTTTTTTCTTAGTGATACCTATAATGATTGGTGGTTTTGGTAATTGATTAGTGCCGCTGATGTTAGGGGCTCCAGATATGGTGTTTCCTCGTTTAAATAACATAAGTTTCTGGTTACTCCCTCCTGCCCTTCTACTTCTTTTATCTTCAGCTGCGGTAGAAAGCGGAGTGGGTACGGGATGAACGGTGTATCCACCTTTATCAGGAAACTTGGCACATGCCGGCGGGTCTGTAGATCTGGCAATTTTCTCTTTACACCTTGCTGGGGTTTCTTCTATTTTAGGAGCAGTAAACTTTATTACTACAATTATCAATATACGATGACAAGGAATAAAATTCGAACGTCTTTCGCTATTTGTGTGGTCAGTAAAAATTACGGCTATTCTGCTTCTGCTGTCTCTTCCTGTGTTAGCAGGAGCAATTACAATGCTTTTAACGGATCGAAATTTTAATACTGCTTTCTTCGACCCAGCAGGAGGTGGTGACCCTATCTTA
>madecassinus
TATGGTAAAAAGACAGTTATACGAACTATAATCATTAGATCTTTAGTAGAGGAGTAAAATCTATATACTGATAGTTATACTAAATATGATTTGCTTAAGATGTTGAATCTGTGACAGCTTTAAGGGAAACTGGGATTGGATACCCCATTATTTTTAGTCGTAAATTTAGTTTAAACTTACCAGAGTACTACGAATAAAAAGTTTAAAACTCGAAGGGCTTGGCGGTGTTTTAGACCTCTCAGGGGAACCTGTCTCGTAATCGACAATCCACGTTAGACCTAACCCTTTATAGTAATACAGCCTGTATACCGTCGTCGTCAGGTAACTTCTTAAAATATAGTAGTTAGCCCGAAAATTTTATTAATTAAAACGTCAGATCAAGGTGCAGCTAATAAGAGGGTGAGGATGGGTTACAATTATACATTCATAATTACGGAAAACATTTGAAATGAAGTGT-ATAAAGGAGGACTTGAAAGTAATTTTAATTATATAAATAAAATGAATAAGGCTCTGAAACGTGATACGAAGTCGGACCTGCCCAGTGAGTTTTAAACGGCCGCGGTACTCTGACCGTGCAAAGGTAGCATAATCATTTGCCTTATAATTGAAGGCTGGAATGAATGGTTTGACAAGAATACACCTGTCTCTTTTTGATTGTTTAGAATTTTATTTTTGGATGAAAAAGTTCAAATATTATTAAAAGACAAGAAGACCCTATCGAGCTTTAGAAAAATTAGTAGGCTTAGTATAAATCAATATATATAAAAGAGAAGCTATTAAATACTTTGGTTGGGGCAACCGAGGAGTAATTAGAGCCTCCTTTGAGTAATAAATCTTACTTATGTTGATCCAAGAGTTTTGATCAAAGGAATTAGTTACCGTAGGGATAACAGCATTATCTTTTTCAAGAGCCCATATCGAAAAAAAGGTTTGTGACCTCGATGTTGGACCAGAATGTCCTAAAGATGCAGAAGTCTTTAAGGGTTGGTCTGTTCGACCATTAAAGTACATTTTATTTGGGATGTGATCTGGTTTAGTTGGAACGGCTTTAAGGTTGTTAATTCGTGCAGAATTAGGACAGCCGGGTGCTTTACTTGGAGATGATCAGTTATATAATGTAATTGTAACAGCCCATGCTTTTGTTATAATTTTTTTCTTAGTAATACCTATGATGATTGGGGGTTTTGGAAATTGATTAGTACCTTTAATATTAGGAGCTCCAGATATAGTGTTTCCTCGTTTAAATAATATAAGTTTTTGGCTTCTTCCTCCGGCACTTTTACTTCTTTTATCATCAGCTGCAGTGGAGAGTGGGGTAGGTACAGGATGAACTGTATATCCGCCTTTAGCTGGAAATTTAGCTCATGCTGGTGGTTCTGTAGATTTGGCGATTTTTTCTTTACATCTTGCTGGAGCGTCTTCTATTTTAGGAGCGGTAAACTTCATTACCACAATTATTAATATGCGGTGACAAGGAATAAAATTTGAGCGTCTTTCTTTATTTGTTTGGTCAGTAAAGATTACGGCTATTTTACTTCTTTTATCTTTACCTGTGTTAGCAGGTGCAATTACTATGCTTCTGACTGATCGGAATTTTAATACTGCATTTTTTGATCCGGCAGGAGGTGGCGATCCTATTTTA
>ferrugineus
GATGGTAAAAAGACAGTTAGGTGTAGAATGATCATAAGACCTCTAATGCAGGAGTAAAATCTAGACATTAGGAGTTATATCTGATATGGTCCGCTTTAGATACTGAATCTGTGACAACTTTAAGGGAAACTGGGATTGGATACCCCATTATTTTTAGTAGTAAAT-TAACTTAAGTTTACCGGAGTACTACGAATAAAAAGTTTAAAACTCAAAGGGCTTGGCGGTGTTTTAGACCTCTCAGGGGAACCTGTCTCATAATCGACAATCCACGTTAAACCTGACCCTTTATAGC-AATCAGCCTGTATACCGTCGTCGTCAGGTAACTTCTAAAAATATAGTAGTTAGCACGATAATTATGTTAATTAAAACGTCAGATCAAGGTGCAGCTAATAAGAGGGGGAGGATGGGTTACAATTATATATTTATAATTACGAAAGGTGCTTGGAAGTGAGTAACATGAAGGAGGACTTGAAAGTAATTTTGATTACATAAAGAAAATGAATAAGGCTCTGAAACGTGATACGAAGTCGGACCTGCCCAGTGAGTTTTAAACGGCCGCGGTACTCTGACCGTGCAAAGGTAGCATAATCATTTGCCTTATAATTGAAGGCTGGAATGAATGGTTTGACGAGAATACACCTGTCTCTTTCTGATTTCCTAGAATTTTATTTCTGGATGAAAAAGTCCAGATAGAATTAAAAGACAAGAAGACCCTATCGAGCTTTAGATAAATTAGTGGAGTAA--GTAAATCAATTCTAGAAAAAGAAAAGCTGCTAAACACTTTGGTTGGGGCAACCGAGGAGTAAATGAAGCCTCCTTTAAA-TAAATAACAGACTTGTGCTGATCCAAATTTTTTGATCAAAGGAATTAGTTACCGTAGGGATAACAGCATAATCTTTTTTGAGAGCTCATATCGAAAAAAAGGTTTGTGACCTCGATGTTGGACCAGAATGTCCTAAAGATGCAGAAGTCTTTAAGGGTTGGTCTGTTCGACCATTAAAGTATATTTTATTCGGAATATGATCGGGACTGGTTGGAACTGCATTAAGATTACTAATTCGTGCAGAGTTAGGACAGCCTGGTGCACTTCTTGGAGACGATCAGCTATATAATGTAATTGTAACAGCACATGCTTTCGTTATAATTTTTTTCTTGGTAATGCCTATAATGATTGGTGGGTTCGGGAATTGGTTGGTACCCTTGATGTTAGGGGCTCCAGATATGGTTTTTCCTCGACTAAACAATATGAGTTTTTGGTTATTACCTCCTGCACTTTTACTCCTTTTATCATCGGCTGCGGTAGAAAGGGGAGTAGGAACGGGATGAACTGTATATCCACCTTTGGCGGGAAATCTTGCTCATGCTGGTGGTTCTGTCGACCTGGCGATTTTTTCTTTACATCTTGCTGGGGTATCATCTATTTTAGGGGCAGTAAATTTTATTACTACAATCATTAACATACGGTGACAGGGAATGAAATTTGAACGTCTTTCTCTGTTTGTATGGTCTGTTAAAATTACAGCTATTTTATTGTTATTGTCTCTGCCTGTATTAGCAGGAGCGATTACAATACTCTTAACTGATCGAAACTTTAATACTGCTTTCTTTGATCCTGCAGGAGGTGGTGACCCTATCTTA
>aurisiacus
TATGGTAAAAAGACAGTTAGGCGATATGAGATTATTAGATCTTTAGTAAAGGAGTAAAATCTAAATACTAAAAGATACACCGGATATAATTTATTTAGGATGTTGAATCTGTGACAGCTTTAAGGGAAACTGGGATTGGATACCCCATTATTTTTAGTTATAAATTTAGTTTAAGCTTACCGGAGTACTACRAATAAAAAGTTTAAAACTCAAAGGGCTTGGCGGTGTTTTAGACCTCTCAGGGGAACCTGTCTCGTAATCGACAATCCACGTTAAACCTAACCTTTTATGGTAAAACAGCTTGTATACCGTCGTCGTCAGGTAACTTCTTAAAATATAGTAGTTAGCTTGAGAATTTAATTAATTAAAACGTCAGATCAAGGTGCAGCTAATGAAAAGGTGAGGATGGGTTACAATTATATATTTATAAATACGGAAAATACTTGAAATGGAGTATCTTAAAGGAGGACTTGAAAGTAATTTTAATTATATAAATAGAATGAATAAGGCTCTGAAACGTGATGCGAAGTCGGACCTGCCCAGTGAGTTTTAAACGGCCGCGGTACTCTGACCGTGCAAAGGTAGCATAATCATTTGCCTTATAATTGAAGGCTGGAATGAATGGTTTGACAAGAATACAGCTGTCTCTTTTTGATTGTTTAGAATTTTATTTTTGGATGAAAAAGTCCAGATATTATTAAAAGACAAGAAGACCCTATCGAGCTTTAGAAAAATTAATAGGTTTAATATAAACTAATATAAGTAAAAAGATAACTATTAAATACTTTGGTTGGGGCAACCGAGGAGTAAATAAAGCCTCC-TTTGTTTGTAAGTCTTACTTGCGCTGATCCAAGAATTTTGATCAAAGAAATTAGTTACCGTAGGGATAACAGCATTATCTTTTTTAAGAGTCCGTATCGAAAAAAAGGTTTGTGACCTCGATGTTGGACCAGAATATCCTAAAGATGCAGAAGTC-TTAAGGGTTGGTCTGTTCGACC------ATATATTCTATTTGGGATATGATCAGGCTTGGTAGGGACTGCTTTAAGGCTATTAATTCGTGCAGAGTTAGGACAGCCAGGTGCTTTGCTTGGAGACGATCAGCTATATAATGTAATTGTGACGGCGCATGCTTTTGTTATAATCTTCTTTTTAGTAATGCCTATGATGATTGGGGGTTTTGGGAATTGATTGGTACCCTTGATATTAGGGGCTCCAGATATAGTATTTCCTCGCTTAAATAACATGAGTTTTTGGCTTCTTCCCCCTGCACTTTTACTTCTTTTGTCTTCGGCTGCGGTAGAAAGAGGGGTAGGAACGGGATGAACTGTATACCCACCTCTGGCAGGGAATCTTGCTCATGCTGGTGGTTCTGTAGATCTTGCAATTTTTTCTTTACACCTTGCTGGGGTATCTTCTATTTTAGGGGCTGTAAACTTCATTACTACAATTATTAACATACGATGACAGGGAATGAAGTTTGAGCGTCTCTCGCTGTTTGTTTGATCGGTGAAGATCACGGCGATCTTACTTCTTCTATCCCTACCTGTTTTGGCGGGGGCTATTACTATGCTTTTAACTGATCGAAATTTCAATACTGCTTTCTTTGATCCAGCAGGGGG----------------
>stercusmuscarum
TATGGTAAAAAGACAGTTAGGCGATATGAGATTATTAGACCTTTAGTATAGGAGTAAAATCTAAATACTAGAAGTTATACCAGATATAATTTGTTTAGAGTGTTGAATCTGTGACAGCTTTAAGGGAAACTGGGATTGGATACCCCATTATTTTTAGTTATAAATTTAGTTTAAGCTTACCGGAGTACTACGAATAAAAAGTTTAAAACTCAAAGGGCTTGGCGGTGTTTTAGACCTCTCAGGGGAACCTGTCTCGTAATCGACAATCCACGCTAGACCTAACCTTTTGTGGTAGTACAGCCTGTATACCGTCGTCGTCAGGTAACTTCTTAAAATATAGTAGTTAGCTTGAGAATTTGATTAATTAGAACGTCAGATCAAGGTGCAGCTAATGAAAAGGTGAGGATGGGTTACAATTACATATTTGTAAATACGGAAAATACTTGAAATGAAGTATCTTAAAGGAGGACTTGAAAGTAATTTTAATTATATAAATAGAATGAATAAGGCTCTGAAACGTGATGCGAAGTCGGACCTGCCCAGTGAATTTTAAACGGCCGCGGTACTCTGACCGTGCAAAGGTAGCATAATCATTTGCCTTATAATTGAAGGCTGGAATGAATGGTTTGACAAGAATACAACTGTCTCTTTTTGATTGTTTAGAATTTTATTTTTGGATGAAAAAGTCCAGATATTATTAAAAGACAAGAAGACCCTATCGAGCTTTAGAAAAATTAATAGGTTTAATATATACTAATATAAGTAAAAAGATAACTATTAAATACTTTGGTTGGGGCAACCGAGGAGTAAATAAAGCCTCC-TTTGTTTGTAAGTCTTACTTGCGTTGATCCAGGAGTTTTGATTAAAGAAATTAGTTACCGTAGGGATAACAGCATTATCTTTTTTAAGAGCCCATATCGAAAAAAAGGTTTGTGACCTCGATGTTGGACCAGAATGTCCTAAAGATGCAGAAGTCTTTAAGGGTTGGTCTGTTCGACCATTAAAATATATTTTATTTGGGATATGATCAGGCTTGGTAGGGACTGCTTTAAGGCTATTAATTCGTGCAGAGTTAGGACAGCCAGGTGCATTGCTAGGAGATGATCAACTATATAATGTAATTGTGACGGCGCATGCTTTTGTTATAATCTTCTTTTTGGTAATGCCTATGATGATTGGGGGTTTTGGAAACTGGTTGGTACCTTTAATATTAGGGGCTCCAGATATAGTATTTCCTCGTTTAAACAATATGAGTTTTTGGCTTCTCCCTCCTGCGCTCTTACTCCTTTTGTCTTCGGCTGCGGTAGAAAGTGGGGTAGGAACTGGATGAACTGTATATCCGCCTCTGGCAGGGAATCTTGCTCATGCTGGTGGCTCTGTAGATCTTGCAATTTTTTCTTTACACCTTGCTGGAGTATCTTCTATTTTAGGGGCGGTAAACTTTATCACTACAATCATTAATATACGATGACAAGGAATGAAGTTTGAGCGTCTTTCGTTGTTTGTTTGGTCAGTGAAGATCACGGCAATCTTGCTTCTTTTGTCTCTGCCTGTTTTAGCTGGAGCCATTACTATGCTTTTAACTGATCGAAATTTTAATACTGCTTTTTTCGATCCAGCAGGAGGTGGTGACCCTATTTTA
>monile
TACGGTAAAAAGACAGTTAAGTGATAAGAGATCATAGGATCTTTAGTAGAGGAGTAAAATCTAAATACTAGAAGTTACATCAAATATGGTTTGTCTTGGATACTGAGTCTGTGACAACTTTAAGGGAAACTGGGATTGGATACCCCATTATTTTTAGTAGTAAAA-TAATTTAAGTTTACCGGAGCACTACGAACCAAAAGTTTAAAACTCAAAGGGCTTGGCGGTGTTTTAGACCTCTCAGGGGAACCTGTCTCGTAATCGACAATCCACGTTAAACCTGACCTTTTATAGC-AATCAGCCTGTATACCGTTGTCGTCAGGTAACTTCTTAAAATACAGTAGTTAGCTTGATAATTTTATTAATTGAGACGTCAAATCAAGGTGCAGCTAATAAGAAGGAGAGGATGGGTTACAATTATATATTTATAATTACGGAAAGCATTTAGAATAAAATGGCG-GAAGGAGGACTTGAAAGTAATTTTAGTTACATAAATAAAATGAATATGGCTCTGAAACGTGATACGAAGTCGGACCTGCCCAGTGAGTTTTAAACGGCCGCGGTACTCTGACCGTGCAAAGGTAGCATAATCATTTGCCTTATAATTGAAGGCTGGAATGAATGGTTTGACGAGAATATACCTGTCTCTTTCTGATTTTTTAGAATTTTATCTTTGGATGAAAAAGTCCAAATAATATTAAAAGACAAGAAGACCCTATCGAGCTTTAGATAAATTAATGGAGTTT--ATAAATCAATATAAATAAAAGAAGAGCCATTAAATACTTTGGTTGGGGCAACCAGGGAGCAAACAAAACCTCCTTTAGA-TATAAGACATACTTGTATTGATCCAAAATTTTTGATTAAAGAAATTAGTTACCGTAGGGATAACAGCATTATCTTTTTCAAGAGCTCATATCGAAAAAAAGGTTTGTGACCTCGATGTTGGACCAGAATATCCTAAAGATGTAGAAGTCTTTAAGGGTTGGTCTGTTCGACCATTAAAGTATATTTTATTTGGTATATGGTCCGGGTTAGTTGGAACTGCATTAAGATTATTAATTCGTGCAGAACTAGGTCAGCCTGGTGCGTTACTTGGAGATGATCAATTATATAATGTAATTGTGACAGCACATGCTTTTGTTATAATCTTTTTTTTAGTAATGCCTATGATAATTGGGGGATTTGGAAATTGATTAGTGCCGTTGATACTAGGAGCTCCAGATATGGTTTTCCCTCGATTAAATAATATAAGTTTTTGACTTTTACCTCCTGCTTTACTACTTCTTTTATCATCGGCCGCGGTAGAAAGTGGAGTAGGTACTGGATGAACGGTATATCCACCTTTAGCTGGAAATCTTGCTCATGCTGGTGGTTCTGTCGACTTAGCAATTTTTTCTTTGCATCTTGCTGGAGTATCTTCTATTTTAGGAGCGGTAAATTTTATTACCACGATTATTAATATACGATGGCAAGGAATAAAATTTGAACGACTTTCTTTATTTGTTTGATCGGTAAAGATTACGGCTATTTTACTTCTTTTATCCTTACCTGTGTTAGCTGGAGCTATTACTATACTTTTAACTGATCGAAATTTTAATACTGCTTTTTTTGATCCAGCAGGAGGTGGTGATCCTATTTTA
>andamanensis
TATGGTAAAAAGACAGTTATGCAAATTATAATCATTAGATCTTCAGTAAAGGAGTAAAATCTATATACTGAAAGTTATACTAGTTGTGATGTGCTTAAGATGCTGAATCTGTGATAGCTTTAAGGGAAACTGGGATTGGATACCCCATTATTTTTAGCCGTAAATTCAG--TGAACTTACCAGAGTACTACGAATAAAAAATTTAAAACTCAAAGGGCTTGGCGGTGTTTTAGACCTCTCAGGGGAACCTGTCTCGTAATCGACAATCCACGTTAAACCTAACCCTTTATGGTAATACAGTTTGTATACCGTCGTCGTCAGGTAACTTCTTAAAATATAGTAGTTAGCTCGAGAATTCCATTAATTAGAACGTCAGATCAAGGTGCAGCCAATAAAAGGGTGAGGATGGGTTACAATTATATATTTATAATTACGGAAAACACTTGAAATCGAGTGC-TTAAAGGAGGACTTGAAAGTAATTTTAATTATATAAATAAAATGAATTAGGCTCTGAAACGTGATGCGAAGTCGGACCTGCCCAGTGAATTTTAAACGGCCGCGGTACTCTGACCGTGCAAAGGTAGCATAATCATTTGCCTTATAATTGAAGGCTGGAATGAATGGTTTGACAAGAATACATCTGTCTCTTTTTGATTGTTTAGAATTTTATTTTTGGATGAAAAAGTCCAAATATTATTAAAAGACAAGAAGACCCTATCGAGCTTCAGAAAAGTTAATAGACCTAACAT-AGTTAATATAAGTAAAAGAAAAGCTATTAAACACTTTGGTTGGGGCAACCGAGGAGTAGTTAGAGCCTCCTTTAAATTGTAAATCCTACTTGAATTGATCCAAGAGTTTTGATTAAAGGAATTAGTTACCGTAGGGATAACAGCATTATCTTTTTCAAGAGCCCATATCGAAAAAAAGGTTTGTGACCTCGATGTTGGACCAGAATGTCCTAAAGATGCAGAAGTCTTTAAGGGTTGGTCTGTTCGACCATTAAAGTATATTTTATTTGGGATGTGATCTGGCTTAGTTGGAACGGCTTTAAGATTATTAATTCGTGCAGAATTAGGGCAGCCTGGTGCTTTGCTTGGAGACGATCAATTATACAATGTAATTGTAACAGCACATGCTTTTGTTATAATTTTTTTCTTAGTAATACCCATAATGATTGGGGGTTTTGGGAACTGATTAGTACCGCTAATATTGGGGGCTCCAGATATAGTGTTTCCTCGTTTAAATAATATGAGTTTTTGACTTCTTCCTCCAGCGCTTTTACTTCTTTTATCGTCAGCCGCAGTGGAAAGTGGAGTAGGTACGGGATGAACTGTATATCCGCCTTTAGCAGGGAATTTAGCTCACGCCGGTGGTTCAGTAGATCTGGCAATTTTTTCTCTGCATCTTGCTGGTGCCTCTTCTATCTTAGGAGCAGTAAATTTCATTACCACAATTATTAACATACGGTGACAGGGAATAAAATTTGAACGTCTTTCATTGTTTGTTTGATCAGTAAAGATTACAGCTATCTTACTTCTTTTGTCATTACCTGTATTAGCAGGTGCAATTACTATACTTCTAACTGATCGAAATTTTAATACTGCATTTTTTGACCCGGCAGGAGGTGGTGACCCTATTTTG
>lozeti
NNNNNNNNNNNNNNNNNNNNNNNNNNNNNNNNNNNNNNNNNNNNNNNNNNNNNNNNNNNNNNNNNNNNNNNNNNNNNNNNNNNNNNNNNNNNNNNNNNNNNNNNNNNNNNNNNNNNNNNNNNNNNNNNNNNNNNNNNNNNNNNNNNNNNNNNNNNNNNNNNNNNNNNNNNNNNNNNNNNNNNNNNNNNNNNNNNNNNNNNNNNNNNNNNNNNNNNNNNNNNNNNNNNNNNNNNNNNNNNNNNNNNNNNNNNNNNNNNNNNNNNNNNNNNNNNNNNNNNNNNNNNNNNNNNNNNNNNNNNNNNNNNNNNNNNNNNNNNNNNNNNNNNNNNNNNNNNNNNNNNNNNNNNNNNNNNNNNNNNNNNNNNNNNNNNNNNNNNNNNNNNNNNNNNNNNNNNNNNNNNNNNNNNNNNNNNNNNNNNNNNNNNNNNNNNNNNNNNNNNNNNNNNNNNNNNNNNNNNNNNNNNNNNNNNNNNNNNNNNNNNNNNNNNNNNNNNNNNNNNNNNNNNNNNNNNNNNNNNNNNATACGAAGTCGAGCCTGCCCAGTGAGTTTTAAACGGCCGCGGTACTCTGACCGTGCAAAGGTAGCATAATCATTTGCCTTATAATTGAAGGCTGGAATGAATGGTTTGACAAGAATGCAGCTGTCTCTTTTAGGTTATTTAGAATTTTATTTCTGGATGAAAAAGTCCAGATATAATTAAAAGACAAGAAGACCCTGTCGAGCTTTAGGAAAGTTAATAGATTTAATTTAAATCAATATTGATAAAAGAAAAACTATTATATATTTTGGTTGGGGCAACCAGGGAGCAGATAAAACCTCCTTTAAATAGTAAATCTTACTTGTGTTGATCCAGAAATTCTGATCAAAGAAATTAGTTACCGCAGGGATAACAGCATTATCTTTTTCAAGAGCCCATATCGAAAAAAAGGTTTGTGACCTCGATGTTGGACCAGAATGTCCTAAAGATGTAGAAGTCT----------------------------GTATATTTTATTCGGGATGTGATCCGGATTGGTTGGGACTGCTCTGAGACTGTTGATTCGTGCGGAATTAGGGCAACCAGGTGCTTTGCTCGGGGATGATCAGTTATATAATGTAATTGTGACAGCTCATGCTTTTGTGATGATTTTTTTCTTGGTAATACCTATAATGATTGGGGGTTTTGGGAACTGGTTAGTTCCGCTGATGTTGGGAGCTCCAGATATGGTGTTTCCTCGTTTAAATAATATAAGTTTTTGGCTTTTGCCTCCTGCACTTTTACTTCTTCTATCTTCGGCTGCGGTAGAAAGCGGGGTTGGTACGGGATGAACTGTGTATCCACCTTTGGCAGGAAATTTAGCACATGCTGGTGGGTCTGTAGATCTGGCAATTTTTTCTTTACACCTTGCTGGGGCATCTTCTATTTTAGGAGCAGTAAATTTTATTACTACAATTATCAATATACGATGACAAGGGATGAAATTTGAGCGTCTTTCGTTATTTGTATGATCAGTTAAGATTACTGCTATTTTACTTCTTTTATCTTTACCTGTATTAGCTGGCGCAATTACTATGCTTTTGACTGATCGAAATTTTAATACTGCTTTTTTTGACCCGGCTGGGGGTGGTGATCCTATTTTA
>damottai
NNNNNNNNNNNNNNNNNNNNNNNNNNNNNNNNNNNNNNNNNNNNNNNNNNNNNNNNNNNNNNNNNNNNNNNNNNNNNNNNNNNNNNNNNNNNNNNNNNNNNNNNNNNNNNNNNNNNNNNNNNNNNNNNNNNNNNNNNNNNNNNNNNNNNNNNNNNNNNNNNNNNNNNNNNNNNNNNNNNNNNNNNNNNNNNNNNNNNNNNNNNNNNNNNNNNNNNNNNNNNNNNNNNNNNNNNNNNNNNNNNNNNNNNNNNNNNNNNNNNNNNNNNNNNNNNNNNNNNNNNNNNNNNNNNNNNNNNNNNNNNNNNNNNNNNNNNNNNNNNNNNNNNNNNNNNNNNNNNNNNNNNNNNNNNNNNNNNNNNNNNNNNNNNNNNNNNNNNNNNNNNNNNNNNNNNNNNNNNNNNNNNNNNNNNNNNNNNNNNNNNNNNNNNNNNNNNNNNNNNNNNNNNNNNNNNNNNNNNNNNNNNNNNNNNNNNNNNNNNNNNNNNNNNNNNNNNNNNNNNNNNNNNNNNNNNNNNNNNNNNATACGAAGTCGGACCTGCCCAGTGAGTTTTAAACGGCCGCGGTACTCTGACCGTGCAAAGGTAGCATAATCATTTGCCTTATAATTGAAGGCTGGAATGAATGGTTTGACAAGAATACACCTGTCTCTTTTAGATTATTTAGAATTTTATTTCTGAGTGAAAAAGTTCAGATAACATTAAAAGACAAGAAGACCCTATCGAGCTTTAGAGAAATTAATAGATTTAATATAAATAAATATAAGTAAAAGAAAAGCTATTAAATACTTTGGTTGGGGCAACCGAGGAGTAAATAAAGCCTCCTCTAAATTGTAAATCTTATTTGTATTGATCCAAAAATTTTGATCAAAGGAATTAGTTACCGTAGGGATAACAGCATTATCTTTTTCAAGAGCCCATATCGAAAAAAAGGTTTGTGACCTCGATGTTGGACCAGAATATCCTAAAGATGCAGAAGTCTTTAAGGGTTGGTCTGTTCGACCATTAAANNNNNNNNNNNNNNNNNNNNNNNNNNNNNNNNNNNNNNNNNNNNNNNNNNNNNNNNNNNNNNNNNNNNNNNNNNNNNNNNNNNNNNNNNNNNNNNNNNNNNNNNNNNNNNNNNNNNNNNNNNNNNNNNNNNNNNNNNNNNNNNNNNNNNNNNNNNNNNNNNNNNNNNNNNNNNNNNNNNNNNNNNNNNNNNNNNNNNNNNNNNNNNNNNNNNNNNNNNNNNNNNNNNNNNNNNNNNNNNNNNNNNNNNNNNNNNNNNNNNNNNNNNNNNNNNNNNNNNNNNNNNNNNNNNNNNNNNNNNNNNNNNNNNNNNNNNNNNNNNNNNNNNNNNNNNNNNNNNNNNNNNNNNNNNNNNNNNNNNNNNNNNNNNNNNNNNNNNNNNNNNNNNNNNNNNNNNNNNNNNNNNNNNNNNNNNNNNNNNNNNNNNNNNNNNNNNNNNNNNNNNNNNNNNNNNNNNNNNNNNNNNNNNNNNNNNNNNNNNNNNNNNNNNNNNNNNNNNNNNNNNNNNNNNNNNNNNNNNNNNNNNNNNNNNNNNNNNNNNNNNNNNNNNNNNNNNNNNNNNNNNNNNNNNNNNNNNNNNNNNNNNNNNNNNNNNNNNNNNNNNNNNNNNNNNNNNNNNNNNNNNNNNNNNNNNNNNNN
>byssinus
TATGGTAAAAGAACAGTTAGGCGATAGAAAATTATTAGATCTTTAGTATAGGAGTAAAATCTAGATACTAAAAGTTATACCAGACATAATTTATCTAAGACGCTGAGGCTGTGATAGCTTTAAGGGAAACTGGGATTGGATACCCCATTATTTTTAGTTGTAAATTTAGTTTGAGCTTACCAGAGTACTACGAATAAAAAGTTTAAAACTCAAAGGGCTTGGCGGTGTTTTAGACCTCTCAGGGGAACCTGTCTCGTAATCGACAATCCACGATAAACCTAACCTTTAATGGCAACTCAGCCTGTATACCGTCGTCGTCAGGTAACTTCTTAAAATATAGTAGTTAGCTCGAGAATTATATTAATTAAAACGTCAGATCAAGGTGCAGCCAATGAAAGGGTGAGGATGGGTTACAATTACATATTTGTAAATACGGAAAACATTTGAAATGAAGTGTCTTAAAGGAGGACTTGAAAGTAATTTTATTTATATAAATAGAATGAATAGGGCTCTGAAACGTGATACGAAGTCGGACCTGCCCAGTGAGTTTTAAACGGCCGCGGTACTCTGACCGTGCAAAGGTAGCATAATCACTTGCCTTATAATTGAAGGCTGGAATGAATGGTTTGACAAGAATATACCTGTCTCTTTTAGATTATTTAGAATTTTATTTTTGGATGAAAAAGTCCAGATATAATTAAAAGACAAGAAGACCCTATCGAGCTTTAGAGAAGTTAATAGGTTTAATAT-AATCAATATAATTAAAAGAAGAGCTATTAAATACTTTGGTTGGGGCAACCAAGGAGCAAACAAAACCTCCTTTAAATTATAAATCTTACTTGTGTTGATCCAAGAATATTGATTAAAGGAATTAGTTACCGTAGGGATAACAGCATAATCTTTTTCAAGAGCCCATATCGAAAAAAAGGTTTGTGACCTCGATGTTGGACCAGAATGTCCTAAAGATGCAGAAGTCTTTAAGGGTTGGTCTGTTCGACCATTAAANNNNNNNNNNNNNNNNNNNNNNNNNNNNNNNNNNNNNNNNNNNNNNNNNNNNNNNNNNNNNNNNNNNNNNNNNNNNNNNNNNNNNNNNNNNNNNNNNNNNNNNNNNNNNNNNNNNNNNNNNNNNNNNNNNNNNNNNNNNNNNNNNNNNNNNNNNNNNNNNNNNNNNNNNNNNNNNNNNNNNNNNNNNNNNNNNNNNNNNNNNNNNNNNNNNNNNNNNNNNNNNNNNNNNNNNNNNNNNNNNNNNNNNNNNNNNNNNNNNNNNNNNNNNNNNNNNNNNNNNNNNNNNNNNNNNNNNNNNNNNNNNNNNNNNNNNNNNNNNNNNNNNNNNNNNNNNNNNNNNNNNNNNNNNNNNNNNNNNNNNNNNNNNNNNNNNNNNNNNNNNNNNNNNNNNNNNNNNNNNNNNNNNNNNNNNNNNNNNNNNNNNNNNNNNNNNNNNNNNNNNNNNNNNNNNNNNNNNNNNNNNNNNNNNNNNNNNNNNNNNNNNNNNNNNNNNNNNNNNNNNNNNNNNNNNNNNNNNNNNNNNNNNNNNNNNNNNNNNNNNNNNNNNNNNNNNNNNNNNNNNNNNNNNNNNNNNNNNNNNNNNNNNNNNNNNNNNNNNNNNNNNNNNNNNNNNNNNNNNNNNNNNNNNNNNNNNNNN
>tribblei
TTTGGTAAAAAGACAGTTAGGCG-AATAAGATCATTGGACCTTTAGTATAGGGGTAAAATCTAAATACTAAAAGTTATATCAGGTGTGATTTATTTAAGACGCTGAATCTGTGACAACTTTAAGGGAAACTGGGATTGGATACCCCATTATTTTTAGTAGTAAATTTAATCTAGATTTACCAGAGTACTACGAATAAAAAATTTAAAACTCAAAGAGCTTGGCGGTGTTTTAGACCTCTCAGGGGAACCTGTCTCATAATCGACAATCCGCGCTAAACCCGACCCTCTGTAGCAGTTCAGCCTGTATACCGTTGTCGTCAGGTAACTTCTTAAAATATAGTAGTTAGCTCGAGAATCTTATTAATTAGTACGTCAAATCAAGGTGCAGCTAATAAGAGGGAGAGGATGGGTTACAATTATATATTTATAATTACGAAAAACATCTTAAATAAAATGCT-GGAAGGAGGACTTGAAAGTAATTTTGATTATATAAATAGAATGAATAAGGCTCTGAAACGTGATACGAAGTCGGACCTGCCCAGTGAGTTTTAAACGGCCGCGGTACTCTGACCGTGCAAAGGTAGCATAATCATTTGCCTTATAATTGAAGGCTGGAATGAATGGTTTGACAAGAATATATCTGTCTCTTTGTGACTTCCTAGAATTTTATTTTTGGATGAAAAAGTCCAGATATCATTAAAAGACAAGAAGACCCTATCGAGCTTTAGAGAAATTAGTGGACTTGATAATAGGCAATAGTAATAAAAGAAAAGCCATTAAATACTTTGGTTGGGGCAACCGAGGAGCAAATAAAGCCTCCTTTAAATTTTAAGTCACACCCGTGTTGATCCAAACATTTTGATTAAAGGAATTAGTTACCGTAGGGATAACAGCATTATCTTTTTTAAGAGCCCATATCGAAAAAAAGGTTTGTGACCTCGATGTTGGACCAGAATATCCTAAAGATGCAGAAGTCTTTAAGGGTTGGTCTGTTCGACCATTAAAGTATATTTTATTTGGGATGTGATCAGGGTTGGTTGGTACTGCCTTGAGCCTGTTAATTCGTGCGGAATTGGGGCAGCCTGGTGCCCTGCTTGGGGATGATCAATTATATAATGTAATTGTGACAGCACATGCTTTTGTTATAATTTTCTTTTTAGTGATGCCTATGATGATTGGGGGATTTGGAAATTGATTGGTGCCTCTTATGTTAGGGGCTCCAGATATGGTTTTTCCTCGTTTAAACAATATAAGTTTTTGACTTCTTCCGCCTGCATTGCTACTTCTTTTATCGTCTGCAGCAGTAGAAAGAGGGGTTGGTACAGGATGGACAGTGTATCCTCCGCTAGCGGGGAATTTAGCCCATGCTGGGGGTTCTGTGGACCTAGCGATTTTTTCTCTTCATCTTGCTGGGGTTTCTTCTATTCTGGGTGCGGTGAATTTTATCACTACAATTATTAATATGCGATGACAGGGCATAAAATTTGAACGTCTTTCATTGTTTGTGTGGTCTGTAAAGATTACTGCTATTTTACTTCTTTTATCTCTACCTGTATTAGCAGGTGCAATTACTATGCTTTTAACTGATCGAAATTTTAATACCGCTTTCTTTGATCCGGCAGGGGGTGGTGATCCTATTTTG
>striatus
TATGGTAAAAAGACAGTTAGGCTATATAAAATCGTTGGACCTTTAGTAGAGGAGTAAAATCTAAATACTAAAAGTTATACCGGGGATGATTTATTTGAGATGCTGAGTCTGTGACAGCTTTAAGGGAAACTGGGATTGGATACCCCATTATTTTTAGTTATAAA-TTAGTTTAAGCTTACCAGAGTACTACGAATAAAAAGTTTAAAACTCAAAGAGCTTGGCGGTGTTTTAGACCTCTCAGGGGAACCTGTCTCATAATCGACAATCCACGTTAAACCTAACCTTTTATAGTAGTTCAGCTTGTATACCGTCGTCGTCAGGTAACTTCTTAAAATATAGTAGTTAGCTCGAGAATTGGATTAATTAGAACGTCAGATCAAGGTGCAGCTAATGAGAAGGTGAGGATGGGTTACAATTACATATTTGTAAATACGGAAAACACTTGAAATGAAGTGTCTTAAAGGAGGACTTGAAAGTAATTTTGATTATATAAATGGAATGAATGCGGCTCTGAAACGTGATACGAAGTCGGACCTGCCCAGTGAGTTTTAAACGGCCGCGGTACTCTGACCGTGCAAAGGTAGCATAATCATTTGCCTTATAATTGAAGGCTGGAATGAATGGTTTGACAAGAATACAGCTGTCTCTTTTAGATTGTTTAGAATTTTATCTTTGGATGAAAAAGTCCAAATATTATTAAAAGACAAGAAGACCCTATCGAGCTTCAGAAAAATTAATAGATTTAGTATAAATTAATATAAGTAAAAAGAAAGCTATTAAATACTTTGGTTGGGGCAACCGGGGAGCAAATAAAACCTCC-TTTAGTTGTAAGTCTTACTTGTGTTGATCCAGGAATTTTGATTAAAGAAATTAGTTACCGTAGGGATAACAGCATTATCTTTTTCAAGAGCCCATATCGAAAAAAAGGTTTGTGACCTCGATGTTGGACCAGAATATCCTAAAGATGCAGAAGTCTTTAAGGGTTGGTCTGTTCGACCATTAAAATATATTTTATTTGGAATGTGATCAGGACTAGTAGGGACTGCTTTAAGGTTGTTGATTCGTGCAGAGTTGGGACAGCCAGGTGCTTTGCTTGGGGATGATCAGCTATATAATGTAATTGTGACGGCCCATGCTTTTGTTATAATTTTTTTCTTAGTGATGCCTATAATGATTGGGGGTTTTGGAAATTGGTTGGTGCCTCTTATATTAGGGGCTCCAGATATAGTATTTCCTCGATTAAATAATATGAGTTTTTGGCTTCTTCCTCCTGCTCTTCTGCTTCTTCTATCTTCGGCTGCGGTGGAGAGAGGGGTAGGTACTGGATGAACTGTGTATCCACCTCTGGCAGGGAATTTAGCACATGCTGGTGGTTCTGTAGATCTTGCTATTTTCTCTTTACATCTTGCTGGTGTCTCTTCCATTTTAGGGGCGGTAAATTTTATTACTACAATTATTAATATACGATGACAAGGAATGAAATTTGAGCGTCTTTCATTGTTTGTTTGATCGGTAAAGATTACGGCTATTTTGCTTCTTTTGTCTTTGCCTGTTCTGGCGGGGGCTATTACTATACTTTTGACTGATCGAAATTTTAATACTGCTTTCTTTGATCCAGCAGGAGGTGGTGATCCCATTTTA
>serranegrae
NNNNNNNNNNNNNNNNNNNNNNNNNNNNNNNNNNNNNNNNNNNNNNNNNNNNNNNNNNNNNNNNNNNNNNNNNNNNNNNNNNNNNNNNNNNNNNNNNNNNNNNNNNNNNNNNNNNNNNNNNNNNNNNNNNNNNNNNNNNNNNNNNNNNNNNNNNNNNNNNNNNNNNNNNNNNNNNNNNNNNNNNNNNNNNNNNNNNNNNNNNNNNNNNNNNNNNNNNNNNNNNNNNNNNNNNNNNNNNNNNNNNNNNNNNNNNNNNNNNNNNNNNNNNNNNNNNNNNNNNNNNNNNNNNNNNNNNNNNNNNNNNNNNNNNNNNNNNNNNNNNNNNNNNNNNNNNNNNNNNNNNNNNNNNNNNNNNNNNNNNNNNNNNNNNNNNNNNNNNNNNNNNNNNNNNNNNNNNNNNNNNNNNNNNNNNNNNNNNNNNNNNNNNNNNNNNNNNNNNNNNNNNNNNNNNNNNNNNNNNNNNNNNNNNNNNNNNNNNNNNNNNNNNNNNNNNNNNNNNNNNNNNNNNNNNNNNNNNNNNNATACGAAGTCGGACCTGCCCAGTGAGTTTTAAACGGCCGCGGTACTCTGACCGTGCAAAGGTAGCATAATCATTTGCCTTATAATTGAAGGCTGGAATGAATGGTTTGACAAGAATACACCTGTCTCTTTTAGATTATTTAGAATTTTATTTCTGGATGAAAAAGTTCAGATAGCATTAAAAGACAAGAAGACCCTATTGAGCTTTAGAGAAATTAATAGATTTAATGTAAATCGATATAAGTAAAAGAAAAGCTATTAAATACTTTGGTTGGGGCAACCGAGGAGCAAATAAAGATTCCTCTAAATCACAAATCTTACTTGTGTTGATCCAAAAATTTTGATCAAAGGAATTAGTTACCGTAGGGATAACAGCATTATCTTTTTCAAGAGCCCATATCGAAAAAAAGGTTTGTGACCTCGATGTTGGACCAGAATATCCTAAAGATGTAGAAGTCTTTAAGGGTTGGTCTGTTCGACCATTAAA---------ATTCGGTATATGATCTGGGTTGGTTGGAACTGCCCTTAGATTGCTCATTCGTGCAGAACTAGGTCAACCGGGTGCCTTACTTGGAGATGATCAGTTGTATAATGTTATTGTGACAGCCCATGCTTTTGTTATAATTTTTTTTTTAGTTATACCTATAATGATGGGGGGTTTTGGAAACTGATTAGTACCTTTGATGTTAGGAGCTCCAGATATGGTATTTCCTCGTTTAAATAATATAAGTTTCTGGCTTCTTCCTCCTGCGCTTCTGCTTCTTTTATCATCAGCAGCCGTAGAAAGTGGGGTAGGTACAGGATGAACTGTATATCCACCTTTATCTAGAAATCTGGCTCATGCTGGTGGATCGGTAGATCTGGCAATTTTTTCTTTACATCTTGCTGGTGTATCTTCTATTTTAGGAGCGGTAAATTTTATTACTACAATTATTAATATGCGATGACAAGGAATAAAATTTGAGCGTCTTTCATTGTTTGTATGGTCAGTAAAGATTACAGCTATTTTACTTCTTTTATCTCTACCTGTGTTAGCAGGCGCAATTACTATACTTTTAACTGATCGAAATTTTAACACTGCTTTCTTTGATCCTGCAGGAGGTGGGGATCCTATTTTA
>queenslandis
TTTGGTAAAAAGACAGTTAGGCG-AATAAGATCATTGGACCTTTAGTATAGGGGTAAAATCTAAATACTAAGAGTTATATCAGGTGTGATTTATTTAAGATGCTGAATCTGTGACGACTTTAAGGGAAACTGGGATTGGATACCCCATTATTTTTAGTAGTAAATTTAATCTAAATTTACCAGAGTACTACGAATAAAAAATTTAAAACTCAAAGAGCTTGGCGGTGTTTTAGACCTCTCAGGGGAACCTGTCTCATAATCGACAATCCGCGCTAAACCCGACCCTCTGTAGCAATTCAGCCTGTATACCGTTGTCGTCAGGTAACTTCTTAAAATATAGTAGTTAGCTCGAGAATCTTATTAATTAGTACGTCAAATCAAGGTGCAGCTAATAAGAGGGAGAGGATGGGTTACAATTATATATTTATAATTACGAAAAACATCTTGAATAAAATGCT-GGAAGGAGGACTTGAAAGTAATTTTGATTATATAAGCAGAATGAATAAGGCTCTGAAACGTGATAAGAAGTCGGACCTGCCCAGTGAGTTTTAAACGGCCGCGGTACTCTGACCGTGCAAAGGTAGCATAATCATTTGCCTTATAATTGAAGGCTGGAATGAATGGTTTGACAAGAATATATCTGTCTCTTTGTGATTTCCTAGAATTTTATTTTTGGATGAAAAAGTCCAGATACTATTAAAAGACAAGAAGACCCTATCGAGCTTTAGAGAAATTAGTGGACTTGATAATAAGCAATAGTAATAAAAGAAAAGCCATTAAGTACTTTGGTTGGGGCAACCGAGGAGCAAATAAAGCCTCCTTTAAATTTTAAGTCATACCCGTGTTGATCCAAACATTTTGATTAAAGAAATTAGTTACCGTAGGGATAACAGCATTATCTTTTTTAAGAGCCCATATCGAAAAAAAGGTTTGTGACCTCGATGTTGGACCAGAATATCCTAAAGATGCTTAATTCTTTAAGGGTTGGTCTGTTCGACCATTAAAGTATATTTTATTTGGGATGTGATCAGGATTGGTTGGTACTGCCTTGAGTTTGTTGATTCGTGCGGAATTAGGGCAGCCTGGTGCTCTGCTTGGGGATGATCAATTATATAATGTAATTGTGACAGCACATGCTTTTGTTATGATTTTCTTTTTAGTGATGCCCATGATGATCGGGGGATTTGGGAATTGATTGGTGCCTCTTATATTAGGGGCTCCAGACATGGTTTTTCCTCGTTTAAATAATATAAGTTTTTGACTTCTTCCGCCTGCATTGTTACTTCTTTTATCATCAGCAGCGGTAGAAAGAGGGGTTGGTACAGGATGGACAGTATACCCTCCGTTAGCAGGAAATTTAGCCCATGCTGGGGGTTCTGTGGACCTAGCGATTTTTTCTCTTCATCTTGCTGGGGTTTCTTCTATTTTAGGTGCGGTGAATTTTATCACTACAATTATTAATATGCGATGACAAGGTATAAAATTTGAACGTCTTTCATTGTTTGTGTGGTCTGTAAAGATTACCGCTATTTTACTTCTTTTATCTTTACCTGTATTAGCAGGTGCGATTACTATACTTTTAACTGATCGAAATTTTAATACCGCTTTCTTTGACCCAGCAGGGGGTGGTGATCCTATTTTG
>locumtenens
TACGGTAAAAAGACAGTTAAGC-AATGATGATCATCAGATCTTTAGTGCAGAAGTAAAATTCATATACTAGTAGTTATATCGGATATGGTTTATAG--GGTGCTGAATCTGTGATAGCTTTAAGGGAAACTGGGATTGGATACCCCATTATTTTTAGTTGTAAATTTAATTTATGTTTACCAGAGTACTACGAACAAAAAGTTTAAAACTCAAAGGGCTTGGCGGTGTTTTAGACCTCTCAGGGGAACCTGTCTCATAATCGACAATCCACGTTAGACCTAACCTTTTATAGCAATACAGTTTGTATACCGTCGTCGTCAGGTAACTTCTTAAAATATAGTAGTTAGCTCGAAAATTAGATTAATTAAAACGTCAGATCAAGGTGCAGCTAATGAAAAGGTGAGGATGGGTTACAATTACAGATTTGTAATTATGGAAAATACCTGAAATAAAGTATTTTAAAGGAGGACTTGAAAGTAATTCTAATTATATAAATAGGATGAATAAGGCCCTGAAACGTGATATGAAGTCGAGCCTGCCCAGTGAGTTTTAAACGGCCGCGGTACTCTGACCGTGCAAAGGTAGCATAATCATTTGCCTTATAATTGAAGGCTGGAATGAATGGTTTGACAAGAATATAACTGTCTCTTTTTGATTACTTAGAATTTTATTTTTAGATGAAAAAGTCTAAATATAATTAAAAGACAAGAAGACCCTATCGAGCTTTAGAGAAATTGATAGACTTAATTTAAATCGATATAAGTAAAAGAAAATCTATTGAAAACTTTGGTTGGGGCAACCGAGGAGTAAATAAAGCCTCCTTTAAGTAATAAGTCTTGCTTGTGTTGATCCAAAATTTTTGATTAAAGGAAACAGTTACCGTAGGGATAACAGCATTATCTTTTTTGAGAGCCCATATCGAAAAAAAGGTTTGTGACCTCGATGTTGGACCAGAATGTCCTAAAGATGCAGAAGTCTTTAAGGGTTGGTCTGTTCGACCATTAAANNNNNNNNNNNNNNNNNNNNNNNNNNNNNNNNNNNNNNNNNNNNNNNNNNNNNNNNNNNNNNNNNNNNNNNNNNNNNNNNNNNNNNNNNNNNNNNNNNNNNNNNNNNNNNNNNNNNNNNNNNNNNNNNNNNNNNNNNNNNNNNNNNNNNNNNNNNNNNNNNNNNNNNNNNNNNNNNNNNNNNNNNNNNNNNNNNNNNNNNNNNNNNNNNNNNNNNNNNNNNNNNNNNNNNNNNNNNNNNNNNNNNNNNNNNNNNNNNNNNNNNNNNNNNNNNNNNNNNNNNNNNNNNNNNNNNNNNNNNNNNNNNNNNNNNNNNNNNNNNNNNNNNNNNNNNNNNNNNNNNNNNNNNNNNNNNNNNNNNNNNNNNNNNNNNNNNNNNNNNNNNNNNNNNNNNNNNNNNNNNNNNNNNNNNNNNNNNNNNNNNNNNNNNNNNNNNNNNNNNNNNNNNNNNNNNNNNNNNNNNNNNNNNNNNNNNNNNNNNNNNNNNNNNNNNNNNNNNNNNNNNNNNNNNNNNNNNNNNNNNNNNNNNNNNNNNNNNNNNNNNNNNNNNNNNNNNNNNNNNNNNNNNNNNNNNNNNNNNNNNNNNNNNNNNNNNNNNNNNNNNNNNNNNNNNNNNNNNNNNNNNNNNNNNNNNNNNNN
>eximius
TATGGTAAAAAGACAGTTAGGCAACTA-AAATCATCAGACGTTTAATATAGGAGTAAAATCTAAATATTAAAACCTATTTCAAGTATGGTTTTGTTAAAATGTTGAATCTGTGACAGCTTTAAGGGAAACTGGGATTGGATACCCCATTATTTTTAGTTGTAAATTTAGCTCAAGCTTACCAGAGTACTACGAATAAAAAATTTAAAACTCAAAGAGCTTGGCGGTGTTTTAGACCTCTCAGGGGAACCTGTCTCGTAATCGACAATCCACGTCAGACCTGACCCTTTATAGTAATACAGCTTGTATACCGTCGTCGTCAGGTAACTTCTTAAAATGTATCAGTTAGCCCGACAATCTCGTTAGTTAGAACGTCAGATCAAGGTGCAGCTAATAAAAGGGTGAGGATGGGTTACAATTACAAATTTGTAATTATGGAAGACACTTGAAATTTAATGTCTTAAAGGAGGACTTGAAAGTAATTTTAAGTATATAAATAAAATGAATAGGGCTCTGAAACGTGATACGAAGTCGGACCTGCCCAGTGAGTTTTAAACGGCCGCGGTACTCTGACCGTGCAAAGGTAGCATAATCATTTGCCTTATAATTGAAGGCTGGAATGAATGGTTTGACAAGAATATACCTGTCTCTTTTAGATTATTTAGAATTTTATTTCTGGATGAAAAAGTCCAGATATAATTAAAAGACAAGAAGACCCTATCGAGCTTTAGAGAAATTGATGGATTTAATATATTTTAATATTAATAAAAAAAGAGCACTTAAATACTTTGATTGGGGCAATCAAGGAGCAGCTAAAACCTCCTTTAGTTAACAACTCTCACCTGTTTTGATCCAAGAATTTTGATTAAAGGAATTAGTTACCGTAGGGATAACAGCATTATCTTTTTTGAGAGTCCATATCGAAAAAAAGGTTTGTGACCTCGATGTTGGACCAGAATATCCTAAAGATGCAGAAGTCTTTAAGGGTTGGTCTGTTCGACCATTAAAATACATTTTATTTGGAATGTGATCAGGATTAGTTGGAACTGCACTAAGACTGTTAATTCGTGCAGAGTTAGGGCAACCTGGTGCCCTTCTTGGTGACGATCAGCTATATAATGTTATTGTGACAGCTCATGCCTTTGTTATAATTTTTTTTCTAGTAATACCTATAATAATTGGAGGTTTTGGAAATTGATTGGTGCCTTTAATATTAGGGGCTCCAGATATGGTGTTTCCGCGGTTAAATAATATAAGCTTCTGGCTTCTCCCTCCTGCTCTTTTACTACTTCTATCTTCGGCTGCCGTTGAGAGCGGGGTAGGTACGGGATGAACTGTTTACCCTCCTTTAGCTGGAAACTTGGCTCATGCCGGAGGATCTGTAGATCTAGCCATCTTTTCTTTACACCTTGCTGGGGTGTCTTCTATTTTAGGGGCAGTAAATTTTATTACAACAATTATTAATATGCGGTGACAAGGGATAAAATTTGAACGCCTCTCCCTGTTTGTATGGTCTGTAAAAATTACAGCCATTTTGCTTCTTTTATCTCTACCTGTATTAGCTGGAGCAATTACTATGCTTTTAACTGATCGAAATTTTAATACAGCTTTTTTTGATCCAGCAGGAGGTGGTGATCCTATTTTG
>catus
AATGGTAAAAAGACAGTTAGGCGATATGAAACTATTGGATCTTTAGTAGAGGAGTAAAATCTAAATACTAAAAGTTACATCAAACATAGTCTATTTAAGATGTTGAATCTGTGACAGCTTTAAGGGAAACTGGGATTGGATACCCCATTATTTTTAGTTATAAATTTAGTTTAAGCTTACCAGAGTACTACGAATAAAAAGTTTAAAACTCAAAGGGCTTGGCGGTGTTTTAGACCTCTCAGGGGAACCTGTCTCATAATCGACAATCCACGTTAAACCTAACCTTTTATAGTAATACAGCTTGTATACCGTCGTCGTCAGGTAACTTCTTAAAATATAGTAGTTAGCTTGAGAATTTGATTAATTAAAACGTCAGATCAAGGTGCAGCTAATGAAAAGGTGAGGATGGGTTACAATTACATATTTGTAAACACGGAAAACACTTGAAATGAAGTGTCTTAAAGGAGGACTTGAAAGTAATTTTGGTTATATAGGCAGAATGAATAAGGCTCTGAAACGTGATACGAAGTCGGACCTGCCCAGTGAGTTTTAAACGGCCGCGGTACTCTGACCGTGCAAAGGTAGCATAATCATTTGCCTTATAATTGAAGGCTGGAATGAATGGTTTGACAAGAATACAGCTGTCTCTTTTAGATTGTTTAGAATTTTATCTTTGGATGAAAAAGTCCAAATGTTATTAAAAGACAAGAAGACCCTATCGAGCTTTAGAGAAATTAATAGATTTAATATGAATTAATATAAGTAAAAGAATAACTATTAAATACTTTGGTTGGGGCAACCGAGGAGCAGATAAAGCCTCC-TTTGTTTATAAGTCTTACTTGTGTTGATCCAGAATTTTTGATCAAAGGAATTAGTTACCGTAGGGATAACAGCATTATCTTTTTTGAGAGCTCATATCGAAAAAAAGGTTTGTGACCTCGATGTTGGACCAGAATATCCTAAAGATGCAGAAGTCTTTAAGGGTTGGTCTGTTCGACCATTAAAATATATTCTATTTGGAATATGATCTGGACTGGTAGGAACTGCTTTAAGGTTGTTGATTCGTGCAGAATTAGGGCAGCCTGGTGCTTTGCTTGGGGACGATCAGTTATATAATGTAATTGTAACGGCGCATGCCTTTGTTATAATTTTCTTTTTAGTAATGCCTATGATGATTGGAGGGTTTGGAAACTGATTGGTGCCTTTAATATTAGGAGCTCCAGATATAGTATTTCCTCGTTTAAATAATATGAGTTTTTGGCTTCTTCCCCCTGCACTTTTGCTTCTTTTATCCTCGGCTGCGGTAGAAAGGGGAGTAGGTACCGGATGGACTGTATATCCACCTCTTTCAGGAAATCTAGCTCATGCTGGTGGTTCTGTAGATCTTGCGATTTTTTCTTTACACCTTGCTGGGGTATCTTCTATTTTAGGGGCGGTAAACTTTATTACTACAATCATTAACATACGGTGACAAGGAATGAAATTTGAACGTCTTTCGTTGTTTGTGTGATCGGTAAAGATTACGGCTATCTTGCTTCTTTTATCTTTACCTGTTTTAGCTGGGGCAATTACTATGCTTTTAACTGATCGAAATTTCAATACTGCTTTTTTTGACCCTGCAGGAGGTGGTGATCCTATTTTG
>legatus
TACGGT-AAAAGACGGTTAAGCAAAAGATGATCATTAGACCCTTAGTATAGGAGTAAAATCTAAATACTAAGAGTTATACCAGCTGTGATTTATTAATAGTGCTGAATCTGTGATAGCTTTAAGGGAAACTGGGATTGGATACCCCATTATTTTTAGTTGTAAATTTAGTTTAGACTTACCGGAGTACTACGAATAAAAAGTTTAAAACTCAAAGGGCTTGGCGGTGTTTTAGACCTCTCAGGGGAACCTGTCTCGTAATCGACAATCCACGTTAAACCTAACCTTTTATAGCAGTACAGCCTGTATACCGTCGTCGTCAGGTAACTTCTTAAAATATAGTAGTTAGCTCGAGAATCAAGTTAATTAAAACGTCAGATCAAGGTGCAGCTAATAAAAAGGTGAGGATGGGTTACAATTATATATTTGTAAGTACGG-AAATACTTGAAATGAAGTATCTTAAAGGAGGACTTGAAAGTAATTTTAATTATATAAATAGAATGAATAGGGCTCTGAAACGTGATACGAAGTCGGACCTGCCCAGTGAGTTTTAAACGGCCGCGGTACTCTGACCGTGCAAAGGTAGCATAATCATTTGCCTTATAATTGAAGGCTGGAATGAATGGTTTGACAAGAATACACCTGTCTCTTTTAGATTACTTAGAATTTTATTTTTGGATGAAAAAGTCCAGATATGATTAAAAGACAAGAAGACCCTATCGAGCTTTAGAGAAGTTAATAGACTTAATTTAAACTAATACAAATAAAAAGAAAACTATTAAATACTTTGGTTGGGGCAACCGAGGAGTAAATAAAGCCTCCTTTAAA-AGTAAATCTTACTTGTGTTGATCCAAAGTTTTTGATCAAAGGAATTAGTTACCGTAGGGATAACAGCATTATCTTTTTCAAGAGCCCATATCGAAAAAAAGGTTTGTGACCTCGATGTTGGACCAGAATATCCTAAAGATGCAGAAGTCTTTAAGGGTTGGTCTGTTCGACCATTAAAATATATTTTATTTGGTATATGGTCTGGCTTGGTTGGAACGGCCCTAAGTCTACTGATTCGTGCAGAATTAGGACAACCAGGTGCCTTACTTGGGGATGATCAACTATATAATGTGATTGTAACAGCCCATGCTTTTGTTATGATTTTTTTCTTAGTAATACCTATGATAATTGGGGGTTTTGGAAACTGGTTGGTGCCTTTAATGTTGGGGGCTCCAGATATGGTGTTTCCTCGGTTAAATAACATAAGTTTTTGGCTTTTGCCTCCTGCGCTTTTACTCCTTCTATCATCAGCAGCCGTAGAGAGGGGGGTAGGAACAGGATGAACTGTATATCCACCTTTAGCTGGAAATCTAGCACATGCCGGTGGATCTGTAGATTTGGCAATTTTTTCTTTACACCTTGCTGGGGTTTCTTCTATTTTAGGGGCTGTAAACTTTATTACCACGATTATTAATATGCGATGACAAGGAATGAAATTTGAACGTCTTTCATTGTTTGTCTGATCTGTAAAAATTACAGCTATTTTGCTTCTTCTGTCTTTACCCGTATTGGCTGGAGCCATTACTATGCTTCTAACTGATCGAAATTTCAATACTGCCTTTTTTGATCCTGCAGGAGGTGGTGATCCTATTTTA
>magus
TACGGTAAAAAGACAGTTAGGCTATTTGAAATTATTGGATCTTTAGTAAAGGAGTAAAATCTAAATACTAAAAGTTATACCAGATATAATTTATTTAAGATGTTGAATCTGTGACAGCTTTAAGGGAAACTGGGATTGGATACCCCATTATTTTTAGTTATAAATTTAGTTTAAGTTTACCAGAGTACTACGAATAAAAAGTTTAAAACTCAAAGGGCTTGGCGGTGTTTTAGACCTCTCAGGGGAACCTGTCTCATAATCGACAATCCACGTTAAACCTAACCTTTTGTAGTAATACAGCTTGTATACCGTCGTCGTCAGGTAACTTCTTAAAATATAGTAGTTAGCTTGATAATTTGATTAATTAAAACGTCAGATCAAGGTGCAGCTAATGAAAAGGTGAGGATGGGTTACAATTACATATTTGTAAATACGGAAAATGCTTGAAATGAAGTATCTTAAAGGAGGACTTGAAAGTAATTTTGATTATATAAGCAGAATGAATAAGGCTCTGAAACGTGATACGAAGTCGGACCTGCCCAGTGAATTTTAAACGGCCGCGGTACTCTGACCGTGCAAAGGTAGCATAATCATTTGCCTTATAATTGAAGGCTGGAATGAATGGTTTGACAAGAATACAGCTGTCTCTTTTAGATTGTTTAGAATTTTATTTTTGGATGAAAAAGTCCAAATGTTATTAAAAGACAAGAAGACCCTATCGAGCTTTAGAGAAATTAATAGATTTAATATGAATTAATATAAGTAAAAGAATAGCTATTAAACACTTTGGTTGGGGCAACCGAGGAGTAAATAAAACCTCC-TTTATTTGTGAGTCTTACTTGTGTTGATCCAGGAATTTTGATCAAAGAAATTAGTTACCGTAGGGATAACAGCATTATCTTTTTTGAGAGCTCATATCGAAAAAAAGGTTTGTGACCTCGATGTTGGACCAGAATGTCCTAAAGATGCAGAAGTCTTTAAGGGTTGGTCTGTTCGACCATTAAAGTACATTCTATTTGGAATATGATCGGGATTAGTAGGGACTGCTTTAAGGTTGTTGATTCGTGCGGAATTAGGGCAACCTGGTGCTTTGCTTGGAGATGATCAGTTATATAATGTAATTGTAACGGCGCATGCCTTTGTTATAATTTTTTTTTTAGTAATGCCTATGATGATTGGGGGGTTTGGAAATTGATTAGTACCTTTAATATTAGGAGCTCCAGACATAGTATTTCCTCGCTTAAATAATATGAGTTTTTGGCTTCTTCCTCCTGCACTTTTACTTCTTTTGTCCTCGGCTGCGGTGGAAAGGGGGGTAGGTACTGGATGGACTGTATATCCACCTCTTGCAGGAAATCTAGCCCATGCTGGTGGTTCTGTAGATCTTGCAATTTTTTCTTTACACCTTGCTGGGGTATCTTCTATTTTAGGGGCTGTAAACTTTATTACCACAATTATTAATATGCGGTGACAAGGGATGAAATTTGAGCGTCTTTCGTTATTTGTATGATCGGTGAAGATTACGGCTATTTTACTTCTTTTATCTTTACCTGTTTTGGCAGGGGCTATTACTATACTTTTGACTGATCGAAATTTTAATACTGCTTTCTTTGATCCAGCAGGAGGTGGTGATCCTATTTTG
>fantasmalis
NNNNNNNNNNNNNNNNNNNNNNNNNNNNNNNNNNNNNNNNNNNNNNNNNNNNNNNNNNNNNNNNNNNNNNNNNNNNNNNNNNNNNNNNNNNNNNNNNNNNNNNNNNNNNNNNNNNNNNNNNNNNNNNNNNNNNNNNNNNNNNNNNNNNNNNNNNNNNNNNNNNNNNNNNNNNNNNNNNNNNNNNNNNNNNNNNNNNNNNNNNNNNNNNNNNNNNNNNNNNNNNNNNNNNNNNNNNNNNNNNNNNNNNNNNNNNNNNNNNNNNNNNNNNNNNNNNNNNNNNNNNNNNNNNNNNNNNNNNNNNNNNNNNNNNNNNNNNNNNNNNNNNNNNNNNNNNNNNNNNNNNNNNNNNNNNNNNNNNNNNNNNNNNNNNNNNNNNNNNNNNNNNNNNNNNNNNNNNNNNNNNNNNNNNNNNNNNNNNNNNNNNNNNNNNNNNNNNNNNNNNNNNNNNNNNNNNNNNNNNNNNNNNNNNNNNNNNNNNNNNNNNNNNNNNNNNNNNNNNNNNNNNNNNNNNNNNNNNNNNNATACGAAGTCGGACCTGCCCAGTGAGTTTTAAACGGCCGCGGTACTCTGACCGTGCAAAGGTAGCATAATCATTTGCCTTATAATTGAAGGCTGGAATGAATGGTTTGACAAGAATACACCTGTCTCTTTTAGATTATTTAGAATTTTATTTCTGGATGAAAAAGTTCAGATAGCATTAAAAGACAAGAAGACCCTATTGAGCTTTAGAGAAATTAATAGATTTAATATAAATCGATATAAGTAAAAGAAAAGCTATTAAATACTTTGGTTGGGGCAACCGAGGAGCAAATAAAGACTCCTCTAAATCATAAATCTTACTTGTGTTGATCCAAAAATTTTGATCAAAGGAATTAGTTACCGTAGGGATAACAGCATTATCTTTTTCAAGAGCCCATATCGAAAAAAAGGTTTGTGACCTCGATGTTGGACCAGAATGTCCTAAAGATGCAGAAGTCTTTAAAGGTTGGTCTGTTCGACCATTAAAATATATTTTATTCGGTATATGATCTGGGTTGGTTGGAACTGCCCTTAGATTGCTCATTCGCGCAGAATTAGGTCAACCGGGTGCCTTACTTGGAGATGACCAGTTGTATAATGTTATTGTTACAGCCCATGCTTTTGTTATAATTTTTTTTTTAGTTATACCTATAATGATGGGGGGTTTTGGAAACTGGTTAGTACCTTTGATGTTAGGAGCTCCAGATATGGTATTTCCTCGTTTAAATAATATAAGTTTCTGGCTTCTTCCTCCTGCGCTTCTACTTCTTTTATCATCAGCAGCTGTGGAAAGTGGGGTGGGTACAGGATGAACTGTATATCCACCCCTGTCTGGAAATCTGGCTCATGCTGGCGGATCAGTAGATCTGGCAATTTTTTCTTTACATCTTGCTGGTGTATCTTCTATTTTAGGAGCGGTAAATTTTATTACTACAATTATTAATATGCGATGACAAGGAATAAAATTTGAGCGTCTTTCGTTGTTTGTATGGTCAGTAAAAATTACAGCTATTTTACTTCTTTTATCTCTACCTGTGTTAGCAGGCGCAATTACTATACTTCTAACTGATCGAAATTTTAATACTGCTTTCTTTGATCCTGCAGGAGGTGGGGATCCCATTT--
>ermineus
TACGGTAAAAAGACAGTTAAGCGATA--GGATCGTTAGACCTTTAGTATAGGAGTAAAATCTAAATACTAGAAGTTATATCGGATACGGTTTATTTAGAATGCTGAGTCTGTGATAGCTTTAAGGGAAACTGGGATTGGATACCCCATTATTTTTAGTCGTAAATTAAGTTTGAGCTTACCAGAGTACTACGAATAAAAAGTTTAAAACTCAAAGAGCTTGGCGGTGTTTTAGACCTCTCAGGGGAACCTGTCTCGTAATCGACAATCCACGTTAGACCTAACCCTTTATGGCGAAACAGCCTGTATACCGTCGTCGTCAGGTAACTTCTTAAAATATAGCAGTTAGCTTGAGAATTTTATTAATTAAAACGTCAGATCAAGGTGCAGCTGATAAAAGGGTGAGGATGGGTTACAATTACACACTTGTAAATACGAAGGATATTTGAAATAAAATGACCTGAAGGAGGACTTGAAAGTAATTTTAGATATATAAATAGAATGAATAAGGCTCTGAAACGTGATACGAAGTCGGACCTGCCCAGTGAGTTTTAAACGGCCGCGGTACTCTGACCGTGCAAAGGTAGCATAATCATTTGCCTTATAATTGAAGGCTGGAATGAATGGTTTGACAAGAATACACCTGTCTCTTTTAGGCTGCCTAGAATTTTATCTTTGGATGAAAAAGTCCAAATATTATTAAAAGACAAGAAGACCCTATCGAGCTTTAGAAAAATTAGTAGACTTAATATAAATCAATATAAGTAAAAGGAAAACTACTAAATACTTTGGTTGGGGCAACCGAGGAGTAAATAGAGCCTCCTTTGAATTACAAATCCTACATGTATTGATCCAAAAATTTTGATCAAAGGAATTAGTTACCGTAGGGATAACAGCATTATCTTTTTCAAGAGCCCATATCGAAAAAAAGGTTTGTGACCTCGATGTTGGACCAGAATATCCTGAAGATGCAGAAGTCTTTAAGGGTTGGTCTGTTCGACCA-----ATATATTTTATTTGGAATATGATCCGGACTAGTCGGAACTGCCCTAAGGTTATTAATTCGTGCAGAATTAGGACAACCAGGGGCTTTGCTAGGAGACGATCAGCTATATAATGTGATTGTAACGGCGCATGCTTTTGTTATAATTTTTTTCTTAGTAATACCTATAATGATTGGGGGTTTTGGAAACTGGCTGGTGCCTTTAATGTTAGGGGCTCCAGATATGGTATTCCCACGCTTAAATAATATAAGTTTTTGACTTCTTCCTCCTGCGCTTTTGCTTCTGCTATCATCGGCTGCAGTGGAAAGTGGTGTGGGTACAGGATGGACTGTATATCCACCTTTAGCAGGAAATCTGGCTCATGCTGGTGGATCTGTGGATCTAGCGATTTTTTCTTTACATCTTGCTGGGGTTTCTTCTATTTTAGGAGCCGTGAACTTTATTACTACAATTATTAATATGCGATGACAGGGAATGAAGTTTGAACGTCTTTCGTTGTTTGTTTGGTCGGTAAAGATTACTGCTATTTTGCTTCTTTTGTCGTTACCTGTGTTGGCGGGTGCAATTACTATGCTTTTGACTGATCGGAATTTCAATACTGCTTTCTTTGATCCAGCAGGAGGTGGTGATCCTATCTTA
>virgo
GACGGTAAAAAGACAGTTAAGCAGAAGTGGATCATTAGACCTTTAGTATAGGAGTAAAATCTAAATACTAAAAGTTACGCCTGATATGGTTTGTTTATGGTGCTGAATCTGTGATAGCTTTGAGGGAAACTGGGATTGGATACCCCACTATTCTTAGTTGTAAATATAGTTTAAGCTTACCAGAGTACTACGAATAAAAAGTTTAAAACTCAAAGGGCTTGGCGGTGTTTTAGACCCCTCAGGGGAACCTGTCTCGTAATCGACAATCCACGCTAGACCTAACCTTCTGTGGTAAATCAGCCTGTATACCGTCGTCGTCAGGTAACTTCTAAAAATATAGCAGTTAGCTCGAGAACTT--TTAGTTAAGACGTCAGATCAAGGTGCAGCTAATAAGAGGGTGAGGATGGGTTACAATTACATATTTGTAAGTATGGAAAACACTTGAAATTGAGTGTCTTGAAGGAGGACTTGAAAGTAATTTTGATTATAGAAATAAAATGAATTCGGCTCTGAAACGTGATGCGAAGTCGGACCTGCCCAGTGAGTTTTAAACGGCCGCGGTACTCTGACCGTGCAAAGGTAGCATAATCATTTGCCTTATAATTGAAGGCTGGAATGAATGGTTTGACAAGAATATACCTGTCTCCTTTAGATTATTTAGAATTTTATTTCTGGATGAAAAAGTCCAGATAAAATTAATAGACAAGAAGACCCTATCGAGCTTCAGAAAAATTAATAGACTTAAGACAAATCAATATAGTTAAAAGAAAGGCTATTAAATACTTTGGTTGGGGCAACTGAGGAGCAGTTAAAGCTTCCTTTAATTTATTAATCTTACTAGTGTTGATCCAAAGTTTTTGATCAAAGGAATTAGTTACCGTAGGGATAACAGCATTATCTTTTTTAAGAGCCCATATCGAAAAAAAGGTTTGTGACCTCGATGTTGGACCAGAATATCCTAAAGATGCAGAAGTCTTTAAGGGTTGGTCTGTTCGACCATTAAAATATATTTTATTTGGAATGTGATCGGGGCTGGTTGGGACTGCGTTGAGGCTGTTAATTCGTGCCGAGCTTGGTCAGCCTGGTGCCCTCTTAGGGGATGATCAGCTATATAATGTAATTGTAACAGCTCATGCTTTTGTTATAATTTTTTTCTTGGTGATGCCTATGATAATTGGGGGTTTTGGGAATTGGTTGGTGCCCTTGATGTTGGGGGCTCCAGATATGGTGTTTCCACGATTAAACAACATAAGTTTCTGACTTCTTCCTCCTGCACTCTTACTGCTTTTATCCTCGGCCGCTGTCGAGAGCGGGGTAGGTACTGGATGAACTGTGTATCCACCTTTGGCTGGAAATTTGGCCCATGCAGGTGGGTCAGTGGATCTGGCAATTTTTTCTTTACATCTTGCCGGGGTGTCGTCTATTTTGGGGGCGGTGAACTTTATTACTACAATCATTAATATACGATGACAAGGAATGAAGTTCGAACGCCTTTCATTATTTGTGTGATCAGTAAAGATTACAGCTATTTTGCTTCTTTTATCTCTACCGGTGTTAGCCGGAGCCATTACTATGCTTCTTACTGATCGAAATTTTAATACCGCTTTCTTTGATCCTGCAGGAGGTGGTGATCCTATTTTG
>raulsilvai
NNNNNNNNNNNNNNNNNNNNNNNNNNNNNNNNNNNNNNNNNNNNNNNNNNNNNNNNNNNNNNNNNNNNNNNNNNNNNNNNNNNNNNNNNNNNNNNNNNNNNNNNNNNNNNNNNNNNNNNNNNNNNNNNNNNNNNNNNNNNNNNNNNNNNNNNNNNNNNNNNNNNNNNNNNNNNNNNNNNNNNNNNNNNNNNNNNNNNNNNNNNNNNNNNNNNNNNNNNNNNNNNNNNNNNNNNNNNNNNNNNNNNNNNNNNNNNNNNNNNNNNNNNNNNNNNNNNNNNNNNNNNNNNNNNNNNNNNNNNNNNNNNNNNNNNNNNNNNNNNNNNNNNNNNNNNNNNNNNNNNNNNNNNNNNNNNNNNNNNNNNNNNNNNNNNNNNNNNNNNNNNNNNNNNNNNNNNNNNNNNNNNNNNNNNNNNNNNNNNNNNNNNNNNNNNNNNNNNNNNNNNNNNNNNNNNNNNNNNNNNNNNNNNNNNNNNNNNNNNNNNNNNNNNNNNNNNNNNNNNNNNNNNNNNNNNNNNNNNNNN---CGAAGTCGGACCTGCCCAGTGAGTTTTAAACGGCCGCGGTACTCTGACCGTGCAAAGGTAGCATAATCATTTGCCTTATAATTGAAGGCTGGAATGAATGGTTTGACAAGAATACACCTGTCTCTCTTAGATTATTTAGAATTTTATCTCTGGATGAAAAAGTCCAGATAGCATTAAAAGACAAGAAGACCCTATCGAGCTTTAGAGAAATTAGTAGACTTAATAGAAATCAATATAAGTAAAAGAAAAACTATTAAATACTTTGGTTGGGGCAACCGAGGAGTAAATAAAGCCTCCTCTAGATTGTAAATCTTATTTGTATTGATCCAAAAATTTTGATCAAAGGAATTAGTTACCGTAGGGATAACAGCATTATCTTTTTTAAGAGCCCATATCGAAAAAAAGGTTTGTGACCTCGATGTTGGACCAGAATATCCTAAAGATGCAGAAGTCTTTAAGGGTTGGTCTGTTCGACCATTAAA---------------------------------TGGAACTGCCCTTAGATTGCTGATTCGTGCAGAATTAGGTCAACCGGGTGCCTTACTTGGAGATGACCAGTTGTATAATGTGATTGTAACGGCCCATGCTTTTGTTATAATTTTTTTTTTAGTGATACCTATAATGATTGGAGGTTTTGGAAACTGGTTGGTACCTTTGATGTTAGGAGCTCCAGATATAGTGTTTCCTCGTTTAAATAATATAAGTTTTTGGCTTCTTCCCCCTGCACTTCTACTTCTTTTATCATCAGCAGCTGTGGAAAGTGGGGTAGGTACAGGATGAACTGTATATCCACCTTTGTCTGGAAATCTGGCTCATGCTGGTGGGTCAGTAGATCTAGCAATTTTTTCTTTACATCTTGCTGGTGTGTCTTCTATTCTAGGAGCGGTAAATTTTATTACTACAATTATTAATATACGATGACAAGGAATAAAATTTGAGCGTCTTTCGTTGTTTGTATGGTCAGTAAAAATTACAGCCATTTTACTTCTTTTATCTCTGCCTGTGTTAGCGGGTGCAATTACTATACTTTTAACTGATCGAAATTTTAACACTG--------------------------------------
>cuneolus
NNNNNNNNNNNNNNNNNNNNNNNNNNNNNNNNNNNNNNNNNNNNNNNNNNNNNNNNNNNNNNNNNNNNNNNNNNNNNNNNNNNNNNNNNNNNNNNNNNNNNNNNNNNNNNNNNNNNNNNNNNNNNNNNNNNNNNNNNNNNNNNNNNNNNNNNNNNNNNNNNNNNNNNNNNNNNNNNNNNNNNNNNNNNNNNNNNNNNNNNNNNNNNNNNNNNNNNNNNNNNNNNNNNNNNNNNNNNNNNNNNNNNNNNNNNNNNNNNNNNNNNNNNNNNNNNNNNNNNNNNNNNNNNNNNNNNNNNNNNNNNNNNNNNNNNNNNNNNNNNNNNNNNNNNNNNNNNNNNNNNNNNNNNNNNNNNNNNNNNNNNNNNNNNNNNNNNNNNNNNNNNNNNNNNNNNNNNNNNNNNNNNNNNNNNNNNNNNNNNNNNNNNNNNNNNNNNNNNNNNNNNNNNNNNNNNNNNNNNNNNNNNNNNNNNNNNNNNNNNNNNNNNNNNNNNNNNNNNNNNNNNNNNNNNNNNNNNNNNNNN---------------TGCCCAGTGAGTTTTAAACGGCCGCGGTACTCTGACCGTGCAAAGGTAGCATAATCATTTGCCTTATAATTGAAGGCTGGAATGAATGGTTTGACAAGAATACACCTGTCTCTTTTAGATTATTTAGAATTTTATTTCTGGATGAAAAAGTTCAGATAGCATTAAAAGACAAGAAGACCCTATTGAGCTTTAGAGAAATTAATAGATTTAATGTAAATCGATATAAGTAAAAGAAAAGCTATTAAATACTTTGGTTGGGGCAACCGAGGAGCAAATAAAGACTCCTCTAAATCACAAATCTTACTTGTGTTGATCCAAAAATTTTGATCAAAGGAATTAGTTACCGTAGGGATAACAGCATTATCTTTTTCAAGAGCCCATATCGAAAAAAAGGTTTGTGACCTCGATGTTGGACCAGAATATCCTAAAGATGTAGAAGTCTTTAAGGGTT---------------------------------------------------------CTGCCCTTAGATTGCTCATTCGTGCAGAACTAGGTCAACCGGGTGCCTTACTTGGAGATGATCAGTTGTATAATGTCATTGTGACAGCCCATGCTTTTGTTATAATTTTTTTTTTAGTTATACCTATAATGATTGGGGGTTTTGGAAACTGATTAGTACCTTTGATGTTAGGAGCTCCAGATATGGTATTTCCTCGTTTAAATAATATAAGTTTCTGGCTTCTTCCTCCTGCGCTTCTGCTTCTTTTATCATCAGCAGCCGTAGAAAGTGGGGTAGGTACAGGATGAACTGTATATCCACCTTTATCTGGAAATCTGGCTCATGCTGGTGGATCAGTAGATCTGGCAATTTTTTCTTTACATCTTGCTGGTGTATCTTCTATTTTAGGAGCGGTAAATTTTATTACTACAATTATTAATATGCGATGACAAGGAATAAAATTTGAGCGTCTTTCGTTGTTTGTATGGTCAGTAAAGATTACAGCTATTTTACTTCTTTTATCTCTACCTGTGTTAGCAGGCGCAATTACTATACTTTTAACTGATCGAAATTTTAACACTGCTTTCTTTGATCCTGC----------------------
>blanfordianus
TGTGGTAAAAAGACAGTTATGCGAATTATAATCATTAGATCTTTAGTAAAGGAGTAAAATCTATATACTAAAAGCTATATTAGTTGTGATGTGCTTAAAATGCTGAATCTGTGACAGCTTTAAGGGAAACTGGGATTGGATACCCCATTATTTTTAGCCGTAAATTTAGTTTGAACTTACCAGAGTACTACGAATAAAAAATTTAAAACTCAAAGGGCTTGGCGGTGTTTTAGACCTCTCAGGGGAACCTGTCTCATAATCGACAATCCGCGTTAGACCTAACCCTTTATGGTAATACAGCCTGTATACCGTCGTCGTCAGGTAACTTCTTAAAACATAGTAGTTAGCTGGAGAATTTTATTAATTAGAACGTCAGATCAAGGTGCAGCTAATAAGAGGGTGAGGATGGGTTACAATTATATATTTATAACTACGGAAAACACTAGAAATTGAGTGC-TTAAAGGAGGACTTGAAAGTAATTTTAATTACATAAATAAAATGAATTAGGCTCTGAAACGTGATACGAAGTCGGACCTGCCCAGTGAAATTTAAACGGCCGCGGTACTCTGACCGTGCAAAGGTAGCATAATCATTTGCCTTATAATTGAAGGCTGGAATGAATGGTTTGACAAGAATACACCTGTCTCTTTTTGATTGTTTAGAATTTTATTTTTGGATGAAAAAATCCAAATATTATTAAAAGACAAGAAGACCCTATCGAGCTTCAGAAAAATTAATAGGCTTAACAT-AGTTAATATAAGTAAAAGAAAAGCTATTAAACACTTTGGTTGGGGCAACCGAGGAGTAGCTAGAGCCTCCTTTAAATTGTAAATCCTGCTTGAGTTGATCCAAGAGTTTTGATCAAAGGAATTAGTTACCGTAGGGATAACAGCATTATCTTTTTTAAGAGCCCATATCGAAAAAAAGGTTTGTGACCTCGATGTTGGACCAGAATGTCCTAAAGATGTAGAAGTCTTTGAGGGTTGGTCTGTTCGACCATTAAAGTATATTTTATTTGGGATGTGATCCGGCTTAGTTGGAACGGCTTTAAGATTGCTAATTCGTGCAGAATTAGGGCAGCCTGGTGCTTTGCTTGGAGACGATCAACTATACAATGTAATTGTAACAGCACATGCTTTTGTTATAATTTTTTTCTTAGTAATGCCCATGATAATCGGGGGATTTGGAAACTGATTAGTACCGTTAATGTTGGGGGCTCCTGATATAGTGTTTCCTCGTTTAAATAATATGAGTTTCTGACTTCTTCCTCCGGCGTTATTACTTCTTTTGTCGTCAGCCGCAGTGGAAAGTGGAGTAGGTACGGGATGAACTGTATATCCGCCTTTAGCAGGGAATTTAGCTCACGCCGGGGGTTCAGTGGATCTGGCAATTTTTTCTTTACATCTTGCCGGTGCGTCTTCTATTTTGGGGGCAGTAAACTTTATTACCACAATTATTAATATACGGTGACAGGGAATAAAATTTGAACGCCTTTCATTGTTCGTTTGATCGGTAAAAATTACAGCTATCTTACTTCTTTTGTCATTGCCTGTATTAGCGGGTGCAATTACTATGCTTCTAACTGATCGAAATTTTAATACTGCATTTTTTGATCCGGCAGGAGGTGGTGATCCTATTTTG
>nanus
NNNNNNNNNNNNNNNNNNNNNNNNNNNNNNNNNNNNNNNNNNNNNNNNNNNNNNNNNNNNNNNNNNNNNNNNNNNNNNNNNNNNNNNNNNNNNNNNNNNNNNNNNNNNNNNNNNNNNNNNNNNNNNNNNNNNNNNNNNNNNNNNNNNNNNNNNNNNNNNNNNNNNNNNNNNNNNNNNNNNNNNNNNNNNNNNNNNNNNNNNNNNNNNNNNNNNNNNNNNNNNNNNNNNNNNNNNNNNNNNNNNNNNNNNNNNNNNNNNNNNNNNNNNNNNNNNNNNNNNNNNNNNNNNNNNNNNNNNNNNNNNNNNNNNNNNNNNNNNNNNNNNNNNNNNNNNNNNNNNNNNNNNNNNNNNNNNNNNNNNNNNNNNNNNNNNNNNNNNNNNNNNNNNNNNNNNNNNNNNNNNNNNNNNNNNNNNNNNNNNNNNNNNNNNNNNNNNNNNNNNNNNNNNNNNNNNNNNNNNNNNNNNNNNNNNNNNNNNNNNNNNNNNNNNNNNNNNNNNNNNNNNNNNNNNNNNNNNNNNNNATACGAGGTCGGACCTGCCCAGTGAGTTTTAAACGGCCGCGGTACTCTGACCGTGCAAAGGTAGCATAATCATTTGCCTTATAATTGAAGGCTGGAATGAATGGTTTGACAAGAATACTCCTGTCTCTTTTAGATTATTTAGAACTTTATTTCTGGATGAAAAAGTCTAGATATAATTAATAGACAAGAAGACCCTATCGAGCTTTAGAGAAATTAGTAAACCCAATATAAATCAATGTAAGTAAAAGAAAGGTTACTAAGCACTTTGGTTGGGGCAACCGAGGAGCAGAAAAAGCCTCCTTTAA-TTATAAGTCTTACTTGTGCTGATCCAATAATTTTGATCAAAGGAATTAGTTACCGTAGGGATAACAGCATAATCTTTTTTAAGAGCCCATATCGAAAAAAAGGTTTGTGACCTCGATGTTGGACCAGAATATCCTAAAGATGCAGAAGTCTTTAAGGGTTGGTCTGTTCGACCATT---GTATATTTTGTTTGGGATGTGATCAGGATTGGTTGGGACTGCTCTGAGATTATTAATTCGTGCAGAACTAGGACAGCCTGGTGCTCTTCTCGGAGATGATCAACTATATAATGTAATTGTAACAGCTCATGCTTTTGTTATAATTTTTTTCTTAGTAATACCCATGATGATTGGGGGATTTGGAAATTGACTAGTGCCGTTGATGTTGGGGGCTCCTGATATGGTATTTCCTCGCTTAAATAATATAAGTTTTTGACTTCTCCCTCCTGCGCTTTTACTTCTTTTGTCGTCAGCTGCAGTAGAAAGGGGGGTTGGTACAGGATGAACGGTTTACCCACCATTATCAGGTAACCTGGCTCATGCTGGTGGATCTGTAGATTTAGCAATTTTTTCTTTACACCTTGCTGGTGTGTCATCTATTTTAGGTGCGGTAAATTTCATTACTACAATTATTAATATGCGATGACAAGGAATAAAGTTTGAACGTCTTTCACTTTTTGTATGATCAGTGAAAATCACGGCTATTTTACTCCTTTTATCTTTACCTGTGCTGGCTGGTGCAATTACTATGCTTTTGACGGATCGAAATTTTAACACTGCTTTCTTTGATCCAGCAGGAGGTGGTGATCCGATTTTA
>felitae
----------------------------------------------------------------------------------------------------------------------------------------------------------------------------------------------------------------------GAGCTTGGCGGTGTTTTAGACCTCTCAGGGGAACCTGTCTCATAATCGACAATCCACGTTAAACCTAACCTTTGATAGCAATTCAGCCTGTATACCGTTGTCGTCAGGTAACTTCTTAAAATATAGTAGTTAGCTTGAAAATTTTATTAATTAAAACGTCAAATCAAGGTGCAGCTAATAAAAAGGTGAAGATGGGTTACAATTACATATTTGTAAATACGGTAAACATTTGAAA--GAATGTTTTAAAGGAGGACTTGAAAGTAATTTTAATTATATAAACAAAATGAATGAGGCTCTGAAACGTGATACGAAGTCGGACCTGCCCAGTGAGTTTTAAACGGCCGCGGTACTCTGACCGTGCAAAGGTAGCATAATCATTTGCCTTATAATTGAAGGCTGGAATGAATGGTTTGACAAGAATACACCTGTCTCTTTTAGATTATTTAGAATTTTATTTCTGGATGAAAAAGTTCAGATAGCATTAAAAGACAAGAAGACCCTATTGAGCTTTAGAGAAATTAATAGATTTAATATAAATCGATATAAGTAAAAGAAAAGCTATTAAATACTTTGGTTGGGGCAACCGAGGAGCAAATAAAGACTCCTCTAAATCACAAATCTTACTTGTATTGATCCAAAAATTTTGATCAAAGGAATTAGTTACCGTAGGGATAACAGCATTATCTTTTTCAAGAGCCCATATCGAAAAAAAGGTTTGTGACCTCGATGTTGGACCAGAATATCCTAAAGATGTAGAAGTCTTTAAGGGTTGGTCTGTTCGACCATTAAANNNNNNNNNNNNNNNNNNNNNNNNNNNNNNNNNNNNNNNNNNNNNNNNNNNNNNNNNNNNNNNNNNNNNNNNNNNNNNNNNNNNNNNNNNNNNNNNNNNNNNNNNNNNNNNNNNNNNNNNNNNNNNNNNNNNNNNNNNNNNNNNNNNNNNNNNNNNNNNNNNNNNNNNNNNNNNNNNNNNNNNNNNNNNNNNNNNNNNNNNNNNNNNNNNNNNNNNNNNNNNNNNNNNNNNNNNNNNNNNNNNNNNNNNNNNNNNNNNNNNNNNNNNNNNNNNNNNNNNNNNNNNNNNNNNNNNNNNNNNNNNNNNNNNNNNNNNNNNNNNNNNNNNNNNNNNNNNNNNNNNNNNNNNNNNNNNNNNNNNNNNNNNNNNNNNNNNNNNNNNNNNNNNNNNNNNNNNNNNNNNNNNNNNNNNNNNNNNNNNNNNNNNNNNNNNNNNNNNNNNNNNNNNNNNNNNNNNNNNNNNNNNNNNNNNNNNNNNNNNNNNNNNNNNNNNNNNNNNNNNNNNNNNNNNNNNNNNNNNNNNNNNNNNNNNNNNNNNNNNNNNNNNNNNNNNNNNNNNNNNNNNNNNNNNNNNNNNNNNNNNNNNNNNNNNNNNNNNNNNNNNNNNNNNNNNNNNNNNNNNNNNNNNNNNNNNNNNN
>miniexcelsus
----------AGACAGTTAAGTTAAAAAAGACCATTAGACTTTCAGTATAGGGGTAAAATCTAAATATTGAAAATTATTTTAGGTATGGTTTATTATAGGTACTGAATCTGTGATAGCTTTAAGGGAAACTGGGATTGGATACCCCATTATTTTTAGTCGTAAATTTAATTTAAGTTTACCAGAGTACTACGAATAAAAAGTTTAAAACTCAAAGAGCTTGGCGGTGTTTTAGACCTCTCAGGGGAACCTGTCTCATAATCGACAATCCACGTTAGACCTGACCTTTAATAGCAAGTCAGCCTGTATACCGTCGTCGTCAGGTAACTTCCTAAAATATAGTAGTTAGCTTGATAATTTTATTAATTAAGACGTCAGATCAAGGTGCAGCTAATAGAAAGGGGAGGATGGGTTACAATTATTTATTCGTAATTACGGAAAACACTTGAAACAAAGTGTCTA-AAGGAGGACTTGAAAGTAATTTTAATTATATAAATAGAATGAATAAGGCTCTGAAACGTGATACGAAGTCGGACCTGCCCGGTGAATATTAAACGGCCGCGGTACTCTGACCGTGCAAAGGTAGCATAATCATTTGCCTTATAATTGAAGGCTGGAATGAATGGTTTGACAAGAATATAGCTGTCTCTTTATGATTATCTAGAATTTTATTTTTGGATGAAAAAGTCCAAATACTATTAAAAGACAAGAAGACCCTATCGAGCTTTAGAAAAATTAGCAGACCTAATAATAATCAATA-TAATAAAAGAAAAACTGCTAAATACTTTGGTTGGGGCAACCGAGGAGTAAGTAAAGCCTCCTTTAAGTTGTAAGTCATATCTGTATTGATCCAGAAGTTTTGATTAAAGGAATTAGTTACCGTAGGGATAACAGCATTATCTTTTTCAAGAGCCCATATCGAAAAAAAGGTTTGTGACCTCGATGTTGGACCAGAATATCCTAAAGATGCAGAAGTCTTTAAGGGTTGGTCTGTTCGACCATTAAATTATATTCTATTTGGTATGTGATCTGGGCTCGTTGGAACTGCACTAAGTTTATTAATTCGTGCAGAATTGGGACAACCAGGTGCTCTTCTTGGGGATGATCAGTTATATAATGTAATTGTAACAGCACACGCTTTTGTTATGATTTTTTTCTTAGTGATACCTATAATAATCGGGGGATTCGGGAATTGACTTGTGCCATTAATGTTAGGGGCTCCAGATATAGTTTTCCCTCGTTTAAATAATATAAGTTTTTGGCTTCTTCCTCCTGCTCTTTTACTCCTCCTGTCGTCAGCTGCTGTAGAAAGTGGGGTCGGTACGGGATGGACAGTATATCCGCCTTTAGCAGGGAATTTAGCGCATGCAGGAGGATCTGTAGATCTAGCTATTTTTTCTTTACATCTTGCTGGTGTGTCTTCTATTTTAGGGGCAGTGAATTTTATTACTACAATTATTAATATACGATGACAGGGAATAAAATTTGAGCGGCTTTCGTTGTTTGTTTGGTCGGTAAAAATTACAGCTATTTTACTTCTTTTGTCTTTACCAGTGTTGGCAGGGGCAATTACAATGCTTTTAACTGATCGAAATTTTAATACTGCTTTCTTTGATCCTGCAGGAGGTGGGGATCCTATTTTA
>judaeus
TACGGTAAAAAGACAGTTAAGCAAAAA---ATCATTAGATCTTCGATATAGGAGTAAAATCTAGATATTGAAAGTTATACCTAACGTGATTTATTAAATAAGCTGAAGCTGTGATAGCTTAAAGGGAAACTGGGATTGGATACCCCATTATTTTTAGTCGTAAATTTAGTTTAAACTTACCAGAGTACTACGAATAAAAAGTTTAAAACTCAAAGGGCTTGGCGGTGTTTTAGACCTCTCAGGGGAACCTGTCTCATAATCGACAATCCACGTTAAACCTAACTCTTTATAGCAAGTCAGCCTGTATACCGTCGTCGTCAGGTAACTTCTTAAAATATAGTAGTTAGCTCGAGAATTTTATTAATTAAAACGTCAGATCAAGGTGCAGCTAATGAAAGAGTGAGGATGGGTTACAATTACAAATTTGTAATTACGGAGAACACTTGAAATGAAGTGACTTAAAGGAGGACTTGAAAGTAATTTTGATTATATAAACAAAATGAATAAGGCTCTGAAACGTGATACGAAGTCGGACCTGCCCAGTGAAGTTTAAACGGCCGCGGTACTCTGACCGTGCAAAGGTAGCATAATCATTTGCCTTATAATTGAAGGCTGGAATGAATGGTTTGACAAGAATACACCTGTCTCTTTTAGATTATTTAGAATTTTATCTTTGGGTGAAAAAGCCCAGATCTTATTAAAAGACAAGAAGACCCTATCGAGCTTCAGAAAAATTAATAGAG---ATTATATTTAATATTAATAAAAGAAAAGCTATTGAATACTTTGGTTGGGGCAACCGAGGAGTAAATAAAGCCTCCTTTAAATAAGAAGTCTTACTTGTGAAGATCCAAGAATTTTGATCAAAGAAATTAGTTACCGTAGGGATAACAGCATTATCTTTTTTGAGAGCCCATATCGAAAAAAAGGTTTGTGACCTCGATGTTGGACCAGAATATCCTAAAGATGCAGAAGTCTTTGAGGGTTGGTCTGTTCGACCATTAAAGTATATTTTATTTGGAATATGATCAGGTTTGGTTGGGACTGCCCTGAGATTACTAATTCGTGCAGAGTTAGGACAACCGGGAGCCCTGCTTGGAGATGATCAGTTGTATAATGTAATTGTAACGGCCCATGCTTTCGTTATAATTTTTTTCTTAGTGATACCTATGATAATTGGCGGCTTTGGGAATTGATTGGTGCCGCTAATATTAGGAGCCCCAGATATGGTATTTCCTCGTTTAAATAATATGAGTTTTTGGTTACTTCCTCCTGCTCTTTTACTTCTCCTATCTTCAGCTGCAGTGGAAAGTGGAGTAGGTACTGGATGGACGGTATATCCTCCCTTATCAGGAAATTTGGCACATGCTGGTGGATCAGTAGATCTAGCAATTTTTTCTTTACACCTCGCCGGAGTTTCTTCCATTTTAGGGGCAGTAAATTTTATTACTACAATTATTAATATGCGATGACAAGGGATAAAGTTTGAACGCCTTTCCCTGTTTGTATGGTCAGTAAAGATTACGGCTATTTTGCTTTTACTGTCTCTTCCTGTATTAGCAGGAGCAATTACAATGCTTTTAACGGATCGAAATTTTAACACTGCCTTCTTTGATCCAGCAGGAGGTGGCGATCCAATTCTA
>brunneus
AACGGTAAAAAGACAGTTAGGCTAGTAGAAATTATAAGATCCCTAGTAAAGGAGTAAAATCTATATATTAGGAGTTATATCAGACATAATTTATTTTAGGTGCTGAATCTGTGATAACTTTAAGGGAAACTGGGATTGGATACCCCATTATTTTTAGTTGTAAACTTAGTTTAAACTTACCAGAGTACTACGAATAAAAAGTTTAAAACTCAAAGGGCTTGGCGGTGTTTTAGACCTCTCAGGGGAACCTGTCTCATAATCGACAATCCGCGTTAGACCTGACCCTTTATAGCAATACAGTTTGTATACCGTCGTCGTCAGGTAACTTCTAAAAATATGGTAGTTAGCTTGATAATTATATTAATTAGGACGTCAGATCAAGGTGCAGCCGATAAAAGGGGGAGGATGGGTTACAATTATATATTTATAATTACGGAGAAAACTTGAAATTGAGTAATTAGAAGGAGGACTTGAAAGTAATTCTAGTTATATAAATAGGATGAATAAGGCTCTGAAACGTG--------------------------TTTTAAACGGCCGCGGTACTCTGACCGTGCAAAGGTAGCATAATCATTTGCCTTATAATTGAAGGCTGGAATGAATGGTTTGACAAGAATACACCTGTCTCTTTCTGATTCTTTAGAATTTTATTTCTAGGTGAAAAAGCCTAAATATTATTAAAAGACAAGAAGACCCTATCGAGCTTTAGAGAAATTGATGGAATTTAAGTTGATTAATATTAATAAAAAAGGGACTATTAAACACTTTGGTTGGGGCAACCGAGGAGTAAACAAAGCCTCCTCTAAGTTATAAATCTTACTCGTATTGATCCAAATATTTTGATTAAAGGAATTAGTTACCGTAGGGATAACAGCATTATCTTTTTTGAGAGCCCATATCGAAAAAAAGGTTTGTGACCTCGATGTTGGACCAGAATGTCCTAAAGATGC---AGTCTTTAAGGGTTGGT----------------ATATATCTTATTTGGAATATGATCAGGGTTGGTTGGAACTGCATTAAGGTTGTTAATTCGTGCAGAATTAGGGCAACCTGGTGCTTTACTTGGAGATGATCAGCTGTATAACGTGATTGTAACAGCACATGCATTTGTGATAATTTTTTTCTTAGTGATACCTATAATGATTGGGGGGTTCGGTAATTGATTAGTACCTCTGATGTTAGGAGCTCCAGATATAGTATTTCCGCGGCTAAATAATATAAGTTTTTGATTGCTTCCGCCTGCGTTATTGCTTCTTTTATCGTCAGCTGCAGTAGAAAGTGGAGTAGGGACAGGATGAACTGTGTATCCACCTCTGTCTGGGAACCTAGCGCATGCTGGTGGTTCTGTAGATTTGGCAATTTTTTCTTTACATCTTGCTGGTGTTTCTTCTATTTTAGGAGCAGTGAATTTTATTACTACTATTATTAACATACGATGACAGGGAATGAAATTTGAGCGTCTTTCTCTATTTGTGTGATCTGTAAAAATTACTGCTATTTTACTTTTATTGTCCTTGCCCGTTTTAGCTGGAGCTATTACTATGCTTCTAACTGATCGAAATTTTAATACTGCTTTTTTTGATCCAGCAGGAGGTGGTGATCCTATCTTA
>marmoreus
TNTGGT-AAAAGACAGTTAAACGAGTATTAGTCATTAGATCCTTAGTATAGGAGTAAAATCTAAATACTAAGAGTTATACCGAAGATGGTTTGTTTACGGTGTTGAGTCTGTGATAGCTTTAAGGGAAACTGGGATTGGATACCCCATTATTTTTAGTTGTAAATTTAGTTTATGCTTACCGGAGTACTACGAATAAAAAGTTTAAAACTCAAAGGGCTTGGCGGTGTTTTAGACCTCTCAGGGGAACCTGTCTCATAATCGATAATCCACGTTAAACCTAACCTTTTATAGCAGAACAGCCTGTATACCGTCGTCGTCAGGTAACTTCTTAAAATATAGTAGTTAGCTTGACAATTTAGTTAATTAAGACGTCAGATCAAGGTGCAGCCAATAAAAAGGTGAGGATGGGTTACAATTACATATTTGTAAATACGAAAAACACTTGAAATAAAGTGTTCCGAAGGAGGACTTGAAAGTAATTTTAGTTATATAGATAGAATGAATCTGGCTCTGAAGCGTGATACGAAGTCGGACCTGCCCAGTGAATTTTAAACGGCCGCGGTACTCTGACCGTGCAAAGGTAGCATAATCATTTGCCTTATAATTGAAGGCTGGAATGAATGGTTTGACAAGAATACACCTGTCTCTTTTAGATTGCTTAGAATTTTATCTCTGGATGAAAAGGTCTAGATATAATTAAAAGACAAGAAGACCCTATCGAGCTTTAGAAGAATTAGTAGATTTAATTTAGATCTATATAAGTAAAAGAAAAACTATTAAATACTTTGGTTGGGGCAACCGAGGAGTAAATAAAGCCTCCTTTAGATAATAAATCTTACTTGTGTTGATCCAAAATTTTTGATCAAAGGAATTAGTTACCGTAGGGATAACAGCATTATCTTTTTTGAGAGCTCATATCGAAAAAAAGGTTTGTGACCTCGATGTTGGACCAGAATGTCCTAAAGATGCAGAAGTCTTTAAGGGTTGGTCTGTTCGACCATTAAAATATATTTTATTTGGAATGTGATCTGGTTTGGTTGGAACTGCTCTCAGGTTGTTAATTCGTGCAGAATTAGGACAACCAGGTGCTTTGCTTGGGGACGATCAACTATATAATGTAATTGTAACAGCTCATGCTTTTGTTATAATTTTTTTTTTAGTAATGCCTATAATGATTGGGGGTTTTGGGAATTGATTAGTACCATTAATATTAGGGGCTCCGGATATAGTATTTCCGCGTTTGAATAATATAAGTTTTTGATTATTACCTCCTGCACTTTTGCTTCTTTTGTCATCTGCTGCAGTAGAAAGTGGAGTGGGTACGGGGTGAACTGTGTATCCACCATTAGCCGGAAATCTAGCACATGCTGGTGGGTCGGTAGACCTAGCAATTTTTTCCTTACATCTTGCTGGTGTTTCTTCTATTTTAGGGGCAGTAAATTTTATTACTACAATTATTAATATACGATGACAGGGAATAAAATTTGAACGTCTTTCGTTATTTGTGTGATCTGTGAAGATTACAGCAATTTTGCTTCTTTTGTCTTTACCTGTATTGGCTGGTGCAATTACTATACTTTTGACTGATCGAAATTTCAATACTGCTTTTTTTGATCCGGCAGGGGGTGGTGATCCTATTTTA
>australis
TACGGTAAAAAGACAGTTATACAAGTTATAATCATTAGATCTTCAGTAGAGGAGTAAAATCTATATACTGAAAGTTATACTAAACATGATTTACTTGAGATGTTGAATCTGTGACAGCTTTAAGGGAAACTGGGATTGGATACCCCATTATTTTTAGTCGTAAATTTAGTTTAAGCTTACCAGAGTACTACGAATAAAAAGTTTAAAACTCAAAGGGCTTGGCGGTGTTTTAGACCTCTCAGGGGAACCTGTCTCGTAATCGACAATCCACGTTAGACCTGACCTTTTATAGTAATACAGCCTGTATACCGTCGTCGTCAGGTAACTTCTTAAAATATAGTAGTTAGCTCGAGAATTTTATTAATTAAAACGTCAGATCAAGGTGCAGCTAATAAAAAGGTGAGGATGGGTTACAATTATATATTTGTAAATACGGAAAACACTTGAAATGAAGTGTCTTAAAGGAGGACTTGAAAGTAATTTTAATTATATAAGTGAAATGAATAAGGCTCTGAAACGTGATACGAAGTCGGACCTGCCCAGTGAGTTTTAAACGGCCGCGGTACTCTGACCGTGCAAAGGTAGCATAATCATTTGCCTTATAATTGAAGGCTGGAATGAATGGTTTGACAAGAATACAGCTGTCTCTTTTTGATTGTTTAGAATTTTATTTTTGGATGAAAAAGTCCAAATGTTATTAAAAGACAAGAAGACCCTATCGAGCTTCAGAAAAATTAGTAGGCTTAATATAAATCAATATAAGTAGAAGAAAAGCTATTAAATACTTTGGTTGGGGCAACCGAGGAGTAATTAGAGCCTCCTTTAAGTAATAAGTCTTACCTGTGTTGATCCAAGAATTTTGATCAAAGGAATTAGTTACCGTAGGGATAACAGCATTATCTTTTTCAAGAGCTCATATCGAAAAAAAGGTTTGTGACCTCGATGTTGGACCAGAATGTCCTAAAGATGCAGAAGTCTTTAAGGGTTGGTCTGTTCGACCATTAAAATATATTTTATTTGGGATGTGGTCCGGTTTAGTTGGAACGGCTTTAAGACTGTTAATTCGTGCAGAATTAGGGCAGCCGGGTGCTTTACTTGGAGATGATCAGCTATATAATGTGATTGTAACGGCCCATGCTTTTGTTATAATTTTTTTCTTGGTAATGCCTATAATGATTGGAGGTTTTGGAAATTGATTGGTACCTTTAATATTAGGGGCTCCAGATATAGTATTTCCTCGCTTAAACAATATAAGTTTTTGGCTTCTTCCTCCGGCACTTTTACTTCTTTTGTCGTCAGCTGCGGTAGAAAGTGGGGTAGGTACAGGATGAACTGTATATCCACCTTTGGCTGGAAATTTAGCTCATGCTGGTGGTTCTGTAGATCTGGCGATTTTTTCTTTACATCTTGCTGGTGTATCTTCTATTTTAGGAGCAGTGAATTTCATTACTACAATTATTAATATACGGTGACAAGGGATAAAATTTGAGCGTCTTTCCTTGTTTGTTTGGTCGGTGAAAATTACGGCCATCTTACTTCTTTTGTCTTTACCTGTATTAGCGGGTGCAATTACTATGCTTTTAACTGACCGGAACTTTAATACTGCATTTTTTGATCCGGCAGGAGGTGGTGATCCTATCTTA
>richardbinghami
TTCGGTTAA--GACAGTTAGGCAAAAAAGAATCGTCAGATCTTTGATATAGAGGTAAAATTTACATATCAAAAGCTATCTTTAATACGATATATTTTAGAAGCTGAATCTGTGACAACTTCAAGGGAAACTGGGATTGGATACCCCATTATTTTTAGTAATAAATTTGATTTAAATATACCAGAGTACTACGAATAAAAAATTTAAAACTCAAAGAGCTTGGCGGTGTTTTAGACCTCTCAGGGGAACCTGTCTCATAATCGACAATCCACGTTAAACCCGACCTTCTATAGCAA-TCAGCTTGTATACCGTCGTCGTCAGGTAACTTCTTAAAATGTAGCAGTTAGCTTGAAAATCCTATTAATTAATACGTCAGATCAAGGTGCAGCTTATAAGAAGGGGAGGATGGGTTACAATTATAAATTTATAATTACGGAAAACATTCAAAACAGAATGTC-TAAAGGAGGACTTGAAAGTAATTCTACTTATATAAATAGAATGAATAGGGCTCTGAAACGTGATACGAAGTCGGACCTGCCCAGTGAGTTTTAAACGGCCGCGGTACTCTGACCGTGCAAAGGTAGCATAATCACTTGCCTTATAATTGAAGGCTGGAATGAATGGTTTGACAAGAATACACCTGTCTCTTTTTGATTCTCTAGAATTTTATTTTTGGATGAAAAAGTCCAGATTCTATTAAAAGACAAGAAGACCCTATCGAGCTTTAGAAAAATTAATAGATTTAA-AATAC--AATAATAATAAAAGGAAAACCATTAAAGATTTTGGTTGGGGCAACCGAGGAGTAGATAAAGCCTCCTCTAAACTTTAAATCATACTTGAATTGATCCAAGAATCTTGATCAAAGAAATTAGTTACCGTAGGGATAACAGCATTATCTTTTTTGAGAGCTCATATCGAAAAAAAGGTTTGTGACCTCGATGTTGGACCAGAATGTCCTAAAGATGCAGAAGTCTTTAAGGGTTGGTCTGTTCGACCATTAAAGTACATTCTATTTGGAATATGATCTGGGTTAGTTGGAACTGCACTAAGTCTATTAATTCGTGCTGAATTAGGGCAGCCTGGTGCATTACTCGGAGATGATCAATTATATAATGTAATTGTGACAGCGCATGCTTTCGTTATAATCTTTTTTTTAGTAATGCCTATAATGATTGGAGGGTTTGGAAACTGATTGGTACCTTTAATATTAGGGGCTCCAGATATAGTTTTCCCGCGTTTAAATAATATAAGTTTTTGATTACTTCCTCCTGCGCTTTTACTTCTCTTATCTTCTGCTGCAGTAGAAAGGGGAGTGGGCACAGGTTGAACAGTATATCCTCCTCTTGCAGGAAATCTTGCTCATGCTGGAGGATCTGTAGATTTAGCAATTTTTTCTCTTCATCTTGCTGGTGTTTCTTCTATCTTAGGGGCAGTAAATTTTATTACTACAATTATTAATATACGATGACAAGGAATAAAATTTGAGCGTTTATCTTTATTTGTCTGATCTGTAAAAATTACTGCTATTTTACTTCTTCTATCTCTTCCTGTACTAGCAGGTGCAATTACTATACTGTTAACAGATCGAAATTTTAATACTGCTTTCTTTGACCCTGCAGGGGGTGGTGATCCAATTCTA
>longilineus
NNNNNNNNNNNNNNNNNNNNNNNNNNNNNNNNNNNNNNNNNNNNNNNNNNNNNNNNNNNNNNNNNNNNNNNNNNNNNNNNNNNNNNNNNNNNNNNNNNNNNNNNNNNNNNNNNNNNNNNNNNNNNNNNNNNNNNNNNNNNNNNNNNNNNNNNNNNNNNNNNNNNNNNNNNNNNNNNNNNNNNNNNNNNNNNNNNNNNNNNNNNNNNNNNNNNNNNNNNNNNNNNNNNNNNNNNNNNNNNNNNNNNNNNNNNNNNNNNNNNNNNNNNNNNNNNNNNNNNNNNNNNNNNNNNNNNNNNNNNNNNNNNNNNNNNNNNNNNNNNNNNNNNNNNNNNNNNNNNNNNNNNNNNNNNNNNNNNNNNNNNNNNNNNNNNNNNNNNNNNNNNNNNNNNNNNNNNNNNNNNNNNNNNNNNNNNNNNNNNNNNNNNNNNNNNNNNNNNNNNNNNNNNNNNNNNNNNNNNNNNNNNNNNNNNNNNNNNNNNNNNNNNNNNNNNNNNNNNNNNNNNNNNNNNNNNNNNNNNNNNATACGAAGTCGGACCTGCCCAGTGAGTTTTAAACGGCCGCGGTACTCTGACCGTGCAAAGGTAGCATAATCATTTGCCTTATAATTGAAGGCTGGAATGAATGGTTTGACAAGAATACACCTGTCTCTTTTAGATTATTTAGAATTTTATTTCTGGATGAAAAAGTTCAGATAGCATTAAAAGACAAGAAGACCCTATTGAGCTTTAGAGAAATTAATAGATTTAATATAAATCGATATAAGTAAAAGAAAAGCTATTAAATACTTTGGTTGGGGCAACCGAGGAGCAAATAAAGACTCCTCTAAATCACAAATCTTACTTGTGTTGATCCAAAAATTTTGATCAAAGGAATTAGTTACCGTAGGGATAACAGCATTATCTTTTTCAAGAGCCCATATCGAAAAAAAGGTTTGTGACCTCGATGTTGGACCAGAATATCCTAAAGATGTAGAAGTCTTTAAGGGTTGGTC-----------------------------------------------------CTGCCCTTAGATTGCTCATTCGTGCAGAACTAGGTCAACCGGGTGCCTTACTTGGAGATGATCAGTTGTATAATGTCATTGTGACAGCCCATGCTTTTGTTATAATTTTTTTTTTAGTTATACCTATAATGATTGGGGGTTTTGGAAACTGATTAGTACCTTTGATGTTAGGAGCTCCAGATATGGTATTTCCTCGTTTAAATAATATAAGTTTCTGGCTTCTTCCTCCTGCGCTTCTGCTTCTTTTATCATCAGCAGCCGTAGAAAGTGGGGTAGGTACAGGATGAACTGTATATCCACCTTTATCTGGAAATCTGGCTCATGCTGGTGGATCAGTAGATCTGGCAATTTTTTCTTTACATCTTGCTGGTGTATCTTCTATTTTAGGAGCGGTAAATTTTATTACTACAATTATTAATATGCGATGACAAGGAATAAAATTTGAGCGTCTTTCGTTGTTTGTATGGTCAGTAAAGATTACAGCTATTTTACTTCTTTTATCTCTACCTGTGTTAGCAGGCGCAATTACTATACTTCTAACTGATCGAAATTTTAACACTGCTTTCTTTGATCCTGC----------------------
>sugimotonis
TGCGGTAAAAAGACAGTTAAGCAAACTATAATCATTAGATCTTTAGTACAGGAGTAAAATCCAAATATTGAAAGTTATGCCGAGTATGGTTTTTTTTTAGTGCTGAACCTGTGACAACTTTAAGGGAAACTGGGATTGGATACCCCATTATTTTTAGTCGTAAATTTGGCTTAAGTTTACCAGAGCACTACGAATAAAAAGTTTAAAACTCAAAGGGCTTGGCGGTGTTTTAGACCTCTCAGGGGAACCTGTCTCGTAATCGACAATCCACGTTAAACCTGACCCTTTATAGCAATTCAGCTTGTATACCGTCGTCGCCAGGTAACTTCTTAAAATATAGTAGTTAGCTTGAGAATTATATTAATTAAAACGTCAGATCAAGGTGCAGCTAATAAAAGGGAGAGGATGGGTTACAATTACATATTTGTAATTACGGAAAACGCTTGAAATAAAGTGTTA-AAAGGAGGACTTGAAAGTAATTCTGACTATATAAACAGGATGAATAGGGCTCTGAAACGTGATACGAAGTCGGACCTGCCCAGTGATTTTTAAACGGCCGCGGTACTCTGACCGTGCAAAGGTAGCATAATCATTTGCCTTATAATTGAAGGCTGGAATGAATGGTTTGACAAGAATACACCTGTCTCTTTTTGATTCCCTAGAATTTTATTTTTGGATGAAAAAGTCCAGATATTATTAAAAGACAAGAAGACCCTATCGAGCTTCAGAAAACTTAGTAGACTTAATAATAGTCAATATTAATAAAAGAAGAGCTGCTAAATACTTTGGTTGGGGCAACCGAGGAGCAAATAGAGCCTCCTCTAGATTATAAGTCATACCTGTGTTGATCCAAGAATTTTGATCAAAGGAATTAGTTACCGTAGGGATAACAGCATTATCTTTTTCAAGAGCCCATATCGAAAAAAAGGTTTGTGACCTCGATGTTGGACCAGAATGTCCTAAAGATGCAGAAGTCTTTAAGGGTTGGTCTGTTCGACCATTAAAGTATATTTTATTTGGAATATGGTCTGGGCTGGTCGGCACAGCATTAAGCTTGCTAATTCGTGCGGAGTTGGGACAGCCTGGTGCTCTGCTCGGAGATGATCAGCTTTATAATGTAATTGTAACAGCACATGCTTTTGTTATAATTTTTTTTCTAGTAATACCTATAATAATTGGGGGGTTTGGGAATTGACTAGTACCTCTAATACTAGGGGCCCCAGATATAGTATTTCCTCGACTAAATAACATGAGTTTTTGGCTTCTTCCTCCTGCACTTCTACTTCTTTTGTCGTCAGCTGCGGTAGAAAGTGGAGTAGGCACTGGATGAACTGTATACCCGCCTCTGGCAGGAAATCTTGCTCATGCTGGTGGTTCTGTAGATCTGGCAATTTTTTCTTTGCATCTTGCTGGGGTGTCTTCTATTTTGGGGGCGGTAAATTTTATCACTACAATTATTAATATACGGTGACAAGGAATAAAATTTGAACGCCTTTCGCTGTTTGTGTGATCAGTAAAAATTACGGCTATTTTACTTCTTCTATCTTTGCCTGTGTTAGCAGGAGCAATTACTATACTCTTAACTGATCGAAACTTTAATACTGCTTTTTTTGATCCCGCAGGAGGCGGTGACCCTATTTTA
>pineaui
NNNNNNNNNNNNNNNNNNNNNNNNNNNNNNNNNNNNNNNNNNNNNNNNNNNNNNNNNNNNNNNNNNNNNNNNNNNNNNNNNNNNNNNNNNNNNNNNNNNNNNNNNNNNNNNNNNNNNNNNNNNNNNNNNNNNNNNNNNNNNNNNNNNNNNNNNNNNNNNNNNNNNNNNNNNNNNNNNNNNNNNNNNNNNNNNNNNNNNNNNNNNNNNNNNNNNNNNNNNNNNNNNNNNNNNNNNNNNNNNNNNNNNNNNNNNNNNNNNNNNNNNNNNNNNNNNNNNNNNNNNNNNNNNNNNNNNNNNNNNNNNNNNNNNNNNNNNNNNNNNNNNNNNNNNNNNNNNNNNNNNNNNNNNNNNNNNNNNNNNNNNNNNNNNNNNNNNNNNNNNNNNNNNNNNNNNNNNNNNNNNNNNNNNNNNNNNNNNNNNNNNNNNNNNNNNNNNNNNNNNNNNNNNNNNNNNNNNNNNNNNNNNNNNNNNNNNNNNNNNNNNNNNNNNNNNNNNNNNNNNNNNNNNNNNNNNNNNNNNNNATACGAAGTCGGACCTGCCCAGTGAATTTTAAACGGCCGCGGTACTCTGACCGTGCAAAGGTAGCATAATCATTTGCCTTATAATTGAAGGCTGGAATGAATGGTTTGACAAGAATACACCTGTCTCTTTTAGATTATTTAGAATTTTATTTCTGGATGAAAAAGTCCAGATAGTATTAAAAGACAAGAAGACCCTATCGAGCTTTAGAAAAGTTAGTAGACTTAATGCAAATTAATATAAGT--AAAAAAAGCTATTAAATATTTTGGTTGGGGCAACCGAGGAGCAGACAAAGCCTCCTCTAAATTGTAAATCTTACTTGTGTTGATCCAGAAATTTTGATCAAAGGAATTAGTTACCGTAGGGATAACAGCATTATCTTTTTCAAGAGCCCATATCGAAAAAAAGGTTTGTGACCTCGATGTTGGACCAGAATATCCTAAAGATGCAGAAGTCTTTAAGGGTTGGTCTGTTCGACCATTAAAGTATATTTTATTTGGGATATGATCTGGGTTGGTTGGAACCGCCCTTAGATTACTAATTCGTGCAGAGTTAGGTCAACCGGGTGCCTTACTTGGAGATGATCAGTTATATAATGTAATTGTAACAGCCCATGCTTTTGTTATAATTTTTTTCTTAGTGATGCCTATGATGATTGGGGGTTTTGGAAACTGGTTGGTGCCTTTAATGTTAGGAGCTCCAGATATGGTATTTCCTCGTTTAAATAATATAAGTTTCTGGCTTCTTCCTCCTGCACTTTTACTTCTTCTATCATCAGCTGCTGTGGAAAGTGGGGTAGGTACAGGATGAACTGTGTATCCGCCTTTATCTGGAAATCTGGCTCATGCTGGTGGGTCAGTAGATCTGGCAATTTTTTCTTTACACCTTGCTGGTGTGTCTTCTATTTTAGGGGCGGTGAATTTTATTACTACAATTATTAATATACGATGACAAGGGATGAAATTTGAACGCCTTTCGTTGTTTGTGTGGTCAGTGAAGATTACAGCTATTTTACTTCTTTTATCTTTACCTGTGTTAGCGGGTGCAATTACTATGCTCCTGACTGATCGAAATTTTAATACTGCTTTCTTTGATCCAGCAGGAGGTGGAGATCCTATTTTA
>archon
----ACGGTAAGACAGTTAAGC---ATAAAATTATAAGACCTCTAGTAAAGGGGTAAAATCTAAATACTAGAAGTTACACCGGATATAATTCATTTTAGATGCTGAATCTGTGACAACTTTAAGGGAAACTGGGATTGGATACCCCATTATTTCTAGTCGTAAACTTAGTTTGAACTTACCAGAGTACTACGAATAAAAAGTTTAAAACTCAAAGGGCTTGGCGGTGTTTTAGACCTCTCAGGGGAACCTGTCTCATAATCGACAATCCGCGTTAGACCTGACCCTTTGTTGTAATTCAGTTTGTATACCGTCGTCGTCAGGTAACTTCTAAAAATATAGCAGTTAGCTCGATAATTGTATTAATTAAAACGTCAGATCAAGGTGCAGCTAATAAAAGGGGGAGGATGGGTTACAATTATATATTTATAATCACGGAAAAAACTTGAAATAAAGTAGCTGGAAGGAGGACTTGAAAGTAATTTTGATTATATAAACAAAATGAATAAGGCTCTGAAACGTGATACGAAGTCGGACCTGCCCAGTGAGTTTTAAACGGCCGCGGTACTCTGACCGTGCAAAGGTAGCATAATCATTTGCCTTATAATTGAAGGCTGGAATGAATGGTTTGACAAGAATACAGCTGTCTCTTTTTGATTAGTTAGAATTTTATTTTTAGGTGAAAAAGCCTAGATGTTATTAAAAGACAAGAAGACCCTATCGAGCTTTAGAGAAGTTAGTAGAATTTTAATAAATCAATATTAGTAAAAGAAAAACTATTAAATACTTTGGTTGGGGCAACCGAGGAGTAAGCAAAGCCTCCTTTAA-ATGTAAGTCATACTTGTACTGATCCAAGTATATTGATCAAAGAAATTAGTTACCGTAGGGATAACAGCATTATCTTTTTTGAGAGCTCATATCGAAAAAAAGGTTTGTGACCTCGATGTTGGACCAGAATATCCTAAAGATGCAGAAGTCTTTAAAGGTTGGT----------------GTATATTTTATTTGGAATATGATCCGGACTGGTTGGGACTGCACTAAGATTATTGATTCGTGCAGAACTTGGGCAACCTGGTGCTTTGCTCGGAGATGATCAGCTATATAATGTAATTGTGACTGCGCATGCATTTGTGATGATTTTTTTCTTGGTGATACCCATGATGATTGGAGGATTTGGAAACTGATTGGTACCCTTAATATTAGGGGCTCCTGATATGGTGTTTCCGCGGTTAAATAATATAAGTTTTTGGTTGCTTCCGCCTGCATTATTACTACTTTTATCGTCAGCTGCAGTAGAAAGTGGGGTGGGTACAGGATGAACTGTATATCCGCCTTTGGCAGGAAATCTAGCCCATGCTGGTGGTTCTGTAGATTTAGCGATTTTTTCTTTGCATCTTGCAGGGGTTTCTTCTATTTTAGGAGCAGTAAATTTTATTACCACGATTATCAATATACGGTGACAGGGAATAAAATTTGAACGTCTTTCTTTGTTTGTTTGGTCAGTGAAAATCACGGCTATTTTACTTCTTCTATCCCTACCTGTGTTAGCAGGGGCTATTACTATACTTCTAACAGACCGAAATTTTAATACTGCTTTTTTTGACCCTGCAGGAGGTGGGGATCCGATTTTG
>princeps
TTCGGTAAAAAGACAGTTAAGCATAAAATAATCATTAGACCCTTAATATAGAGGTAAAATTTATATATTAAGAGTTATACCTAGTGTGATTTATTTTAAATGCTGAATCTGTGACAACTTTAAGGGAAACTGGGATTGGATACCCCATTATTTTTAGTAATAAATTTAATTTAGATTTACCAGAGTACTACGAATAAAAAGTTTAAAACTCAAAGAGCTTGGCGGTGTTTTAGACCTCTCAGGGGAACCTGTCTCATAATCGACAATCCACGCTAGACCTGACCCTCTATAGCAATTCAGCCTGTATACCGTCGTCGTCAGGTAACTTCTTAAAATATAACAGTTAGCTCGATAATTTTATTAATTGATACGTCAGATCAAGGTGCAGCTAATAAGAGGGAGAGGATGGGTTACAATTATATATTTATAATTACGGATGTTATTTAGAAATAAAATACCTAAAGGAGGACTTGAAAGTAATTTCGATTATATAACTGAAATGAATAAGGCTCTGAAACGTG----------------------TGAGTTTTAAACGGCCGCGGTACTCTGACCGTGCAAAGGTAGCATAATCATTTGCCTTATAATTGAAGGCTGGAATGAATGGTTTGACAAGAATACATCTGTCTCTTATTGATTTCCTAGAA-TTTATTTTTGGATGAAAAAGTCCAGATAATATTAAAAGACAAGAAGACCCTATCGAGCTTTAGAGAAATTAGTGGATTTAAT-AAAGTCAATAGAAATAAAAGTAAAGCCATTAGGTACTTTGGTTGGGGCAACCAAGGAGTAGATAAAGCCTCCTTTATATTTTAAATCGTACTTGTGTTGATCCAGAAATTTTGATCAAAGGAATTAGTTACCGTAGGGATAACAGCATTATCTTTTTTAAGAGCCCATATCGAAAAAAAGGTTTGTGACC---ATGTTGGACCAGAATATCCT--------------------------------------------GTACATTCTTTTTGGGATGTGATCTGGATTAGTTGGAACTGCTTTAAGTTTATTAATTCGTGCAGAATTGGGGCAACCTGGTGCCTTACTCGGAGATGATCAGTTATATAATGTAATTGTGACAGCGCATGCTTTTGTTATAATCTTTTTTTTAGTAATGCCTATGATAATTGGGGGATTTGGGAACTGGCTGGTGCCCTTAATATTAGGGGCTCCAGATATGGTTTTTCCTCGTTTAAATAATATAAGTTTTTGATTATTGCCTCCTGCACTTTTACTTCTCCTATCGTCAGCTGCGGTTGAAAGAGGAGTAGGTACAGGATGAACGGTATATCCGCCTTTGGCTGGTAACTTAGCTCATGCTGGGGGTTCTGTAGATCTAGCAATTTTTTCTCTTCATCTTGCTGGGGTTTCTTCTATCTTAGGAGCAGTGAACTTTATTACTACAATTATTAATATACGATGACAAGGAATGAAATTTGAGCGTCTTTCGTTGTTTGTGTGGTCAGTAAAAATTACTGCAATCTTACTTCTTTTGTCCTTACCTGTATTGGCTGGAGCTATTACTATGCTATTAACTGATCGAAATTTTAATACTGCTTTTTTTGATCCTGCAGGAGGTGGTGATCCTATTTTA
>distans
TACGGTAAAAAGACAGTTAGGC-AGATTAAATCATAAGACCGTTAGTAAAGGGGTAAAATCTAAATACTAAAAGTTATACAAAATATGGTT-AATTCGCTCGCTGAGGCTGTGACAGCTTTAAGGGAAACTGGGATTGGATACCCCATTATTTTTAGTTGTAAATTTAGTTT-AGCTTACCAGAGCACTACGAATAAAAAGTTTAAAACTCAAAGGGCTTGGCGGTGCTTTAGACCTCTCAGGGGAACCTGTCTCATAATCGACAATCCACGTTAGACCTGACTCTTTATAGCAATTCAGCTTGTATACCGTCGTCGTCAGGTAACTTTTAAAAATGAAATAGTTAGCTAGACAATTGTATTAATTAAAACGTCAGATCAAGGTGCAGCTAATGAAAGGGGGAGGATGGGTTACAATTACAAATTTGTAATTACGGTAAATGTCTAAAA----GCATTTTTAAGGAGGACTTGAAAGTAATCTCAATTATATAAATGGGATGAATATGGCTCTGAAGCGTGATATGAAGTCGGACCTGCCCAGTGAGTTTTAAACGGCCGCGGTACTCTGACCGTGCAAAGGTAGCATAATCATTTGCCTTATAATTGAAGGCTGGAATGAATGGTTTGACAAGAATATAACTGTCTCTCTATGACTACTTAGAATTTTATTTTTGGATGAAAAAGTCCAGATTAAATTAAAAGACAAGAAGACCCTATCGAGCTTTAGAGAAATTAGAGGATTT-AAATTAATTAATATTTATAAAAAAAGACTTCTAAA--ACATTGGTTGGGGCAACCTGGGAGTATATAAAGCCTCCTTTAATTTATAAGTCTTACAAGTATTGATCCAAACTTTTTGATCAAAGGAATTAGTTACCGTAGGGATAACAGCATTATCTTTTTTGAGAGCCCATATCGAAAAAAAGGTTTGTGACCTCGATGTTGGACCAGAATGTCCTGAAGATGCAGAAGTCTTCAAGGGTTGGTCTGTTCGACCATTAAAATACATTTTGTTTGGAATGTGATCCGGACTTGTGGGGACCGCATTAAGATTGTTAATTCGTGCTGAACTTGGGCAACCTGGTGCATTACTTGGAGACGATCAGTTGTATAATGTAATTGTGACTGCGCATGCTTTTGTTATAATTTTTTTTCTGGTAATACCTATAATAATTGGAGGGTTTGGGAACTGGTTAGTTCCTTTGATGTTAGGGGCTCCTGATATAGTATTTCCTCGGTTAAATAATATAAGGTTTTGGCTTCTTCCTCCTGCTCTTTTATTACTCCTATCTTCAGCTGCTGTAGAAAGCGGTGTTGGTACTGGGTGAACTGTGTATCCGCCTTTGGCAGGGAATCTGGCTCATGCTGGGGGTTCTGTAGATTTGGCAATCTTTTCTTTACATCTTGCTGGTGTTTCTTCAATTTTAGGGGCAGTTAATTTTATTACTACAATTATTAATATACGATGACAAGGAATAAAGTTTGAACGTCTATCATTGTTTGTATGATCGGTTAAAATTACAGCTATTTTACTTCTTTTATCCTTACCTGTTTTAGCTGGTGCTATTACTATGTTATTGACTGACCGAAATTTTAATACTGCTTTCTTTGATCCAGCTGGTGGTGGGGATCCTATCTTA
>luteus
TTCGGT--AAAGACAGTTAAGCAAAAAAAGATCATCAGACCTTTAATACAGGGGTAGAATCTAAATATTAAAAGTTATATCTAACGTGATCATTTTATGGTGCTGAATCTGTGACAACTTTAAGGGAAACTGGGATTGGATACCCCACTATTTTTAGTAATAAATTTAATTTAAGTTTACCAGAGTACTACGAATAAAAAGTTTAAAACTCAAAGGGCTTGGCGGTGTTTTAGACCCCTCAGGGGAACCTGTCTCATAATCGACAATCCACGCTAGACCCGACCCTTTATAGCAATTCAGCCTGTATACCGTCGTCGTCAGGTAACTTCTAAAAATATAGTAGTTAGCTTGAGAATTACATTGATTAATACGTCAGATCAAGGTGCAGCTAATAAGAGGGAGAGGATGGGTTACAATTATATATTTATAACTACGGAAGATGCTTTAAATAGAATACTATGAAGGAGGACTTGAAAGTAATTTTAATTAGATAGATAAAATGAATAAGGCTCTGAAACGTGATACGAAGTCGGACCTGCCCAGTGAGTTTTAAACGGCCGCGGTACTCTGACCGTGCAAAGGTAGCATAATCATTTGCCTTATAATTGAAGGCTGGAATGAATGGTTTGACAAGAATACAACTGTCTCTTTATAACTTTCTAGAATTTTATCTTTGGATGAAAAAGTCCAAATATAATTAAAAGACAAGAAGACCCTATCGAGCTTTAGAAGAATTAATGGATTTGATAACAATCAATAGAAATAAAAGAAGAGCCATTAAATACTTTGGTTGGGGCAACCAAGGAGTAAACGAAGCCTCCTTTAAACTTTAAGTCATACCTGTGTTGATCCAAAATTATTGATCAAAGGAATTAGTTACCGTAGGGATAACAGCATTATCTTTTTTGAGAGCCCATATCGAAAAAAAGGTTTGTGACCTCGATGTTGGACCAGAATATCCTAAAGATGCAGAAGTCTTTAAGGGTTGGTCTGTTCGACCATTAAAATACATCCTATTTGGTATATGATCTGGGTTAGTTGGAACGGCTTTAAGTTTATTAATTCGTGCGGAATTAGGGCAACCTGGTGCCTTGCTTGGAGACGATCAGCTATATAATGTAATTGTAACAGCCCATGCTTTTGTAATGATTTTCTTTTTAGTGATGCCTATAATAATTGGTGGCTTTGGAAATTGATTAGTACCTTTAATGTTGGGAGCTCCAGATATGGTTTTTCCTCGTTTAAACAATATAAGCTTTTGACTTCTTCCACCTGCACTATTACTTCTCTTGTCATCAGCTGCGGTAGAAAGTGGAGTAGGTACAGGGTGAACGGTATACCCTCCTTTAGCCGGGAATCTAGCTCACGCTGGAGGTTCTGTAGATTTGGCAATTTTTTCTCTTCATCTTGCTGGTGTTTCTTCTATTTTAGGGGCAGTAAATTTTATTACTACAATCATTAATATGCGGTGACAAGGAATAAAGTTTGAACGTCTTTCACTATTTGTATGGTCCGTAAAAATTACTGCTATTTTACTTCTTTTGTCTTTACCAGTATTGGCTGGTGCAATTACTATACTTTTAACTGATCGAAACTTTAATACTGCTTTCTTTGATCCAGCAGGAGGTGGTGATCCTATTTTG
>geographus
TGTGGTAAAAAGACAGTTAGATGAAACATAATTATTAGATCCTTAATAGAGGAGTAAAATCTATATATTAAAAGTTATTCCTGAAATGATTTGCTTAGAATATCGAATCTGTGACAACTTTAAGGGAAACTGGGATTGGATACCCCATTATTTTCAGTCGTAAATTTAG-TAAAACTTACCAGAGTACTACGAATAAAAAGTTTAAAACTCAAAGGGCTTGGCGGTGTTTTAGACCTCTCAGGGGAACCTGTCTCATAATCGACAGTCCACGTTAAACCTAACCTTTTATAGTAATACAGCTTGTATACCGTCGTCGTCAGGTAACTTCTAAAAATAAAGTAGTTAGCTTGAGAATTTTATTAATTAGAACGTCAGATCAAGGTGCAGCTAATGAAGAGGTGAGGATGGGTTACAATTATATATTTGTAAATACGGAAAATGCTTGAAATTAAGCACC-TAAAGGAGGACTTGAAAGTAATTTTAATTATATAAGTAAAATGAATAAGGCTCTGAAACGTGATACGAAGTCGGACCTGCCCAGTGAATTTTAAACGGCCGCGGTACTCTGACCGTGCAAAGGTAGCATAATCATTTGCCTTATAATTGAAGGCTGGAATGAATGGTTTGACAAGAATATACCTGTCTCTTTTAAATTATTTAGAATTTTATTTTTGGATGAAAAAGTTCAGATTGTATTAAAAGACAAGAAGACCCTATCGAGCTTTAGGAAAATTAATAGATCTAACATAAATCAATATAAGTAAAAGAAAAACTATTAAATACTTTGGTTGGGGCAACCGAGGAGCACTTGAAGCCTCCTTTAGTTAAAAAATCTGACTTGTGTTGATCCAAAATTTTTGATTAAAGGAATTAGTTACCGTAGGGATAACAGCATTATCTTTTTTAAGAGCCCATATCGAAAAAAAGGTTKGTGACCTCGATGTTGGACCAGAATATCCTAAAGATGCAGAAGTCTTTGAGGGTTGGTCTGTTCGACCATTAAA---------------------ATCTGGATTGGTTGGYACTGCTTTAAGGTTGTTAATTCGTGCAGAATTAGGACAACCAGGTGCCTTACTTGGAGACGATCAATTATATAATGTTATTGTAACAGCTCATGCTTTTGTTATAATTTTTTTCTTAGTAATACCAATGATAATTGGGGGGTTTGGAAATTGACTTGTGCCTTTAATATTAGGGGCCCCAGATATGGTATTTCCTCGCTTAAATAATATAAGTTTTTGACTTCTCCCTCCTGCCCTTTTACTTCTATTATCGTCAGCTGCTGTAGAAAGTGGAGTGGGTACAGGATGAACTGTATACCCACCATTGGCTGGTAATTTAGCTCATGCTGGTGGGTCTGTAGATCTAGCAATCTTTTCTTTACACCTAGCTGGGGTATCATCTATTTTAGGGGCAGTAAATTTTATTACTACAATCATTAATATACGATGACAAGGAATAAAATTTGAACGTCTTTCACTTTTTGTATGGTCAGTGAAGATTACGGCTATTTTACTTCTTTTATCTTTACCTGTGCTAGCTGGTGCAATTACTATATTATTAACTGACCGAAATTTTAATACTGCMTTCTTTGATCCCGG----------------------
>radiatus
TATGGTAAAAAGACAGTTATACGGGCTATGATTATAAGACCTTTAGTAGAGGAGTAAAATCTATATACTGAAAGTTATACTGGAAGTAATTTATTTAAGATGTTGAATCTGTGACAGCTTTAAGGGAAACTGGGATTGGATACCCCATTATTTTTAGTCGTAAATTTAGTTTAAACTTACCGGAGTACTACGAATAAAAAATTTAAAACTCAAAGGGCTTGGCGGTGTTTTAGACCTCTCAGGGGAACCTGTCTCGTAATCGACAATCCACGTTAAACCTAACCCTTTTTGGTAATACAGCCTGTATACCGTCGTCGTCAGGTAACTTCTTAAAATATAGTAGTTAGCTTGAGAATCAGATTAATTAAAACGTCAGATCAAGGTGCAGCTAATAAGAGGGTGAGGATGGGTTACAATTACATATTTGTAATTACGGAAAATGCTTGAAATAGAGTGC-TTAAAGGAGGACTTGAAAGTAATTTTAATTATATAAATAAAATGAATAAGGCTCTGAAACGTGATATGAAGTCGGACCTGCCCAGTGAGTTTTAAACGGCCGCGGTACTCTGACCGTGCAAAGGTAGCATAATCATTTGCCTTATAATTGAAGGCTGGAATGAATGGTTTGACAAGAATACACCTGTCTCTTTTTGATTGTTTAGAATTTTATTTTTGGATGAAAAAGTCCAAATATTATTAAAAGACAAGAAGACCCTATCGAGCTTGAGAGAAATTAGTAGGC-TAATAT-AGCAAATATAAGTAAAAGAAAAACTATTAAATACTTTGGTTGGGGCAACCGAGGAGTAACTAGAGCCTCCTTTAAATAATAAATCTTACTTGTATCGATCCAAAATTTTTGATCAAAGGAATTAGTTACCGTAGGGATAACAGCATTATCTTTTTTAAGAGCCCATATCGAAAAAAAGGTTTGTGACCTCGATGTTGGACCAGAATATCCTAAAGATGCAGAAGTCTTTAAGGGTTGGTCTGTTCGACCATTAAAGTATATTTTATTTGGAATGTGGTCTGGTTTAGTTGGAACGGCTTTAAGGCTATTAATTCGTGCAGAATTAGGGCAGCCGGGGGCTTTACTTGGAGATGATCAACTGTATAATGTGATTGTAACTGCCCATGCTTTTGTTATAATTTTTTTCTTAGTGATACCTATAATGATTGGGGGTTTTGGAAATTGGTTGGTACCACTAATATTAGGGGCTCCAGATATGGTGTTTCCTCGTTTGAATAATATAAGTTTTTGGCTTCTTCCTCCAGCACTTCTACTTCTTCTATCATCAGCTGCAGTGGAAAGTGGGGTAGGTACGGGGTGGACTGTATATCCACCTTTAGCCGGAAATTTGGCTCATGCCGGTGGTTCTGTAGACCTGGCAATTTTCTCTTTACATCTTGCTGGGGTGTCTTCTATTTTAGGGGCAGTGAACTTTATTACTACAATTATTAATATACGATGACAGGGAATAAAATTTGAGCGTCTTTCCTTGTTTGTTTGGTCAGTGAAAATTACGGCTATTTTACTTCTTTTGTCTTTACCTGTATTAGCGGGTGCAATTACTATGCTTCTAACTGATCGGAATTTTAATACTGCATTCTTTGACCCAGCAGGAGGTGGTGATCCCATCTTA
>janus
TACGGTAAAAAGACAGTTATGC-AGTTATAATCATCAGATCTTTAGTAGAGGAGTAAAATCTATATACTGAAAGTTATACTAGGAGTGGTTTACTTAAGATGTTGAATCTGTGACAGCTTTAAGGGAAACTGGGATTGGATACCCCATTATTTTTAGTCGTAAATTTAGTTTAAACTTACCAGAGTACTACGAATAAAAAGTTTAAAACTCAAAGGGCTTGGCGGTGTTTTAGACCTCTCAGGGGAACCTGTCTCGTAATCGACAATCCACGTTAGACCTAACCCTTTATGGTAATACAGCCTGTATACCGTCGTCGTCAGGTAACTTCTTAAAATATGGTAGTTAGCTTGAGAATTGGATTAATTAAAACGTCAGATCAAGGTGCAGCTAATAAAAGGGTGAGGATGGGTTACAATTATATATTTATAATTACGGAAAACACTTGAAACGGAGTGC-TTAAAGGAGGACTTGAAAGTAATTTTAGTTATATAAATAAAATGAATATGGCTCTGAAACGTGNNNNNNNNNNNNNNNNNNNNNNNNNNNNNNNNNNNNNNNNNNNNNNNNNNNNNNNNNNNNNNNNNNNNNNNNNNNNNNNNNNNNNNNNNNNNNNNNNNNNNNNNNNNNNNNNNNNNNNNNNNNNNNNNNNNNNNNNNNNNNNNNNNNNNNNNNNNNNNNNNNNNNNNNNNNNNNNNNNNNNNNNNNNNNNNNNNNNNNNNNNNNNNNNNNNNNNNNNNNNNNNNNNNNNNNNNNNNNNNNNNNNNNNNNNNNNNNNNNNNNNNNNNNNNNNNNNNNNNNNNNNNNNNNNNNNNNNNNNNNNNNNNNNNNNNNNNNNNNNNNNNNNNNNNNNNNNNNNNNNNNNNNNNNNNNNNNNNNNNNNNNNNNNNNNNNNNNNNNNNNNNNNNNNNNNNNNNNNNNNNNNNNNNNNNNNNNNNNNNNNNNNNNNNNNNNNNNNNNNNNNNNNNNNNNNNNNNNNNNNNNNNNNNNNNNNNNNNNNNNNNNNNATATATTTTGTTTGGGATGTGATCCGGTTTAGTTGGAACGGCTTTGAGATTATTAATTCGTGCAGAATTAGGACAGCCGGGGGCTTTACTTGGAGATGATCAGCTGTATAATGTAATTGTAACGGCCCATGCTTTTGTTATAATCTTTTTCTTGGTAATACCCATGATGATTGGGGGTTTTGGAAATTGATTGGTTCCATTAATGTTAGGAGCTCCAGATATAGTGTTTCCTCGTTTAAATAATATAAGTTTTTGGCTTCTTCCTCCGGCACTTTTGCTTCTCTTGTCATCAGCTGCGGTGGAAAGTGGAGTGGGTACTGGATGAACTGTGTATCCGCCTTTGGCTGGGAATTTAGCTCACGCCGGTGGTTCTGTGGATTTGGCAATTTTTTCTTTACACCTTGCTGGGGTGTCTTCTATTTTAGGGGCAGTGAATTTTATTACCACAATTATCAATATACGGTGACAGGGGATAAAATTTGAGCGTCTTTCTTTGTTTGTTTGATCAGTAAAAATTACGGCTATTTTACTTCTTTTATCTTTGCCTGTATTAGCGGGTGCTATTACTATGCTTCTTACTGATCGAAATTTTAATACTGCGTTTTTTGACCCAGCAGGAGGTGGTGATCCTATCTTA
>andremenezi
AACGGTAAAAAGACAGTTAAGT-CAAAAAGATCATCAGATTTTCAATATAGGGGTAAAATCTAGATATTGAAAATTATTTTAGATATGGTTTATTTTAGGTACTGAATCTGTGATAACTTTAAGGGAAACTGGGATTGGATACCCCATTATTTTTAGTCGTAAATTCAACTTAAGTTTACCAGAGTACTACGAATAAAAAGTTTAAAACTCAAAGGGCTTGGCGGTGTTTTAGACCTCTCAGGGGAACCTGTCTCATAATCGACAATCCACGTTAGACCTGACCTTTAATGGCAAATCAGCTTGTATACCGTCGTCGTCAGGTAACTTCCTAAAATATAGTAGTTAGCTTGATAATTTTATTAATTAAGACGTCAGATCAAGGTGCAGCTAATAAAAAGGGGAGGATGGGTTACAATTATCTATTTGTAATTACGGAAAACACTTGAAATAAAGTGACTA-AAGGAGGACTTGAAAGTAATTTTAATTATATAAATAGAATGAATAAGGCTCTGAAACGTGATACGAAGTCGGACCTGCCCGGTGAATATTAAACGGCCGCGGTACTCTGACCGTGCAAAGGTAGCATAATCATTTGCCTTATAATTGAAGGCTGGAATGAATGGTTTGACAAGAATATAGCTGTCTCTTTACGATTATCTAGAATTTTATTTTTGGATGAAAAAGTCCAAATATTATTAAAAGACAAGAAGACCCTATCGAGCTTTAGAAAAATTAGTAGATTTAACAATAATCAATA-TAATAAAAGAAAAACTACTAAATACTTTGGTTGGGGCAACCGAGGAGTAAGTAAAGCCTCCTTTAAGTTATAAGTCATACCCGTGTTGATCCAAACATTTTGATTAAAGGAATTAGTTACCGTAGGGATAACAGCATTATCTTTTTCAAGAGCCCATATCGAAAAAAAGGTTTGTGACCTCGATGTTGGACCAGAATATCCTAAAGATGCAGAAGTCTTTGAGGGTTGGTCTGTTCGACCATTAAATTATATTCTATTCGGTATGTGATCTGGGTTGGTTGGAACTGCATTAAGTTTGTTAATTCGTGCAGAACTAGGACAACCAGGTGCTCTTCTTGGGGATGATCAGTTATATAACGTGATTGTAACAGCACATGCTTTTGTTATGATTTTTTTTCTAGTGATGCCTATGATAATTGGAGGGTTTGGAAATTGGCTTGTACCATTAATATTAGGGGCACCAGATATAGTTTTTCCCCGTTTAAATAATATAAGTTTTTGGCTTCTTCCTCCTGCTCTCTTGCTTCTTCTGTCATCAGCTGCTGTAGAAAGTGGGGTTGGTACAGGATGAACAGTATATCCGCCTCTAGCGGGAAATTTAGCTCATGCAGGAGGTTCTGTAGATCTTGCTATTTTTTCCTTACATCTTGCTGGTGTATCTTCTATTTTAGGGGCAGTGAATTTTATTACTACAATTATCAATATACGATGACAGGGAATGAAATTTGAGCGGCTTTCGTTGTTTGTGTGATCGGTGAAAATTACAGCTATTTTACTTCTTTTATCTCTACCTGTATTAGCAGGAGCAATTACAATGCTTTTAACTGATCGAAATTTTAATACTGCTTTCTTTGATCCCGCAGGAGGTGGAGATCCTATTTTA
>immelmani
TATGGTAAAAAGACAGTTAGGCAAAAAATGATCATTAGATCTTTAGTATAGGAGTAAAATCTAAATACTAAAAGTTATATCAGGCATGGTTTATTTAGGGTGCTGAATCTGTGATAGCTTCAAGGGAAACTGGGATTGGATACCCCATTATTTTTGGCTGTAAATTTAGTTTAAATTTACCAGAGTACTACGAATAAAAGGTTTAAAACTCAAAGGGCTTGGCGGTGTTTTAGACCTCTCAGGGGAACCTGTCTCGTAATCGACAATCCGCGTTAAACCTAACCTTTTATGGTAATACAGCCTGTATACCGTCGTCGTCAGGTAACTTTTTAAAATATAATAGTTGGCTTGAAAATCGAATTAATTAAAACGTCAGATCAAGGTGCAGCTAATAAAGAGGTGAGGATGGGTTACAATTACATATTTGTAATTACGGAGAATACTTGAAATGAAGTGTTTTAAAGGAGGACTTGAAAGTAATTCTAATTATATAAATAGGATGAATAGGGCTCTGAAACGTGATATGAAGTCGGACCTGCCCAGTGAGTTTTAAACGGCCGCGGTACTCTGACCGTGCAAAGGTAGCATAATCATTTGCCTTATAATTGAAGGCTGGAATGAATGGTTTGACAAGAATACAGCTGTCTCTTTTAGATTACTTAGAATTTTATTTTTGGATGAAAAAGTCCAAATATAATTAAAAGACAAGAAGACCCTATCGAGCTTTAGAGAAATTAATAGACTTAATTTGAATCAATATAAGTAAAAGAAAACCTATTGAATACTTTGGTTGGGGCAACCGAGGAGTAAACAAAGCCTCCTTTAAATAATAAATCTTGCTTGTGTTGATCCAAAATTTTTGATCAAAGGAAATAGTTACCGTAGGGATAACAGCATTATCTTTTTTGAGAGCCCGTATCGAAAAAAAGGTTTGTGACCTCGATGTTGGACCAGAATGTCCTAAAGATGTAGAAGTCTTTAAGGGTTGGTCTGTTCGACCATTAAANNNNNNNNNNNNNNNNNNNNNNNNNNNNNNNNNNNNNNNNNNNNNNNNNNNNNNNNNNNNNNNNNNNNNNNNNNNNNNNNNNNNNNNNNNNNNNNNNNNNNNNNNNNNNNNNNNNNNNNNNNNNNNNNNNNNNNNNNNNNNNNNNNNNNNNNNNNNNNNNNNNNNNNNNNNNNNNNNNNNNNNNNNNNNNNNNNNNNNNNNNNNNNNNNNNNNNNNNNNNNNNNNNNNNNNNNNNNNNNNNNNNNNNNNNNNNNNNNNNNNNNNNNNNNNNNNNNNNNNNNNNNNNNNNNNNNNNNNNNNNNNNNNNNNNNNNNNNNNNNNNNNNNNNNNNNNNNNNNNNNNNNNNNNNNNNNNNNNNNNNNNNNNNNNNNNNNNNNNNNNNNNNNNNNNNNNNNNNNNNNNNNNNNNNNNNNNNNNNNNNNNNNNNNNNNNNNNNNNNNNNNNNNNNNNNNNNNNNNNNNNNNNNNNNNNNNNNNNNNNNNNNNNNNNNNNNNNNNNNNNNNNNNNNNNNNNNNNNNNNNNNNNNNNNNNNNNNNNNNNNNNNNNNNNNNNNNNNNNNNNNNNNNNNNNNNNNNNNNNNNNNNNNNNNNNNNNNNNNNNNNNNNNNNNNNNNNNNNNNNNNNNNNNNNNNNNNNNN
>crocatus
TACGGTAAAAAGACAGTTAAGCAA--AGAGATCATTAGACCTTTAGTATAGGAGTAAAATCTAAATACTAAAAGTTATATCGGTTGTGGTTCATTTATAGTGCTGAGTCTGTGATAGCTTTAAGGGAAACTGGGATTGGATACCCCATTATTTTTAGTTGTAAATTTAGTTTAAGCTTACCGGAGTACTACGAATAAAGTGTTTAAAACTCAAAGGGCTTGGCGGTGTTTTAGACCTCTCAGGGGAACCTGTCTCGTAATCGACAGTCCACGTTAAACCTAACCTTTTATAGCAATACAGCTTGTATACCGTCGTCGTCAGGTAACTTCTTAAAATATAGTAGTTAGCTCGAGAATCAAATTAATTAGGACGTCAGATCAAGGTGCAGCCAATAAAGAGGTGAGGATGGGTTACAATTACATACTTGTAAATACGG-AAATATTTGAAACATAGTATCATAAAGGAGGACTTGAAAGTAATTTTAGTTATATAAATAGAATGAATATGGCTCTGAAACGTGATATGAAGTCGGACCTGCCCAGTGAGTTTTAAACGGCCGCGGTACTCTGACCGTGCAAAGGTAGCATAATCATTTGCCTTATAATTGAAGGCTGGAATGAACGGTTTGACAAGAATACAGCTGTCTCTTTTAGATTTATTAGAATTTTATTTTTGGGTGAAAAAGCCCAGATGCAATTAAAAGACAAGAAGACCCTATCGAGCTTTAGGAAAATTAATAGGGTTAATTTAGACTAATATAGGAAAAGGAAGACTATTAAAATACTTTGGTTGGGGCAACCGAGGAGTAAGTAAAGCCTCCTTTGAATAATGAATCTTACTTGTGCTGATCCAAAATTTTTGATCAAAGGAATTAGTTACCGTAGGGATAACAGCATTATCTTTTTCAAGAGCCCATATCGAAAAAAAGGTTTGTGACCTCGATGTTGGACCAGAATATCCTAAAGATGCAGAAGTCTTTAAGGGTTGGTCTGTTCGACCATTAAAGTATATTTTATTTGGTATATGATCTGGTTTAGTCGGAACGGCTTTGAGATTGCTAATTCGTGCAGAACTAGGACAACCAGGTGCTTTACTTGGTGACGATCAACTATACAATGTAATTGTAACAGCTCATGCTTTTGTCATAATTTTTTTCTTAGTGATGCCTATAATAATCGGAGGCTTTGGAAACTGATTAGTACCATTAATGTTGGGGGCTCCAGATATAGTATTTCCGCGGTTAAATAACATAAGTTTTTGGCTTTTGCCGCCTGCACTTTTACTTCTTTTGTCGTCAGCTGCAGTGGAGAGGGGGGTAGGAACAGGATGAACTGTATATCCACCTTTGGCAGGAAATCTGGCGCATGCTGGTGGGTCTGTGGATCTAGCGATTTTTTCTTTACATCTTGCTGGAGTTTCTTCTATTTTAGGAGCGGTGAACTTTATTACTACTATCATTAATATGCGATGGCAAGGAATAAAGTTTGAGCGTCTTTCGTTGTTTGTGTGATCTGTGAAGATTACGGCTATTTTACTCCTTTTATCTTTGCCTGTCTTGGCTGGAGCCATTACTATGCTTTTAACTGATCGAAATTTTAACACTGCTTTCTTTGATCCGGCGGGGGGTGGTGATCCTATTTTG
>litoglyphus
AACGGTAAAAAGACAGTTAAGTTAAA--TGACCATAAGATCTTTAGTACAGGAGTAAAATCTATATACTAAAAGTTATCCTATATATGGTTTGTTTTGGATACTGAATCTGTGACAACTTTAAGGGAAACTGGGATTGGATACCCCATTATTTTTAGTAGTAAAT-TAATTTAAGTTTACCAGAGTACTACGAACAAAAAGTTTAAAACTCAAAGGGCTTGGCGGTGTTTTAGACCCCTCAGGGGAACCTGTCTCGTAATCGACAATCCACGTTAGACCTGACCCTTTATGGCGAATCAGCCTGTATACCGTCGTCGTCAGGTAACTTTTTAAAATATAGTAGTTAGCAAGATAAT-ATCTTAATTAAAACGTCAGATCAAGGTGCAGCTGATGAAAGGGAGAGGATGGGTTACAATTATATATTTATAATTACGAAAAAGATTCGGAAGAGAATTCTAAGAAGGAGGACTTGAAAGTAATTTTGATTATATAAGCAAAATGAATTAGGCTCTGAAACGTGATACGAAGTCGGACCTGCCCAGTGAGTTTTAAACGGCCGCGGTACTCTGACCGTGCAAAGGTAGCATAATCATTTGCCTTATAATTGAAGGCTGGAATGAATGGTTTGACGAGAATACACCTGTCTCTTTTTGATTTTATAGAACTTTATTTCTGGATGAAAAAGTCCAGATAACATTAATAGACAAGAAGACCCTATCGAGCTTTAGAAAAATTAACGGAGTTGACATCAATCTATAGAAATAAAAGAAGGGCTGTTAAATACTTTGGTTGGGGCAACCGAGGAGCAAAAATAGCCTCCTCTAAA-TGTAAGTCGTACTTGTGTTGATCCAAAAGTTTTGATCAAAGGAATTAGTTACCGTAGGGATAACAGCATTATCTTTTTTGAGAGCTCATATCGAAAAAAAGGTTTGTGACCTCGATGTTGGACCAGAATGTCCTAAAGATGCAGAAGTCTTTAAGGGTTGGTCTGTTCGACCATTAAAGTATATTTTATTTGGAATGTGATCTGGGTTGGTTGGAACTGCATTGAGATTGCTAATTCGTGCAGAATTAGGACAACCTGGTGCGTTACTCGGGGACGATCAACTTTATAACGTAATTGTAACAGCACATGCATTTGTTATGATTTTCTTTTTAGTAATACCAATGATAATTGGGGGATTTGGTAATTGATTAGTACCTTTGATATTAGGGGCTCCAGATATGGTGTTCCCACGATTAAATAATATAAGTTTTTGACTTTTGCCTCCTGCACTTTTACTTCTTCTATCATCGGCTGCAGTAGAAAGTGGTGTAGGTACAGGGTGAACAGTGTACCCTCCTTTAGCAGGAAATTTGGCTCACGCCGGTGGTTCAGTTGACTTGGCAATTTTCTCTTTACATCTTGCGGGTGTATCTTCTATTTTAGGAGCAGTAAATTTTATTACAACGATCATTAACATACGATGACAAGGAATAAAATTTGAACGTCTGTCTTTGTTTGTGTGGTCAGTTAAAATTACAGCTATTTTACTTCTTTTATCTCTGCCTGTTTTGGCGGGAGCAATTACTATGTTATTAACTGATCGAAATTTCAATACTGCTTTCTTTGACCCTGCGGGAGGTGGGGATCCTATTTTG
>musicus
---TAGGTNAAGACAGTTAGACGAAAAAAAATCGTTGGACCTTTGGTATAGGAGTAAAATCTAAATACCAAAAGTTATATCGGATGCGGTTTGGTTAGGATGTTGAATCTGTGATAACTCTAAGGGAAACTGGGATTGGATACCCCACTATTTTTAGTCATAAATTTAGTACGGACTTACCAGAGTACTACGAATAAAAAGTTTAAAACTCAAAGGGCTTGGCGGTGTTTTAGACCTCTCAGGGGAACCTGTCTCATAATCGACAATCCACGTTAGACCTAACCTTTTATGGTAATACAGTCTGTATACCGTCGTCGTCAGGTAACTTCTTAAAATATAGTAGTTAGCATGAAAATCTTGTTAATTAAGACGTCAGATCAAGGTGCAGCCAATAAAAAGGTGAGGATGGGTTACAATTATATAATTATAAATACGGATAACACTTGAAATGAAGTGTTTCAAAGGAGGACTTGAAAGTAATTTTAATTATATAAATAGAATGAATTAGGCTCTGAAACGTGATACGAAGTCGGACCTGCCCAGTGAGTTTTAAACGGCCGCGGTACTCTGACCGTGCAAAGGTAGCATAATCATTTGCCTTATAATTGAAGGCTGGAATGAATGGTTTGACAAGAATACCCCTGTCTCTTTTAGATTATTTAGAACTTTATTTTTGGATGAAAAAGTCCAGATATAATTAATAGACAAGAAGACCCTATCGAGCTTTAGAGAAATTAGTAAACTTAGTATGAACCAATATAAGTAAAAGAAAGATTGCTAAACACTTTGGTTGGGGCAACCGAGGAGCAAACAAAGCCTCCTTTGA-TTACAAATCTTACTTGTGTCGATCCAATAATTTTGATCAAAGGAATTAGTTACCGTAGGGATAACAGCATAATCTTTTTCAAGAGCCCATATCGAAAAAAAGGTTTGTGACCTCGATGTTGGACCAGAATATCCTAAAGATGCAGAAGTCTTTAAGGGTTGGTCTGTTCGACCATTAAAATACATTTTGTTTGGAATATGATCAGGATTGGTTGGAACTGCCCTAAGATTGCTAATTCGTGCAGAGTTAGGGCAGCCTGGTGCTCTTCTTGGAGATGATCAGCTATATAACGTAATTGTAACAGCCCATGCCTTTGTTATAATTTTTTTCTTAGTAATACCTATGATGATTGGGGGATTTGGAAATTGATTAGTGCCTCTGATGTTGGGAGCTCCTGATATGGTGTTTCCTCGTTTAAATAATATAAGTTTTTGACTTCTTCCTCCTGCACTCTTGCTTCTTCTGTCGTCAGCTGCAGTGGAAAGTGGTGTTGGTACGGGATGGACGGTATATCCACCTTTGTCGGGGAATCTGGCTCATGCTGGTGGATCTGTAGATTTAGCAATTTTTTCCTTACATCTTGCTGGTGTGTCATCTATTTTAGGTGCAGTAAATTTTATTACTACAATCATCAATATACGATGGCAAGGAATAAAATTTGAACGTCTTTCATTATTTGTTTGATCGGTAAAAATTACAGCTATCTTACTTCTTTTATCATTACCCGTGTTGGCAGGTGCAATCACTATGCTTTTAACAGATCGGAATTTTAATACTGCCTTTTTTGATCCAGCAGGAGGTGGTGACCCAATTTTG
>mordeirae
NNNNNNNNNNNNNNNNNNNNNNNNNNNNNNNNNNNNNNNNNNNNNNNNNNNNNNNNNNNNNNNNNNNNNNNNNNNNNNNNNNNNNNNNNNNNNNNNNNNNNNNNNNNNNNNNNNNNNNNNNNNNNNNNNNNNNNNNNNNNNNNNNNNNNNNNNNNNNNNNNNNNNNNNNNNNNNNNNNNNNNNNNNNNNNNNNNNNNNNNNNNNNNNNNNNNNNNNNNNNNNNNNNNNNNNNNNNNNNNNNNNNNNNNNNNNNNNNNNNNNNNNNNNNNNNNNNNNNNNNNNNNNNNNNNNNNNNNNNNNNNNNNNNNNNNNNNNNNNNNNNNNNNNNNNNNNNNNNNNNNNNNNNNNNNNNNNNNNNNNNNNNNNNNNNNNNNNNNNNNNNNNNNNNNNNNNNNNNNNNNNNNNNNNNNNNNNNNNNNNNNNNNNNNNNNNNNNNNNNNNNNNNNNNNNNNNNNNNNNNNNNNNNNNNNNNNNNNNNNNNNNNNNNNNNNNNNNNNNNNNNNNNNNNNNNNNNNNNNNNNATACGAAGTCGGACCTGCCCAGTGAGTTTTAAACGGCCGCGGTACTCTGACCGTGCAAAGGTAGCATAATCATTTGCCTTATAATTGAAGGCTGGAATGAATGGTTTGACAAGAATACACCTGTCTCTTTTAGATTATTTAGAATTTTATTTCTGGATGAAAAAGTTCAGATAGCATTAAAAGACAAGAAGACCCTATTGAGCTTTAGAGAAATTAATAGATTTAATGTAAATCGATATAAGTAAAAGAAAAGCTATTAAATACTTTGGTTGGGGCAACCGAGGAGCAAATAAAGACTCCTCTAAATCACAAATCTTACTTGTGTTGATCCAAAAATTTTGATCAAAGGAATTAGTTACCGTAGGGATAACAGCATTATCTTTTTCAAGAGCCCATATCGAAAAAAAGGTTTGTGACCTCGATGTTGGACCAGAATATCCTAAAGATGTAGAAGTCTTTAAGG-------------------------------------------------------------TGCCCTTAGATTGCTCATTCGTGCAGAACTAGGTCAACCGGGTGCCTTACTTGGAGATGATCAGTTGTATAATGTCATTGTGACAGCCCATGCTTTTGTTATAATTTTTTTTTTAGTTATACCTATAATGATTGGGGGTTTTGGAAACTGATTAGTACCTTTGATGTTAGGAGCTCCAGATATGGTATTTCCTCGTTTAAATAATATAAGTTTCTGGCTTCTTCCTCCTGCGCTTCTGCTTCTTTTATCATCAGCAGCCGTAGAAAGTGGGGTAGGTACAGGATGAACTGTATATCCACCTTTATCTGGAAATCTGGCTCATGCTGGTGGATCGGTAGATCTGGCAATTTTTTCTTTACATCTTGCTGGTGTATCTTCTATTTTAGGAGCGGTAAATTTTATTACTACAATTATTAATATGCGATGACAAGGAATAAAATTTGAGCGTCTTTCGTTGTTTGTATGGTCAGTAAAGATTACAGCTATTTTACTTCTTTTATCTCTACCTGTGTTAGCAGGCGCAATTACTATACTTTTAACTGATCGAAATTTTAACACTGCTTTCTTTGATCCTGC----------------------
>tulipa
TATGGTAAAAAGACAGTTAGGCGAAACAGGATTATTAGATCTTTAGTAGAGGAGTAAAACCTATATACTGAAAGTTATTCCTAAAATAATTTTTTGAGAATGTTGAATCTGTGATAGCTTTAAGGGAAACTGGGATTGGATACCCCATTATTTTTAGTCGTAAATTTAGTTTAGGCTTACCGGAGTACTACGAATAAAAAGTTTAAAACTCAAAGGGCTTGGCGGTGTTTTAGACCCCTCAGGGGAACCTGTCTCATAATCGACAATCCACGTTAAACCTAACCTTTTATAGTAATACAGCTTGTATACCGTCGTCGTCAGGTAACTTCTTAAAATAAAGTAGTTAGCTTGAGAATTTGATTAATTAGAACGTCAGATCAAGGTGCAGCTAATGAAAGGGTGAGGATGGGTTACAATTACATATTTGTAAATACGGAAAACACTTGAAATTAAGTGG-TTAAAGGAGGACTTGAAAGTAATTCTATTTATATAAATAGAATGAATAAGGCTCTGAAACGTGATACGAAGTCGGACCTGCCCAGTGAGTTTTAAACGGCCGCGGTACTCTGACCGTGCAAAGGTAGCATAATCATTTGCCTTATAATTGAAGGCTGGAATGAATGGTTTGACAAGAGTATAGCTGTCTCTTTTAAATTATTTAGAACTTTATTTTTGGATGAAAAAGTCCAGATAATATTAAAAGACAAGAAGACCCTATCGAGCTTTAGAAAAATTAATAGATCTAATACGAGTCAATATAAGTAAAAGAAAAACTATTAAATATTTTGGTTGGGGCAACCGAGGAGCATCTAAAGCCTCCTTTAATTTGAAAGTCTGACTTGTGTTGATCCAAATTTTTTGATCAAAGGAATTAGTTACCGTAGGGATAACAGCATTATCTTTTTTAAGAGCCCATATCGAAAAAAAGGTTTGTGACCTCGATGTTGGACCAGAATATCCTAAAGATGCAGAAGTCTTTGAGGGTTGGTCTGTTCGACCATTAAAATATATCTTATTTGGGATGTGATCTGGGTTAGTTGGTACTGCTTTAAGTTTATTAATTCGTGCAGAATTAGGACAACCAGGTGCTTTGCTTGGAGACGATCAATTGTATAATGTTATTGTGACGGCTCATGCTTTTGTTATAATTTTTTTCTTGGTGATGCCTATGATGATTGGAGGTTTTGGGAATTGGCTTGTACCTCTAATACTAGGGGCTCCAGATATAGTATTCCCTCGGTTAAATAATATAAGTTTCTGACTTCTACCTCCTGCTCTTTTACTTCTTTTATCGTCGGCTGCTGTAGAAAGTGGGGTAGGTACAGGATGAACTGTATATCCTCCTTTGGCTGGTAACTTAGCTCATGCTGGGGGGTCTGTAGATCTAGCAATTTTTTCTTTACATTTAGCTGGGGTATCTTCTATTTTAGGGGCGGTAAATTTTATTACCACAATTATTAATATACGATGACAGGGAATAAAATTTGAACGCCTTTCTCTTTTTGTGTGATCAGTGAAGATTACGGCTATCTTGCTTCTTTTATCCTTGCCTGTATTAGCTGGTGCTATTACTATGCTGTTAACTGATCGAAATTTTAATACTGCCTTCTTTGATCCGGCAGGAGGTGGTGATCCTATTCTA
>excelsus
TACGGTAAAAAGACAGTTAGG--CAATAAGATCATTAGATCTTCAATATAGGGGTAAAATCTATATATTGAAAGTTATTTTAGGAATGGTTTATTTTAGATGCTGAATCTGTGATAGCTTTAAGGGAAACTGGGATTGGATACCCCACTATTTTTAGTCGTAAATTTAATTTGA-TTTACCAGAGTACTACGAATAAAAAGTTTAAAACTCAAAGAGCTTGGCGGTGTTTTAGACCTCTCAGGGGAACCTGTCTCATAATCGACAATCCACGTTAAACCTGACCTTTAGTAGCAAATCAGCTTGTATACCGTCGTCGTCAGGTAACTTCTTAAAATGTAGTAGTTAGCTCGATAACTTTATTAGTTAGGACGTCAGATCAAGGTGCAGCTAATAGAAAGGGGAGGATGGGTTACAATTAGATATTTATAATTACGGAAAACACTTGAAATTAAGTGTCTA-AAGGAGGACTTGAAAGTAATTTTGATTATATAAACGGAATGAATAAGGCTCTGAAACGTGATATGAAGTCGGACCTGCCCAGTGAATATTAAACGGCCGCGGTACTCTGACCGTGCAAAGGTAGCATAATCATTTGCCTTATAATTGAAGGCTGGAATGAATGGTTTGACAAGAATACAACTGTCTCTTTATGATTACCTAGAACTTTATTTCTGGATGAAAAAGTCCAGATATTATTAAAAGACAAGAAGACCCTATCGAGCTTTAGAGAAATTGGTAGATTTAGTAATAATCAATA-CAATAAAAGAAAAACTAGCAAATACTTTGGTTGGGGCAACTGAGGAGTAAGCAAAGCCTCCTTTAAACTGTAAATCGTACTTGAATTGATCCAGAGATTTTGATTAAAGGAATTAGTTACCGTAGGGATAACAGCATTATCTTTTTTAAGAGCCCATATCGAAAAAAAGGTTTGTGACCTCGATGTTGGACCAGAATATCCTAAAGATGCAGAAGTCTTTAAGGGTTGGTCTGTTCGACCATTAAATTATATTCTGTTCGGTATATGGTCTGGGTTGGTTGGAACTGCGCTAAGTCTCTTGATTCGTGCAGAATTAGGGCAACCTGGGGCCCTCCTTGGGGATGATCAGCTATATAATGTAATTGTAACAGCACATGCTTTTGTTATAATTTTTTTTCTTGTAATGCCTATAATAATTGGGGGATTTGGAAATTGGTTAGTGCCCTTAATGTTAGGGGCACCAGATATGGTTTTCCCTCGCTTAAATAATATGAGTTTTTGACTTCTTCCTCCTGCGCTTTTACTTCTCTTATCGTCAGCCGCTGTAGAAAGCGGAGTTGGTACGGGGTGAACAGTATATCCACCCTTAGCAGGAAATTTGGCACATGCAGGCGGGTCTGTAGATCTAGCTATTTTCTCTCTACATCTTGCAGGTGTTTCTTCTATTTTAGGTGCAGTAAACTTTATTACTACAATCATTAATATACGATGACAGGGAATGAAATTTGAACGCCTTTCGCTCTTTGTATGGTCAGTAAAAATTACAGCTATTTTACTTCTTTTGTCTTTGCCTGTATTAGCAGGTGCAATTACTATGCTTCTGACTGATCGAAATTTTAATACAGCTTTTTTTGATCCTGCAGGAGGTGGTGATCCTATTTTA
>furvus
TTTGGTAAAAAGACAGTTAGGTTATTTAGAATTATAGGACCTTTAGTGCAGGAGTAAAATCTAAATATTAAAAGTTATTTCAGGTATAATTTATTTGAGTTGCTGAATCTGTGATAGCTTTAAGGGAAACTGGGATTGGATACCCCATTATTTTTAGTTGTAAATATAGTTTAAACTTACCAGAGTACTACGAATAAAAAGTTTAAAACTCAAAGGGCTTGGCGGTGTTTTAGACCCTTCAGGGGAACCTGTCTCGTAATCGACAATCCACGTTAAACCTAATCTCTTGTAGCAATACAGCTTGTATACCGTCGTCGTCAGGTAACTTCTTAAAATATAGTAGTTAGCTTGATAATCAGATTAGTTAAAACGTCAGATCAAGGTGCAGCTAATAAAGAGGTGAGGATGGGTTACAATTATATATTTGTAAATACGGTAGATACTTGAAATAAGGTATTTTAAAGGAGGACTTGAAAGTAATTTTAGTTATATAAATAAGATGAATAAGGCTCTGAAACGTGATACAAAGTCGGACCTGCCCAGTGAGTTTTAAACGGCCGCGGTACTCTGACCGTGCAAAGGTAGCATAATCATTTGCCTTATAATTGAAGGCTGGAATGAATGGTTTGACAAGAATACACCTGTCTCTTTTAGATTGCTTAGAATTTTATTTTTGGATGAAAAAGTTCAGATATGATTAAAAGACAAGAAGACCCTATCGAGCTTTAAAGAAGTTGATAGATTTAATTT-AATTAATATGAGTAAAAGAAAAGCTATTAAATATTTTGGTTGGGGCAACCGAGGAGTAGGTAAAGCCTCCTTTAAATAATGAGTCTTACTTGTATTGATCCAAAGTTTTTGATTAAAGAAATTAGTTACCGTAGGGATAACAGCATTATCTTTTTTAAGAGCCCATATCGAAAAAAAGGTTTGTGACCTCGATGTTGGACCAGAATGTCCTAAAGATGCAGAAGTCTTTAAGGGTTGGTCTGTTCGACCATTAAAGTATATTTTATTTGGTATGTGATCTGGACTAGTTGGAACGGCTCTTAGATTATTAATTCGTGCAGAGTTAGGGCAACCAGGTGCTTTGCTTGGAGATGATCAGCTATATAATGTAATTGTAACAGCTCATGCCTTTGTTATGATTTTTTTTTTAGTAATACCTATAATAATTGGAGGTTTCGGGAACTGGTTAGTACCTTTAATATTAGGAGCACCGGATATGGTATTTCCGCGCTTAAATAATATAAGTTTTTGGCTTTTACCTCCTGCGCTTTTACTTCTCTTATCGTCGGCTGCTGTAGAAAGTGGAGTAGGAACAGGATGAACTGTATATCCTCCTCTGGCGGGGAATTTAGCACATGCTGGTGGATCTGTAGATCTAGCAATTTTTTCTTTGCATCTTGCAGGAGCTTCTTCTATCTTAGGAGCAGTAAATTTTATTACTACGATTATCAATATACGATGACAAGGAATAAAGTTTGAGCGTCTTTCATTGTTTGTATGATCTGTAAAAATTACAGCTATTTTGCTTCTCTTATCTTTGCCTGTATTGGCTGGGGCAATTACTATACTTTTAACTGATCGAAATTTTAATACTGCTTTCTTTGATCCTGCAGGAGGTGGTGATCCTATTTTA
>teodorae
----------------------------------------------------------------------------------------------------------------------------------------------------------------------------------------------------------------------GAGCTTGGCGGTGTTTTAGACCTCTCAGGGGAACCTGTCTCATAATCGACAATCCACGTTAAACCTAACCTTTGATAGCAATTCAGCCTGTATACCGTTGTCGTAAGGTAACTTCTTAAAATATAGTAGTTAGCTTGAAAATTTTATTAATTAAAACGTCAAATCAAGGTGCAGCTAATAAAAAGGTGAAGATGGGTTACAATTACATATTTGTAAATACGGTAAACATTTGAAA--GAATGCCTTAAAGGAGGACTTGAAAGTAATTTTAATTATATAAACAAAATGAATGAGGCTCTGAAACGTGATACGAAGTCGGACCTGCCCAGTGAGTTTTAAACGGCCGCGGTACTCTGACCGTGCAAAGGTAGCATAATCATTTGCCTTATAATTGAAGGCTGGAATGAATGGTTTGACAAGAATACACCTGTCTCTTTTAGATTATTTAGAATTTTATTTCTGGATGAAAAAGTTCAGATAGCATTAAAAGACAAGAAGACCCTATTGAGCTTTAGAGAAATTAATAGATTTAATATAAATCGATATAAGTAAAAGAAAAGCTATTAAATACTTTGGTTGGGGCAACCGAGGAGCAAATAAAGACTCCTCTAAATCATAAATCTTACTTGTGTTGATCCAAAAATTTTGATCAAAGGAATTAGTTACCGTAGGGATAACAGCATTATCTTTTTCAAGAGCCCATATCGAAAAAAAGGTTTGTGACCTCGATGTTGGACCAGAATGTCCTAAAGATGCAGAAGTCTTTAAAGGTTGGTCTGTTCGACCATTAAANNNNNNNNNNNNNNNNNNNNNNNNNNNNNNNNNNNNNNNNNNNNNNNNNNNNNNNNNNNNNNNNNNNNNNNNNNNNNNNNNNNNNNNNNNNNNNNNNNNNNNNNNNNNNNNNNNNNNNNNNNNNNNNNNNNNNNNNNNNNNNNNNNNNNNNNNNNNNNNNNNNNNNNNNNNNNNNNNNNNNNNNNNNNNNNNNNNNNNNNNNNNNNNNNNNNNNNNNNNNNNNNNNNNNNNNNNNNNNNNNNNNNNNNNNNNNNNNNNNNNNNNNNNNNNNNNNNNNNNNNNNNNNNNNNNNNNNNNNNNNNNNNNNNNNNNNNNNNNNNNNNNNNNNNNNNNNNNNNNNNNNNNNNNNNNNNNNNNNNNNNNNNNNNNNNNNNNNNNNNNNNNNNNNNNNNNNNNNNNNNNNNNNNNNNNNNNNNNNNNNNNNNNNNNNNNNNNNNNNNNNNNNNNNNNNNNNNNNNNNNNNNNNNNNNNNNNNNNNNNNNNNNNNNNNNNNNNNNNNNNNNNNNNNNNNNNNNNNNNNNNNNNNNNNNNNNNNNNNNNNNNNNNNNNNNNNNNNNNNNNNNNNNNNNNNNNNNNNNNNNNNNNNNNNNNNNNNNNNNNNNNNNNNNNNNNNNNNNNNNNNNNNNNNNNNNNNNNN
>josephinae
NNNNNNNNNNNNNNNNNNNNNNNNNNNNNNNNNNNNNNNNNNNNNNNNNNNNNNNNNNNNNNNNNNNNNNNNNNNNNNNNNNNNNNNNNNNNNNNNNNNNNNNNNNNNNNNNNNNNNNNNNNNNNNNNNNNNNNNNNNNNNNNNNNNNNNNNNNNNNNNNNNNNNNNNNNNNNNNNNNNNNNNNNNNNNNNNNNNNNNNNNNNNNNNNNNNNNNNNNNNNNNNNNNNNNNNNNNNNNNNNNNNNNNNNNNNNNNNNNNNNNNNNNNNNNNNNNNNNNNNNNNNNNNNNNNNNNNNNNNNNNNNNNNNNNNNNNNNNNNNNNNNNNNNNNNNNNNNNNNNNNNNNNNNNNNNNNNNNNNNNNNNNNNNNNNNNNNNNNNNNNNNNNNNNNNNNNNNNNNNNNNNNNNNNNNNNNNNNNNNNNNNNNNNNNNNNNNNNNNNNNNNNNNNNNNNNNNNNNNNNNNNNNNNNNNNNNNNNNNNNNNNNNNNNNNNNNNNNNNNNNNNNNNNNNNNNNNNNNNNNN-TACGAAGTCGGACCTGCCCAGTGAATTTTAAACGGCCGCGGTACTCTGACCGTGCAAAGGTAGCATAATCATTTGCCTTATAATTGAAGGCTGGAATGAATGGTTTGACAAGAATACACCTGTCTCTTTTAGATTATTTAGAATTTTATTTCTGGATGAAAAAGTCCAGATATCATTAAAAGACAAGAAGACCCTATCGAGCTTTAGAAAAATTAATAGACTTAATATAAATTAATATAAGTAAAAGAAAAGCTATTAAAGACTTTGGTTGGGGCAACCGAGGAGCAAATAAAGCCTTCTCTAAGTTGAAAATCTTACTCGTGTTGATCCAAAAATTTTGATCAAAGGAATTAGTTACCGTAGGGATAACAGCATTATCTTTTTCAAGAGCCCATATCGAAAAAAAGGTTTGTGACCTCGATGTTGGACCAGAATATCCTAAAGATGCAGAAGTCTTTAAGGGTTGGTCTGTTCGACCATTAAA---------ATTCGGGATATGATCTGGGTTGGTTGGAACTGCTCTTAGATTGTTAATTCGTGCAGAATTAGGTCAACCGGGTGCCTTGCTTGGAGATGACCAGTTGTATAATGTGATTGTAACAGCTCATGCTTTTGTTATAATTTTTTTTTTAGTGATACCTATGATGATTGGGGGTTTTGGAAATTGATTAGTACCTTTAATGTTAGGAGCTCCAGATATGGTATTTCCTCGTTTAAATAATATAAGTTTCTGGCTTCTTCCTCCTGCGCTTTTACTTCTTTTATCATCAGCAGCCGTGGAAAGTGGGGTAGGTACAGGGTGAACTGTATACCCACCTTTGTCTGGAAATCTGGCGCATGCTGGTGGATCGGTAGATCTGGCGATTTTTTCTTTACATCTTGCTGGTGTGTCTTCTATTTTAGGAGCGGTAAATTTTATTACTACAATTATTAATATACGATGACAAGGAATAAAATTTGAGCGTCTTTCATTGTTTGTATGGTCAGTAAAAATTACAGCTATTTTACTTCTTTTATCTCTACCTGTGTTAGCAGGCGCAATTACTATACTTCTAACTGATCGAAATTTTAATACTGCTTTCTTTGATCCGGCAGGAGGTGGGGATCCTAT----
>frigidus
[truncated: 33,070 more chars]
