# Supplementary material for: A toxin-based approach to neuropeptide and peptide hormone discovery
Source: Front Mol Neurosci. 2023 Aug 31;16:1176662. doi: 10.3389/fnmol.2023.1176662 (PMC10501145; doi:10.3389/fnmol.2023.1176662)
Supplement: Supplementary file 2 [file Data_Sheet_2.XLSX]

## Sheet: Conus venom
species	SRA accession
abbreviatus	SRX10759773, SRX10759772
antoniomonteiroi	SRX8358883
arenatus	SRX1323893
aristophanes	SRX10759771, SRX10759770
bayani	SRX10167074
betulinus	SRX1116313
boavistensis	SRX8358880
consors	SRX980529
coronatus	SRX10759766, SRX10759765, SRX1323894
cuneolus	SRX8358881
ebraeus	SRX10759781, SRX10759767, SRX1323887
episcopatus	DRX030966
ermineus	SRX3923442, SRX3923441, SRX3923440, SRX3923439, SRX3923438, SRX3923437, SRX3923436, SRX3923435, SRX3923434
fulgetrum	SRX10759775
galeao	SRX8358877
geographus	SRX12696585
gloriamaris	SRX2779517
grahami	SRX8358870
guanche	SRX8358875
imperialis	SRX8700758, SRX1323891, SRX8700755, SRX8700756, SRX8700757, SRX8700759, SRX8700760
infinitus	SRX8358884
judaeus	SRX10759768
lenavati	SRX876439, SRX876440, SRX876441
litteratus	SRX7667250, SRX7667251, SRX7667252
lividus	SRX1323888
magus	SRX5015024, SRX6587544
maioensis	SRX8358878, SRX8358876
marmoreus	SRX5015020
miliaris	SRX679078, SRX679077, SRX679075, SRX679074, SRX679072, SRX679069, SRX676061, SRX676051, SRX675996, SRX675994, SRX675971, SRX675969, SRX675968, SRX673853, SRX675604, SRX675603, SRX675583, SRX675581, SRX675580, SRX675579, SRX675565
miruchae	SRX8358882
mordeirae	SRX10759779, SRX10759778
quercinus	SRX1323886
rattus	SRX1323889
raulsilvai	SRX8358885
regonae	SRX10759777, SRX10759776
rolani	SRX12696583
sponsalis	SRX1323890
striatus	SRX5015022
terebra	SRX5015025
textile	SRX5015023
tribblei	SRX852295
varius	SRX1323893
ventricosus	SRX10127976
verdensis	SRX8358879
virgo	SRX5015021

## Sheet: Conus nerve ring
species	SRA accession
geographus	SRX12696587
rolani	SRX12696586
textile	SRX12696582
imperialis	SRX12696581

## Sheet: Other
species	SRA accession
Lumbricus rubellus	SRR11184191, SRR11184192, SRR11184193, SRR11184194, SRR11184195, SRR11184196, SRR11184197, SRR11184198, SRR11184199, SRR11184200, SRR11184201, SRR11184202, SRR11184203, SRR11184204
Doryteuthis pealeii	SRR18071786, SRR18071787, SRR18071788, SRR18071789, SRR18071790, SRR18071791, SRR18071792, SRR18071793, SRR18071794, SRR18071795, SRR18071796, SRR18071797, SRR18071798, SRR18071799, SRR18071800, SRR18071801, SRR18071802, SRR18071803, SRR18071804, SRR18071805, SRR18071806, SRR18071807, SRR18071808, SRR18071809, SRR18071810, SRR18071811, SRR18071812, SRR18071813
Aplysia californica	GBCZ00000000.1, GBDA00000000.1, GBAV00000000.1, GBBV00000000.1, GBBG00000000.1, GBBE00000000.1, GBBW00000000.1, GBAQ00000000.1, GAZL00000000.1
Danio rerio	GDHQ0000000.1, GDQQ0000000.1, GFIL00000000.1
Platynereis dumerilii	GBZT00000000.1, HALR00000000.1, HAMN00000000.1, and HAMO00000000.1
