# Supplementary material for: A toxin-based approach to neuropeptide and peptide hormone discovery
Source: Front Mol Neurosci. 2023 Aug 31;16:1176662. doi: 10.3389/fnmol.2023.1176662 (PMC10501145; doi:10.3389/fnmol.2023.1176662)
Supplement: Supplementary file 3 [file Data_Sheet_3.FASTA]

>rattus.TRINITY_DN850_c0_g1_i1_Entry:noBxHit_len:1168_tpm:10051.89
MKTGNQLKIFFIYLCLWYVATDHICGENPLIPIIQIGKQRGVSLVRVLTLLKNTDPTAYNKLREEFTAYIQCVGLRDTGYFKRSLTEKSATFQDQHQWRGQRGLELPGALQAAVGSSNTLRMLTGKRSVATGDGGGDADGAAQGKSL

>14718X8.C.litteratus.TRINITY_DN204_c0_g2_i1_Entry:noBxHit_len:1280_tpm:4013.46
MTTGDLLKIFFILMCLWYVTGGHHCGSNPLNPIIDIARRTGRNVTYVLELMKKVLPQEYNDLERRFHAFARCVGLVDTGYFKRSLTEKFETSQDQLQRRGQRGLELPGTLQAAVGSSNTLRMLTGKRSVAAATAGGGDGGGDADGAAKEKSL

>SRR11807492.C.raulsilvai.VG.TRINITY_DN22_c0_g1_i7_Entry:noBxHit_len:1122_tpm:118.59
MKAGDQLKMFFIFMCLWYVTDGQECGRNPLSPILAIANKTGKTLGYVLQVLREIDPAQYEVLRKKFNAYADCVGLVVTGYFKRSLTEKSETSQDQLQRRGERGRELPGALQAAVGSSNTQRMLTGKRSVAAAGGGGGGDADGAAQGKSL

>SRR11807492.C.raulsilvai.VG.TRINITY_DN22_c0_g3_i1_Entry:noBxHit_len:1050_tpm:34.59
MKTGDQLKMFFIFMCLWYVTDGHDCGADPFIFIKLLADETGKTIEDVLQFTKEKHPADYETLKKKFREYARCNPLQRRGERGRELPGALQAAVGSSNTQRMLTGKRSVAAAGGGGGGDADGAAQGKSL

>SRR11807493.C.infinitus.VG.TRINITY_DN17_c0_g2_i2_Entry:noBxHit_len:1107_tpm:34.19
MKAGDQLKMFFIFMCLWYVTDGQECGRNPFSPVLAIAKKTGKTLGYVLQVLREIDPAQYEVLRKKFNAYAFCVGLVDTGYFKRSLTEKSETSQDQLQRRGERGRELPGALQAAVGSSNTQRMLTGKRSVAAAAAGGGGDADGAAQGKSL

>SRR11807493.C.infinitus.VG.TRINITY_DN17_c0_g1_i5_Entry:noBxHit_len:1109_tpm:8.94
MKAGDQLKMFFIFMCLWYVTDGQECGRNPLKPFIAIAKKTGRTTEYVLDFLKQIDPAQYEVLRKKFNAYAFCVGLVDTGYFKRSLTEKSETSQDQLQRRGERGRELPGALQAAVGSSNTQRMLTGKRSVAAAAGGGGGDADGAAQGKSL

>SRR11807494.C.antoniomonteiroi.VG.TRINITY_DN1152_c0_g1_i6_Entry:noBxHit_len:1167_tpm:189.20
MKAGDQLKMIFIFMCLWYVTDGQECGRNPLNPFIAIAKKTGKTIGYVLQVLRKFDPAQFKVLMENFKTYAYCVGLVDTGYFKRSLTEKSETSQDQLQRRGERGRELPGALQAAVGSSNTQRMLTGKRSVAAAGGGGGGDADGAAQGKSL

>SRR11807494.C.antoniomonteiroi.VG.TRINITY_DN1152_c0_g1_i14_Entry:noBxHit_len:1137_tpm:255.25
MKTGDQLKMFFIFMCLWFVTDGHDCGADPFIFIKVLADETGRTIEDVLQFTKEKLPADYETLKKKFREYARCNPLQRRGERGRELPGALQAAVGSSNTQRMLTGKRSVAAAGGGGGGDADGAAQGKSL
>SRR11807494.C.antoniomonteiroi.VG.TRINITY_DN1152_c0_g1_i1_Entry:noBxHit_len:1104_tpm:77.76
MKTGDQLKMFFIFMCLWFVTDGHDCGADPFIFIKVLADETGRTIEDVLQFTKEKLPADYETLKKKFREYARCNPLQRRGERGRELPGALQAAVGSSNTQRMLTGKRSVAAAGGGGGGDADGAAQGKSL
>SRR11807494.C.antoniomonteiroi.VG.TRINITY_DN1152_c0_g1_i13_Entry:noBxHit_len:1168_tpm:51.34
MKTGDQLKMFFIFMCLWFVTDGHDCGADPFIFIKVLADETGRTIEDVLQFTKEKLPADYETLKKKFREYARCNPLQRRGERGRELPGALQAAVGSSNTQRMLTGKRSVAAAGGGGGGDADGAAQGKSL

>SRR11807494.C.antoniomonteiroi.VG.TRINITY_DN1152_c0_g1_i9_Entry:noBxHit_len:930_tpm:50.29
MKAGDQLKMIFIFMCLWYVTDGQDCGRNPFSSILAIAKKTGKTTGYVLQVLRKIDPAQFKVLVQNYHAYVYCVSLVDTGYFKRSLTEKSETSQDQLQRRGERGRELPGALQAAVGSSNTQRMLTGKRSVAAAGGGGGGDADGAAQGKSL

>SRR11807495.C.miruchae.VG.TRINITY_DN1629_c0_g1_i10_Entry:noBxHit_len:1420_tpm:8903.15
MKAGDQLKMFFIFMCLWYVTDGQECGRNPLKPFIAIAAETGRTTEYVLDFLKQIDPAQYEVLNQNFKAYASCVGLVDTGYFKRSLTEKSETSQDQLQRRGERGRELPGALQAAVGSSNTQRMLTGKRSVAAAAGGGGGDADGAAQGKSL

>SRR11807495.C.miruchae.VG.TRINITY_DN1629_c0_g1_i2_Entry:noBxHit_len:2612_tpm:654.88
MKAGDQLKMFFIFMCLWYVTDGQECGRNPLALIVAIAKKTGKTIGYVLQVLRKIDPAQFKVLMENFKAYAHCVGLVDTGYFKRSLTEKSETSQDQLQRRGERGRELPGALQAAVGSSNTQRMLTGKRSVAAAAGGGGGDADGAAQGKSL

>SRR11807496.C.cuneolus.VG.TRINITY_DN45_c0_g2_i8_Entry:noBxHit_len:1060_tpm:132.58
MKAGDQLKMFFIFMCLWFVTDGHDCGADPFIFIKLLADETGRTIEDVLQFTKEKLPADYETLKKKFREYARCNPLQRRGERGRELPGALQAAVGSSNTQRMLTGKRSVAAAAGGGGGDADGAAQGKSL

>SRR11807496.C.cuneolus.VG.TRINITY_DN45_c0_g2_i5_Entry:noBxHit_len:1123_tpm:110.22
MKAGDQLKMFFIFMCLWYVTDGHVCGANPLNPIGAIAKKTGRTTRYVLQVLKQIDPAQYEVLSQNFRAYASCVALVDTGYFKRSLTEKSETSQDQLQRRGERGRELPGALQAAVGSSNTQRMLTGKRSVAAAAGGGGGDADGAAQGKSL

>SRR11807496.C.cuneolus.VG.TRINITY_DN45_c0_g1_i5_Entry:noBxHit_len:1108_tpm:92.64
MKAGDQLKMFFIFMCLWYVTDGQECGRNPLKPYIAIAKKTGKAIGYVLQVLRKIDPAQFKVLMENFKAYAYCVGLVDTGYFKRSLTEKSETSQDQLQRRGERGRELPGALQAAVGSSNTQRMLTGKRSVAAAAGGGGGDADGAAQGKSL

>SRR11807497.C.boavistensis.VG.TRINITY_DN23_c0_g1_i5_Entry:noBxHit_len:1238_tpm:31.83
MKAGDQLKMFFIFMCLWYVTDGQDCGRNPFSPILAIAKKTGHDVCGANPLDPIVAIADKTGKTTGYVLQVLRKTDPAQFKVLMQNYKAYVRCVGLVDTGYFKRSLTEKSETSQDQLQRRGERGRELPGALQAAVGSSNTQRMLTGKRSVAAAAAGGGGDADSAAQGKSL

>SRR11807497.C.boavistensis.VG.TRINITY_DN23_c0_g1_i3_Entry:noBxHit_len:1150_tpm:10.76
MKTGDQLKMFFIFMCLWYVTDGHDCGADPFVFMKLLADETGRTIEDVLQFTKEKLPADYETLKKKFREYARCNPLQRRGERGRELPGALQAAVGSSNTQRMLTGKRSVAAAAAGGGGDADSAAQGKSL

>SRR11807507.C.grahami.VG.TRINITY_DN1144_c0_g1_i1_Entry:noBxHit_len:1247_tpm:20.40
MKAGDQLKMFIFMCLWYVTDGHECGINPLGPIKAIAEKTGKTIKYVLQVLRQIDPAQYEVLSQNFKAHARCVALVYTGYFKRSLTEKSETSQDQLQRRGERGRELPGALQAAVGSSNTQRMLTGKRSVAAAGGGGGGDADGAAQGKSL

>SRR14407578.C.mordeirae.TRINITY_DN4_c0_g1_i3_Entry:noBxHit_len:1259_tpm:274.02
MKTGDQLKMFFIFMCLWFVTDGHDCGADPFIFIKLLADETGRTIEDVLQFTKEKLPADYETLKKKFREYARCNPLQRRGERGRELPGALQAAVGSSNTQRMLTGKRSVAAAAAGGGGDADSAAQGKSL

>SRR14407578.C.mordeirae.TRINITY_DN4_c0_g1_i6_Entry:noBxHit_len:1147_tpm:212.85
MKTGDQLKMFFIFMCLWYVTDGHVCGANPLDPIGAIAKKTGRTTEYVLDFLKQIDPAQYEVLSQNFRAYASCVALVDTGYFKRSLTEKSETSQDQLQRRGERGRELPGALQAAVGSSNTQRMLTGKRSVAAAAAGGGGDADSAAQGKSL

>SRR14407578.C.mordeirae.TRINITY_DN4_c0_g2_i7_Entry:noBxHit_len:1222_tpm:150.42
MKAGDQLKMFFIFMCLWYVTDGQECGRNPLKPYIAIAKKTGRTTRYVLQVLKQIDPAQYEVLSQNFRAYASCVALVDTGYFKRSLTEKSETSQDQLQRRGERGRELPGALQAAVGSSNTQRMLTGKRSVAAAAAGGGGDADSAAQGKSL

>SRR14407578.C.mordeirae.TRINITY_DN4_c0_g2_i2_Entry:noBxHit_len:1222_tpm:135.52
MKAGDQLKMFFIFMCLWYVTDGHVCGANPLDPIGAIAKKTGRTTRYVLQVLKQIDPAQYEVLSQNFRAYASCVALVDTGYFKRSLTEKSETSQDQLQRRGERGRELPGALQAAVGSSNTQRMLTGKRSVAAAAAGGGGDADSAAQGKSL

>SRR14407578.C.mordeirae.TRINITY_DN4_c0_g1_i1_Entry:noBxHit_len:1046_tpm:82.69
MKTGDQLKMFFIFMCLWYVTDGHECGRNPLNRFIAIAKKTGKTTRYVLQVLRKIDPAQFKVLRQNFRAYVYCVRLVDTGYFKRSLTEKSETSQDQLQRRGERGRELPGALQAAVGSSNTQRMLTGKRSVAAAAAGGGGDADSAAQGKSL

>SRR14407578.C.mordeirae.TRINITY_DN4_c0_g1_i7_Entry:noBxHit_len:1046_tpm:12.47
MKTGDQLKMFFIFMCLWYVTDGQECGRNPLKPYIAIAKKTGRTTEYVLDFLKQIDPAQYEVLSQNFRAYASCVALVDTGYFKRSLTEKSETSQDQLQRRGERGRELPGALQAAVGSSNTQRMLTGKRSVAAAAAGGGGDADSAAQGKSL

>SRR14407579.C.mordeirae.TRINITY_DN106_c0_g1_i4_Entry:noBxHit_len:929_tpm:32.33
MKAGDQLKMFFIFMCLWYVTDGQECGRNPLKPFIAIAKKTGRTTEYVLDFLKQIDPAQYEVLNQNFKAYASCVGLVDTGYFKRSLTEKSETSQDQLQRRGERGRELPGALQAAVGSSNTQRMLTGKRSVAAAAAGGGGDADSAAQGKSL

>SRR14407580.C.regonae.TRINITY_DN34_c0_g1_i1_Entry:noBxHit_len:1203_tpm:162.13
MKAGDQLKMFFIFMCLWYVTDGHECGRNPLNRFIAIAKKTGKTTRYVLQVLRKIDPAQFKVLRQNFRAYVYCVRLVDTGYFKRSLTEKSETSQDQLQRREERGRELPGALQAAVGSSNTQRMLTGKRSVAAAGGGGGGDADGAAQGKSL

>SRR14407580.C.regonae.TRINITY_DN34_c0_g2_i4_Entry:noBxHit_len:1304_tpm:53.97
MKAGDQLKMFFIFMCLWYVTDGQECGTNPLKPVIAIAKTTGRTTRYVLQVLKQIDLAQYEVLSQKFRAYASCVALVDTGYFKRSLTEKSETSQDQLQRREERGRELPGALQAAVGSSNTQRMLTGKRSVAAAGGGGGGDADGAAQGKSL

>C.ventricosus
MKAGDQLKMFFIFMCLWYVTDGQKCGRNPLIPIEAIAQKTGKTTVYVLQVFRQDDPAQFEVWRQKFEAYNHCVGFLETGYYKRSLMEKSETSQDQLQRRGERGRELPGALQAAVGSSNTQRMLTGKRSVAAAAAGGGGDADGAAQGKSL
