# Supplementary material for: A toxin-based approach to neuropeptide and peptide hormone discovery
Source: Front Mol Neurosci. 2023 Aug 31;16:1176662. doi: 10.3389/fnmol.2023.1176662 (PMC10501145; doi:10.3389/fnmol.2023.1176662)
Supplement: Supplementary file 4 [file Data_Sheet_4.FASTA]

>textile.TRINITY_DN8453_c0_g1_i1_len:762_tpm:994.73
MVVFGLILMTLLRLLPLLAESPDYPEHYAGEIPDGYEVEFFLHICSVCGEFYGGSVEHDCIYDKTFETFFNCKTAVYDRRRK
>marmoreus_MP.TRINITY_DN461_c0_g1_i1_Entry:noBxHit_len:1075_tpm:1050.79
MAVFGLALMTLLLLLPASSYTQEHYVGELPDGYDVLTFLNICSVCGEFYGGQMERNCIFDKTFETFNNCKIAVMDRRRK
>14357X3.C.furvus.TRINITY_DN4841_c0_g3_i1_Entry:noBxHit_len:953_tpm:149.04
MDAFGFTLTTLLLLSPESPDTQKHYAGEIPDGYDVRFFLQICRVCGQFYGGAMERRCIFDKTFGTFSDCKRAVSDRRRK
>textile.TRINITY_DN8029_c0_g2_i1_len:688_tpm:25.51
MTVFGLALMTLLLLLPESSYTQKHYAGEIPAGYNVRHFLYICLVCGEFYGGLVERSCIFDKTFETFNNCMIAIFDRRRK
