# Supplementary material for: A toxin-based approach to neuropeptide and peptide hormone discovery
Source: Front Mol Neurosci. 2023 Aug 31;16:1176662. doi: 10.3389/fnmol.2023.1176662 (PMC10501145; doi:10.3389/fnmol.2023.1176662)
Supplement: Supplementary file 5 [file Data_Sheet_5.FASTA]

>terebra.TRINITY_DN3382_c0_g1_i1_frame_2_0.trim0_ 2450.01tpm
MLSLGIIVLACLSMTRMITPMPALPMAPSQVLTGAVRSTTDTRDDVTSFCATEACVQLLRDYIRWREENGYGVSNSRWG
>SRR13740844.C.ventricosus.TRINITY_DN1389_c1_g2_i1_Entry:noBxHit_len:479_tpm:18.28
MLSLGIIVLACLSMTRMITPMRAPPLVPSQVRTGPVRSTTGTTDTRGVTTITCTTPECVQIIQAYLKWREENGYGASNNRYG
>SRR11807501.C.maioensis.VG.TRINITY_DN16143_c0_g1_i1_Entry:noBxHit_len:498_tpm:11.66
MLSLGIIVLACLSMTRMITPMPAPPLAPSQVRTDPVRSTMGTTDTSEVLTLTCTTSECVQMIQAYLKWREENGYGTSNGRWG
>SRR14407580.C.regonae.TRINITY_DN7410_c0_g1_i1_Entry:noBxHit_len:342_tpm:6.46
MLSLGIIVLACLSMTRMITPMPAPPLAPSQVRTDPVRSTMGTTDISGVLTLTCTTPECVPMTQAYLKWREENGYGTSNGRWG
>SRR11807493.C.infinitus.VG.TRINITY_DN624_c0_g1_i1_Entry:noBxHit_len:475_tpm:15.34
MLSLGIIVLACLSMTRMITPMPAPPLAPSQVRTDPVRSTTGTTDTSGVLTLTCITPDCVQMIQAYLKWREENGYGTSSSGWG
>14718X8.C.litteratus.TRINITY_DN1125_c0_g1_i1	Entry:noBxHit	len:1273	tpm:933.52
MLSLGIVVLAGLLMTRMITPMPLAPSQVRTGAVRSTTGTTNTTRDILSFCTDDDSCVQLLRAYLRWREENGYGNSNSRWG
>virgo_MP.TRINITY_DN395_c0_g1_i1	Entry:noBxHit	len:528	tpm:513.37
MLSLGIIVLACLSMTRMVTPMPAPPPALSQVRTGEVSSTTDTSEDITSLCATEACVQLLRYFIRWREEHGYGESKSRWG
>lividus.TRINITY_DN744_c0_g1_i1	Entry:noBxHit	len:457	tpm:143.97
MLSLGIIVLACLSMSRMITPMPAPLLAPSQAQTGAMRSTTGTGDIADDIMSFCKTKACVRLITAFLKWRARNRNAGWG
