# Supplementary material for: A toxin-based approach to neuropeptide and peptide hormone discovery
Source: Front Mol Neurosci. 2023 Aug 31;16:1176662. doi: 10.3389/fnmol.2023.1176662 (PMC10501145; doi:10.3389/fnmol.2023.1176662)
Supplement: Supplementary file 6 [file Data_Sheet_6.FASTA]

>14357X3.C.furvus.TRINITY_DN5571_c0_g2_i3_Entry:noBxHit_len:1143_tpm:877.81
MATMRFCSWLLVAMLMSLTMCEARGLPRRSAPGGDMITNDAEASLQQSREGIKQLKMAVESSKRGCEGFPCMYTHLGAKAGRQALMRALLARLRECAHDPACSPGKRRRRSAPAQAVLSLLTRDKKTTS
>14357X3.C.furvus.TRINITY_DN5571_c0_g2_i2_Entry:noBxHit_len:1406_tpm:1300.43
MATMRFCSWLLVAMLMSLTMCEVRGLPRSAPGGDMITNDAEASLQQSREGIAQLKMAVESSKRGCDGYPCMYTHLGAEAGRQALMRAQLEMLNECANDPTCSPGKRRRRSAAAQAILSLLTRDGKRTS
>gloriamaris.TRINITY_DN3296_c1_g1_i1_Entry:noBxHit_len:1823_tpm:100.59
MATMRLCSWLLMAMLMSLTMCEVRGLPRRSAPGGDMITVNAEASLQQSREGINQPEMAIESSKRDCDSFPCMYTHLGAKAGQQALLQAQLAMLNECALDPECSPGKRRRRSAPAQAILSLLTRDEKTTS
>gloriamaris.TRINITY_DN3296_c1_g1_i6_Entry:noBxHit_len:1049_tpm:63.68
MATMRFCSWLLVVMLMSLTMCEVQGPPRRSVPGGDMITVNAEASLQQSREGINQPEMAIESSKRDCDSFPCMYTHLGAKAGQQALLQAQLAMLNECALDPECSPGKRRRRSAPAQAILSLLTRDEKTTS
>textile.TRINITY_DN9234_c1_g2_i2_len:955_tpm:15.06
MAMMRLCSWLLVAMLMSLTVCEVRGLPQRSASDGDEIVANIEAMQRIREDVIQLQMAAESSKRGCNGFPCMYTHLGAKAGRQALMRALLSKLRDCAHDPECSPGKRRRRSAPAQAILSLLTRDEKTTS
>marmoreus_MP.TRINITY_DN603_c0_g1_i3_Entry:noBxHit_len:1526_tpm:231.07
MATMRLCSWLLVAILMSLTVCEARGLPRRSALDGDMIAANAEASLELIREEINRLIALKAAIQLEKANESSKQGCNGFPCMYTHLGSKAGQQALKKALLDKLSECAHDPNCAPGKRRRRSATAQAVLSLLTRDGKRTS
>textile.TRINITY_DN9234_c1_g2_i4_len:981_tpm:14.04
MAMMRLCSWLLVAMLMSLTVCEARGLFQRSAPDSDEIVANIEATMEQIREDIIRLIAEMQLEMAMEPSEVGCDGFPCMYTHLSAKAGEVATKAAELNALSMCALDPECSPGKRRRRSAPAQAILSLLTRDEKTTS
>textile.TRINITY_DN9234_c1_g2_i6_len:2041_tpm:25.08
MAMMRLCSWLLVAMLMSLTVCEARGLFQRSAPDSDEIVANIEATMEQIREDIIRLIAEMQLEMAMEPSEVGCDGFPCMYTHLGAKAGQQALQQAQLEMLSECAHNPECSPGKRRRRSAPAQAILSLRTRDERTTP
>gloriamaris.TRINITY_DN2565_c0_g1_i2_Entry:noBxHit_len:557_tpm:3.38
MAMMRLCSWLLVAMLMSLTVCEARGFPQKSAPDSDEIIANIEAAIQQLRHDVNRLIAEMQLEMAMEPSEVGCDGYPCMYTHLGAKAAEVARKAAQLNALSMCALDPECAPGKRRRRSGPAQAILSLHTRAKKTTL
>textile.TRINITY_DN3731_c0_g1_i1_len:382_tpm:1.95
MMRLCSWLLVAMLMSLTMCEARGLPQRSAPDSDEIIASIEAAIQQFRHDVNRLIAEMDLMMAMEPPEAGCDGYPCMYTHLGSKAAQAAYMSAQLAALSRCAHDPHCAPGKRRRRSAPAQAILSLRKR
>14357X3.C.furvus.TRINITY_DN5571_c0_g2_i4_Entry:noBxHit_len:1140_tpm:153.20
MAMMRLCSLLVVVMLMSLTMCEVRGLPRRSVLDDAEASLEQIREGIARLITMTVAIEQEMANESSSEGCRGYPCMYTHLGSKAAKAALLKAQLALLSQCAHDPECAPGKRRRRSATAQAVLPLLTRDEKTTS
>14357X3.C.furvus.TRINITY_DN9935_c0_g1_i1_Entry:noBxHit_len:460_tpm:70.12
MAMMRLCSLLLVAMLMSLTVCEARGLPQRSELDDAEASLQQIQEEINRLITLMFTIEVEEAMDSSNEGCNGFPCMYSHLGAKAAKTALMAVQLSSLSMCANDPECAPGKRRRRSAPVQAVLSLLTR
>gloriamaris.TRINITY_DN2565_c0_g1_i1_Entry:noBxHit_len:557_tpm:34.96
MAMMRLCSWLLVAMLMSLTVCEARGFPQKSAPDSDEIIANIEAAIQQLRHDVNRLIAEMDLMMAMEPPEAGCNGFPCMYTHLGTKAARTAYMSVQLAALSRCAHDPQCAPGRRRRRSGPAQAILSLHTRAKKTTL
