# Supplementary material for: A toxin-based approach to neuropeptide and peptide hormone discovery
Source: Front Mol Neurosci. 2023 Aug 31;16:1176662. doi: 10.3389/fnmol.2023.1176662 (PMC10501145; doi:10.3389/fnmol.2023.1176662)
Supplement: Supplementary file 7 [file Data_Sheet_7.FASTA]

>14357X3.C.furvus.TRINITY_DN4643_c0_g1_i1_Entry:1888.conotoxin.O2_len:598_tpm:10665.97
MGKLTILFLVAAALLSIQVMVQGDGAHERAKAEEPQHHHAKRQDGTDGYPVDDVDMMQRIFRNPLKRQWCRVGYAYNPVLGRCTISLSRIKYPGLYEIYEETRRSQ
>UBT01799.1 conotoxin precursor superfamily O2, partial [Conus ammiralis]
MGKLTILFLVAAALLSTQIMVQGDGAHERTEAEEPQHHRAKRQDGTGGSPVDDVDMMQRIFRTPHKRQWCRPGWAYNPALGRCTISKSRIEHPGNYEYRRGRQ
>sp|W4VSF6.1|O2VC1_CONVC RecName: Full=O2 contryphan Vc1; Short=O2_Vc1; AltName: Full=Contryphan Vc1; Short=Con-Vc1; Flags: Precursor
MGKLTILFLVAAALLSTQVMVQGDGAHERTEAEEPQHHGAKRQDGTGGYPVDDVDMMQRIFRTPLKRQWCQPGYAYNPVLGICTITLSRIEHPGNYDYRRGRQ
