# Supplementary material for: A toxin-based approach to neuropeptide and peptide hormone discovery
Source: Front Mol Neurosci. 2023 Aug 31;16:1176662. doi: 10.3389/fnmol.2023.1176662 (PMC10501145; doi:10.3389/fnmol.2023.1176662)
Supplement: Supplementary file 8 [file Data_Sheet_8.FASTA]

>textileNR.TRINITY_DN1056_c0_g1_i1	len:1127	tpm:33.64
MVKREDLLKIFFVYLCLLHVSPGHPCGRNPISRFQPLTKMLGRDINSLLNLLRSSNPALYQQVQDEWRRYADCVGLVDTGYFKRSSTGTSEAPQEHLQGRGQRGMALPEAFRAANRSRRTQRLLTLMRSLAAAAASAGDVDGDAEGAAQALRL
>KAG5692481.1_hypothetical_protein_BaRGS_005027_[Batillaria_attramentaria]
MVKKEDLLKIFFIYLCLCHVAPGHPCGNNPLRRFRPLSRMLGKDVNTLLNLLKDSNPTLYRQVQAEWRLYADCVGLVDTGYFKRSDPGFFLGNRPDDKGSVDNDEDQHTAVDMRFRKMEIRRKILYNLLNARTIIDAAAAEDKRMK
>XP_025092781.1_uncharacterized_protein_LOC112563200_[Pomacea_canaliculata]
MVRKETLLKVFFIYLCFCHLVPGHPCGSNPLRRFRPLSRMLGKSIDTLLDLLRESNPALYEQVQLEWRLYAECVGLVDTGYFKRSSDDTQGRVDSEAGPLARSHDGDEGLAADDLLERVLQSWMDATSDSDRDLDSGHL
>XP_034298906.1_uncharacterized_protein_LOC105337531_isoform_X1_[Crassostrea_gigas]
MVKKKDIVKVFVIYLSLCHVCPAHPCGENPLRRLISISFKTGHPLRSVLLLLREMDGNVYKQLQVDFQRYAGCIGIVDTGYFKRSPAPDSFSKRTPQSSTGHNDGLELFKTWTNRNRTSDRLSLLLEAQNSLSNELFPFSRRLQRRIR
>XP_046337808.1_uncharacterized_protein_LOC124119366_[Haliotis_rufescens]
MVRKKDLGKVFFIYLCLFSVCPAHPCGENPLRGFMSLSRITGKNVNHLLGILRSANTDLYGRLERNWQLYANCVGMVDTGYFKRSGSAAKNAGIANQVTRILPIQVLSPDDLMYYDRSNTEDDSLL
>XP_021340602.1_uncharacterized_protein_LOC110441707_[Mizuhopecten_yessoensis]
MVKKKDLLKIFFIYICLCHPSPAHPCGNNPLRNLMFISDRTGRSIDSVLVLLRDFDIYAYEHFQYLFNNYAACIGMVDTGYFKRTSSSAHHPSQSHDDPHSQLTDMPLHDIVNFINSLSNESTKSKDKKSSRQNLLRQVLTQARHLIHDGQEFNQQEVFGNTATG
>VDI23041.1_Hypothetical_predicted_protein,_partial_[Mytilus_galloprovincialis]
MVKKKDLVKIFFIYMCLYQMVPAHPCGENPLRSIISLSSQTGQGLRFVLDKLKQMDYRVYRHLQSNFQRYAECVGMVDTGYFKRSDRHALISINPFTSLDNNDDATGYIDNSRSVDDVYKSNDDNREQTLKETQEIISKDILPMLLKRRKRR
>XP_033748413.1_uncharacterized_protein_LOC117333291_[Pecten_maximus]
MVKKKDLLKIFFIYICLCHPSPAHPCGDNPLRNLMFISERTGRSIDSVLTLLREFDIAAYKHFQFLFNNYAACVGMVDTGYFKRSGYISHPSEQTNSHDNPQAQLSDMHLHDIVNLINSINSENTKSKDKKSSRSIFLRQVLNQARHSLHNGQEFNQPEIFGNGAAE
>XP_022345939.1_uncharacterized_protein_LOC111138324_isoform_X1_[Crassostrea_virginica]
MVKKKDIVKVFVIYLSLCHVSPAHPCGENPLRTLISISFKTGHPLRSVLLALREMDGSIYKQLQVDFQRYAGCIGIVDTGYFKRSSASDMKSKRTFQSEHGYDGDLQLFKPLTSNRNKTAERLLLLEKTKQLLDSELFPFSRQLKRVLR
>XP_022345940.1_uncharacterized_protein_LOC111138324_isoform_X2_[Crassostrea_virginica]
MVKKKDIVKVFVIYLSLCHVSPAHPCGENPLRTLISISFKTGHPLRSVLLALREMDGSIYKQLQVDFQRYAGCIGIVDTGYFKRSSASDMKSKRTFQSEHGYDGDLQLFKPLTSKNKTAERLLLLEKTKQLLDSELFPFSRQLKRVLR
>XP_011440568.2_uncharacterized_protein_LOC105337531_isoform_X2_[Crassostrea_gigas]
MVKKKDIVKVFVIYLSLCHVCPAHPCGENPLRRLISISFKTGHPLRSVLLLLREMDGNVYKQLQVDFQRYAGCIGIVDTGYFKRSPAPDSFSKRTPQSSTGHNDGLELFKTWTNRNRTSDRLSLLLEAQNSLSNELFPFSRRLQRRIR
>XP_046337801.1_uncharacterized_protein_LOC124119358_[Haliotis_rufescens]
MVRKKDLGKVFFIYLCLFSVCPAHPCGENPLRGFMSLSRITGKNVNHLLGILRSANTDLYGRLERNWQLYANCVGMVDTGYFKRSGSAAKNAGIANQVTRILPIQVLSPDDLMYYDRSNAEDDSLL
>XP_045172662.1_uncharacterized_protein_LOC123534462_isoform_X1_[Mercenaria_mercenaria]
MRRSDVLKILFVCVCVCHVCPAHPCGNNPLLLVDNFAKLKGYPQDHVLSFMKDRAPNDYGKLMSELREYLECTQMVNTGYFKRSGDSQEDFHSIPSSQIDNVDKQFMRKYGETVRQLFASRQHSRDLSRNDFNLMPEINSESFDNPLVNRDDRPFIIKRLLQRKFSTSALDRNRRLQADDFIDL
>HAMN01029001.1_11_[1358_-_741]_(REVERSE_SENSE)#1
MREVVAGLALLLVATVCISPATCSAQECGDNPMKEVLQVAKRTGKTLGHVLTLLRGIDKPAYSSLAKEFRYYAACVGLVDTGYFRKRSDPAMQDNGSPIYKVQAPPLDANVEFVPDGESPASLASYRKWLENYKSALTLRPTLRSKPNYFLAALYKLHGAKS
>ELT98797.1 hypothetical protein CAPTEDRAFT_191853 [Capitella teleta]
MNIAGLLFLLGALHWSTVAAQTYGEECGANPMLKAVLVARRAGRPLRQVLEVLRRIDPPAFKELAQKFRQYAACVALVDTGYFRKRSQASPVTRSNILVTTKTPSPSVNLGFLRKFQMKLRAWLQTKAVSKWPSIIN
>ELT98795.1 hypothetical protein CAPTEDRAFT_191851 [Capitella teleta]
MAHSLQMAVALVLTYSCCCNATAAVYGEECGSNPMQQVLMVARRSGHTLTHVLEVLRKIDPPAFRTLAQKFRMYAACVGLVDTGYFKKRSSMPSLLEEPARDFHRSQSRSVLSAEDEDYLPQEFASWLKKYSSSSASENSAYGSAREFGGSVDRFGDDLLELIHDEYPKRTQPITEQEHKELLSDFSDLRPFFVWK
>CAH1802405.1 unnamed protein product [Owenia fusiformis]
MIFKFVGNWLKRTWGRGRLFFPRMSWEKLQAFIITVLCLLQCGKCTAECGENPLSTVMALAKGTGLFKAKGASTMLNGRSVRLLLNVLKQVDKGAYHALEKNFKRYAACNGVGDTGMWKRSQRTDDINIPTPEKIVLSDLNDIFKQYDTRAVSDFSIDPSAVTKSLSRDSSIWKVILNYLQNKKSQNSFKNALLKRQGMKDESLPLKRIQWLDAESY
>GINI01010495.1 TSA: Alitta virens c13882_g1_i1, transcribed RNA sequence
MRELVAGLALLLLASVCINPATCSAQECGDNPMKEVLQVAKRTGKSLGHVLTLLKGIDQPAYSSLAKEFRYYAACVGLVDTGYFRKRSDPAMHDSNIYKMQEPPLDANVEFVPDEENPSSLDNYRKWMKNYKSAAMLRQTLQEKPDYVLSALYRLRGAKS
>GDBG01034779.1 TSA: Streblospio benedicti s_237094 transcribed RNA sequence
MRVVHGIQEGRVHEHDVGARGDAHVRRAERDAXCAVLSVTSLSAVGQECGDNPMERMLLVAKKSGKELHRVLGTLKDIDSPAYSNLVQQFQHYASCVGLVDTGYFRKRSQEVLPPPETASFSGPAVKPASWNEEKNAVALNSALHDLKNLDLLLKKIQLVKEEIQRVKSGLLQVQNACNYLNCPTQKSQKRNDNNPGNVYAHLLAKYFKSLKSGDNNI
>GIKF01021606.1 TSA: Amynthas gracilis Agrac_all_17031826630_c6_g1_i1, transcribed RNA sequence
MLSVASLATLTLTFVLFTACDLSEANCGPNPVNQIQMVAQRTGKTVQYVLSVLREIDLPAFDLLAAKFRQYASCVGLMDTGFFRKRSDALPISVQDPKHQDQDRSYLPSSSLSAAAASRRDGDDGFGDGLGDLLLEAKLSKDSMDDDLNLRS
>GGRB01003132.1 TSA: Lumbricus castaneus lumbricus_castaneus_transcriptome_3132, transcribed RNA sequence
MEMLSRLFLLVAVITWSTFVDSKECGNNPMNPIQTVAQRTGKTVEHVLSVLRDIDGAAFETLSRRFRVYASCVGAADTAYFRRRRQPPPPTTTRMISDLTSAAEEEVEEGSRQWRRRWEEPVVDDDDRVERMESWMHVGRSNIDDQV
>GBIL01092928.1 TSA: Glossoscolex paulistus comp709045_c0_seq1 transcribed RNA sequence
MRITVLLLTTVVLATEFNEAVANGFCGQNPISPIKKLAKKTGKTLHQILSLLKDIDAPAFDVLSDKSRQYASCVGLIDTGFYRKRSPSSSAVGLGRRRRSYSPTVENEDVTSSVALLERENDKYFLRISKSRFRKNVLKAD

>GBCZ01041960.1_4_[294_-_1]_(REVERSE_SENSE)#1
MKSTSCLLRSVVAVALTLLVVMAGSSSSSLAPRNTRHYAGSLPPGVEVTFFLQVCQVCGEFYGTEYSSNCVHDKTFVTFAKCFVAVLFFQAEAG
>KOF87272.1 hypothetical protein OCBIM_22017144mg [Octopus bimaculoides]
MMMSLPRVAIIALICTLMCSYGSSMTLEEIRRSIPKGATLYSYAGTCEACGEFYGSSYTYRCLTDKTFETYHKCNIAVNEKRK
>OWF53087.1 hypothetical protein KP79_PYT00509 [Mizuhopecten yessoensis]
MARVTCLLLLGCLLSCCMANTLESLVRRNTPKGHTFSAFVEICESCGEYFGNSLSYRCIMDRSLTTFRQCNTAVVSVNRRR
>KAH3886336.1 hypothetical protein DPMN_010341 [Dreissena polymorpha]
MELKLISFLLIAVLCVTSYKAAPSATSTFESYVRRNVPSGFTMSAFVETCESCGVLYGKDITYECLSDRSMKTFKGCFIAVNNK
>GGMZ01042581.1 TSA: Phylliroe bucephala Phylliroe_bucephala_comp29282_c0_seq1 transcribed RNA sequence
MMPFLTQLIRVCQLLVLLLSLVTLWSEHTQTASVRQPRHYAGSLPEGVDVKVYLQVCQLCGEFYGTKYSSSCVHDKTFQTFALCYGSMRR
>GBXC01051597.1 TSA: Limacina retroversa c41096_g1_i4 transcribed RNA sequence
MKMNGLLAQLVMTLTLMLVMAGRASSRNIRVNRHYAGELPEGIAPRLFLETCQLCGEFFGTEYSSSCVHDKSFDTFQKCFMAVQLR
>GHAD01338862.1 TSA: Bradybaena similaris TRINITY_DN140534_c0_g1_i1, transcribed RNA sequence
MRVASVLAPVIALSVLVATVASMPAPGRVTQRSAKHYAGELPPGYSVALFLQICQICGQFYGTQHSSSCVHDKSFHTFALCLSSVENR
>GFLU01051643.1 TSA: Cepaea nemoralis c332787_g1_i1 transcribed RNA sequence
MKPTRVRILLLLIVLLVTLMCAVSAQSRFSMRPARHYAGELPPGITATHYLRVCELCGQFFGSEHSANCVYDKTFHTFAQCFRSVENR
>GGCA01165279.1 TSA: Melibe leonina comp64033_c0_seq2 transcribed RNA sequence
MGIRPLMAAYQMMVLVVLVLVLVVCVDHSQSASVRTNRHYAGRIPSGLDVTTFLEICQMCGEFYGTYYSSHCVHDKSFQTFALCARSVQDRR
>HBUC01068845.1 TSA: Candidula unifasciata, CuniRNA68860, transcribed RNA sequence
MSRVAAEFIIISVLAALVSGVSVERRLLSRSARHYAGELPQGYSVELFLQICQICGQFYGMDHSSSCVHDKSFRTFAMCLSSVENR
>GESV01159875.1 TSA: Clione limacina DN156947_c1_g1_i1 transcribed RNA sequence
MESYSLSVQFHRKMIAVFLVIAVAMVTSSSSSPVSRVKRHYAGKLPLGVNIKDFLITCQVCGEFYGTEYSSRCVHDKTFETFVKCLSAMR
>GFLU01009405.1 TSA: Cepaea nemoralis c162918_g1_i1 transcribed RNA sequence
MRSQFSKMRVSSITAQVIILSVLAAVVSGVFVQRTPARRSIRHYAGVLPQGYNVALFLQICQICGQFYGMDQSSSCVHDKTFRTFAMCLSSVENR
>HBUC01218720.1 TSA: Candidula unifasciata, CuniRNA218749, transcribed RNA sequence
MRSRRMSLLHMLLALLVLVMCAMAVNGMVSPRYRRHYAGELPPGYSVTQYLEVCQLCGQFFGTQHSADCVHDKSFRTFALCLSSVASR
>GBRW01058434.1 TSA: Elysia cornigera Eco041971_seq1 transcribed RNA sequence
MRCCSIPVALTLLLVLVITCWTGVHSASVRRHYAGRLPEGVEVRQFLRICQICGEFYGLQYSSDCVYDKSFQTFSMCYTAVVRR
>GHAD01248382.1 TSA: Bradybaena similaris TRINITY_DN133038_c1_g1_i1, transcribed RNA sequence
MRTTRVCVLQLLLALLVLVMCAMSVQAGISQRSRLPHYAGELPPGYRVTHYLEVCQLCGQFFGTDKSADCVHDKTFRTFALCLSAVENR
>GELE01084074.1 TSA: Crepidula navicella comp157100_c0_seq1 transcribed RNA sequence
MKVLAVLAVSLVSLVMWPTPSTAIKHYAGELPTGYDVTFYLHICSVCGEFYGGSVERNCIMDKTFETFNNCIAAILQKRRK
>GGNX01058431.1 TSA: Semisulcospira coreana control_1_(paired)_trimmed_(paired)_contig_31377 transcribed RNA sequence
MKAAGALMVVMAAVVLLVGQSAAMKHYAGKLPNNVDVQRYLEICRVCGQFYGGAMERSCLMDKTFETFDGCEAAILNRK
>GAGS01048172.1 TSA: Bithynia siamensis goniomphalos CL19091.Contig2_H1 transcribed RNA sequence
MLAGLLVAMVAGSLIVSSQASSVRHYAGAIPTNRDVQHFLMVCSVCGTWYGGSMERNCIMDKTFETFNNCESAIMEPLRRK
>GEIE01017690.1 TSA: Sepia pharaonis Unigene3633_All transcribed RNA sequence
MVMTMHKVTSLLLICCLLCGLGHGMSMEEMTKSIPKGVSLLTYAGICEACGEFYGNTFTYRCLTDKSFETYRKCNIAVTQKRK
>GJGG01190480.1 TSA: Enteroctopus megalocyathus TRINITY_DN22316_c4_g2_i1, transcribed RNA sequence
MTMMMMMSLPRVTVIALICTLMCSYGRSMTLDEIRRSIPKGATLYSYAGTCEACGEFYGSSYTYRCLTDKTFETYHKCNIAVNEKRK
>GFNE01002363.1 TSA: Idiosepius notoides comp2982_c0_seq1 transcribed RNA sequence
MMMKMQKFTSLLLICSLLCGLGQTMSMEEMTKSIPKGVSLLTYAGICEACGEFYGNTFTFRCLTDKSFETYRKCNIAVTQKRK
>SRR11184202.L.rubellus.clitellum.TRINITY_DN20737_c0_g1_i1	Entry:noBxHit	len:401	tpm:9.54
MKIILPLFASLLLFSSIVTAFHGPLVAKRYEWTLEGICDACQNFYGVPKNECLENRNDAFNLCAIFVTFL

>XP_025084112.1 uncharacterized protein LOC112558117 [Pomacea canaliculata]
MCPEVAMDRVTVLLLLLAMLHAASATSTANRTAASLLQLLLADGEGDSPAAPPFQPAPDATTSGCPLHHPDCSPDGDLPAHPREGQTHDLQAPLPASEDEVLIYGIPVKDIPPHLIPAALRKERLLYLSNLPDDVPRLRDGLDAAAFCFTQDCVEMMKEFDQWQREHGYGTPGGRWG
>XP_033732818.1 uncharacterized protein LOC117322159 [Pecten maximus]
MSSFTEEKEMTHVAAFLLCLFVTSVDSRAVSPHLWNLNGHAHVHLSSQPGDQVHKPSTSVDNAPRPLQTYLPIHKGDTIWMDVVLDGIHMDAIPEVFIPMAVLRERKSLSSSVSSRRARDTSVTTYCATPECMHLMLEYEHWRNEHGYPDTYGRWG
>XP_045210103.1 uncharacterized protein LOC123561658 [Mercenaria mercenaria]
MKLTLTMISALFCYQFTTALSLPLIEDNETQNSNDQDQQTHASQTSINTDTSLKSLIDSESEVYVDIGYSETTEKMNNSKSKLENKSNETEDDPLAGICQTPECIQQLQEYMKWRQDNGYPVPSGRWGK
>XP_045210102.1 uncharacterized protein LOC123561657 [Mercenaria mercenaria]
MQIQVAVLLSILLGMFDGAPLHPEESETSDSNYLQKNFIDGIEESKLPKKYRDTAMMCDVFRKLSALRSGAGLTTIAGVDSDSSEFTDTDPQQRTALVEHVKELLKELTLDAGTDSENVDDGEQAVRSERVKRNNGNGIPQELLQVLQGVCVTDECLQVVREYFEWRRQNGYPVYTGVSELGK
>XP_009059183.1 hypothetical protein LOTGIDRAFT_164412 [Lottia gigantea]
MDSKYFIWCYSLYLLIYLTSLCPKLSGKHVYRRPEDNYGNEEPRYVGQEAIKTLVVHELFERSIMDSESKEETTKKPLMARIGTFCETQECVEKMSEYEKFLKDHDYGVISGRLG
>GGGO01141680.1 TSA: Mimachlamys varia TRINITY_DN35145_c0_g1_i3 transcribed RNA sequence
MLTGKEMAGVAVLVICVFVTLVNSRAVSHHSNGHVHMSSHQSINSHVESGQSDQAPVPLHTYHPLHKGDTIWMNVMLDGIHMDDLPEVYLPMAVLRERKSSLSRAVSRRARDTAVYCATAECVQLMAEYELWRQQHGYPDSSGRWG
>GIUB01100843.1 TSA: Sinotaia purificata comp244148_c0_seq1, transcribed RNA sequence
MGLSAFRFHIGILCMATCYGRVQNITPSLGEDLDTQPETSQALTEDLNTGPETTPALKDNLNLALHPIVPGAIQEALSSENGEDMMVDGVPLSELPPHLVPAALLSERMQGATHPLQPVQMRELLDTTAYCTTEECVLLMQEYEQWLIDNGYGTVAGRWG
>GEXI01026027.1 TSA: Scapharca broughtonii comp61703_c0 transcribed RNA sequence
GVWKEVILDGVHMNKLPERFLPVAVIQEERKSTQGRNNPPIMKRSGMVATYCHTEECVKLMQEYEAWRKSNGYPASEGGRWG
>GHPE01002521.1 TSA: Littorina saxatilis TR110338-c0_g1_i1-m.54832, transcribed RNA sequence
MKLQTLFLTLTCLWLSGTGKAVPSPATRSSVWKTLLQPSPGHSASLPQPPEKSQPPDMFHPFQPLDILQTNNFDLAQKLLPVGLVSSIDGIPMEKLPRTFWKAAVLSAEIFGSRGGVGGLSILPAPPEKGEEEEGESMEQDDMGASAYCTTDECVQMMKEYEEWRAQNGYGTVGGRWG
>GFWJ01024044.1 TSA: Crepidula atrasolea TRINITY_DN163945_c0_g2_i1 transcribed RNA sequence
LTETTLDDATETVPDDATETVSDDRTEAVSDDATETVPDDVAASAPADATETVSDDAAATVSDDATGTELDGTETALDTTSYCETAECVQMMQEYEEWRKANGYGTVGGRWG
>GGAF01011794.1 TSA: Pecten maximus Contig_22891, transcribed RNA sequence
MTHVAAFLLCLFVTSVDSRAVSPHLWNLNGHAHVHLSSQPGDQVHKPSTSVDNAPRPLQTYLPIHKGDTIWMDVVLDGIHMDAIPEVFIPMAVLRERKSLSSSVSSRRARDTSVTTYCATPECMHLMLEYEHWRNEHGYPDTYGRWG
>GHAL01053250.1 TSA: Physella acuta isolate A TRINITY_DN53572_c1_g2_i10, transcribed RNA sequence
MQAPLQAHRVLALAAYTLMFFLLNCDASLTHRRVVNTRIDFQKDNSQQANHHKIFPYLQEGISDKSKGQDIVRQEVDIWSRLIKEIRFDASRDRGARTRWRRDLISSFCNTEQCKDALEAFLKWKAQNGYGDPSDRWG
>JI281100.1 TSA: Meretrix meretrix Contig23621.Meme mRNA sequence
MILSARLKLLQQTNPKSVIRLIHKNSQSMTISTIQKYRTNIKDWLDTLKSEIHEDDGNLIDSDSEPAERKERVRRNNGSNFPPELSQLLEGVCLTDACLQVLKDYLEWRKKNGYPVFTGVTEIGK
>ELT87057.1_hypothetical_protein_CAPTEDRAFT_197833_[Capitella_teleta] (PAIR 2) unknown
MRPVLLFLLPLIIAAIFPPAETTNDVTEGYLDTKDEATVPTASIMPLIDGVPIDLIPDEFLRLLLLGINSELEDFDFHTNYCTTSACREILEEYEKWREENGYGKSEIRYISVVG
>GGGS01134359.1 TSA: Spirobranchus lamarcki comp366311_c0_seq1, transcribed RNA sequence
MAPVYTSLLLLVVVVTIHAVPHPDLFPQKEKDTQDATTTKAPSQAEQQEPMRDGIPVRQIPAEFLHLLLGRLGASTSSCTTAECQAEMDAYEQWREENGLGKSEIRW
>HBVW01073209.1 TSA: Romanchella perrieri, TRINITY_DN65261_c0_g1_i1, transcribed RNA sequence
EFNIDSRNDVDYVTAALPELRYNKETPLDSNGDDFYKLLLTGERAARWSCTTQECRQEMEAYEQWREENGFGKSEIRW
>GIMB01006712.1 TSA: Lumbricus rubellus isolate Wales strain comp13996_c0_seq3, transcribed RNA sequence
MNIILARFNDILEEYKRWRMESSSNNGGGGGRQKRSVSEESTAPVQPPVDDKSGNKNVTSGQKSDTSSSSSPKEGARFAPEATSSSSKRMRLVIRARRQADPGLPFKMPAKLTPEMQAVLEGYLAWREKNGYGKMSGRWG
>GGRB01048486.1 TSA: Lumbricus castaneus lumbricus_castaneus_transcriptome_48487, transcribed RNA sequence
MNIILARFNDILEEYKRWRMESSSSNGGARQKRSVSEESSVPVQPPVDDKNGNKNVTSGEKSDTSSSPKEGARFAPEATSSSSSSMRMRSVIRARRQADPGLPFKMPAKLTPEMQAVLEGYLAWREKNGYGKMSGRWG
>CAH1775045.1 unnamed protein product, partial [Owenia fusiformis]
YFQNKVFLLHLAIVTSLCVIGNGAPTASAKPVSVTKSISVTTDEPIKEYTKDDKAKGEPASPLQSAYFAEIQKSMRALPNENNIKLAMGYCFLRQCSHLLKCSNMILGYEIWKAQNIRPVTLLTSVGPLTAYCSNGDCSTVIEDYERWREENGYGVDGGRWG

>XP_005095677.1_uncharacterized_protein_LOC101858621_[Aplysia_californica] (PAIR 3), unk
MVRSTVLVAGSLVLVLSLVHLQVTDASDIDDVTRLLMQIDNVLAKFRGKRGCIGYMCSYSHMSSSAGSKAVHNSLMKFLYNCAKDPHCSPGKRKRRSVSETDTPLWSMLRNRDLETFLRRRDIKSLLSGSSSLNKAPS
>XP_033752434.1 uncharacterized protein LOC117336157 [Pecten maximus]
MDRVMSVKVTEILTISLFLLLTLRVTLAYPFGLQNFVVPKEPAADDQSEYWNELLEDRGPSVPVKRGCVGFPCVYTHMAERAGRASIERYIAKLIEDCMNDDHCNPGKRKRRSLLKQINQRR
>XP_021365450.1 uncharacterized protein LOC110458175 [Mizuhopecten yessoensis]
MDRVMSVKVTEILTISLFLLLTLRVTLAYPFGLHNFVVPKEPAVEDQNEYWNELLDDQGTNVPVKRGCVGFPCVYTHMAERAGRASIERYIAKLIEDCMNDDHCNPGKRRRRSLKNQLRQRRSSTW
>XP_046326067.1 uncharacterized protein LOC124110742 [Haliotis rufescens]
MASNAIRQLCCFIGIFLSTLSAVTPRPPSTDTATDTFSLPIRSFENQAKRSCDGFPCMYSHLGAKAGRQALMRTLMSIIDDCAVDPSCSPGRRRRKRMVMDSVRRLFLKEYVTSL
>XP_022300392.1 uncharacterized protein LOC111108658 [Crassostrea virginica]
MPVNYSYIIFFLTLVVCTLISLTISFPLDELEVIEAPDDWTFSENSDDIIKRDCAGFPCMYTHMAEKAGRASLFRALARIIDDCAADPRCNPGRRKRSVLRMLRK
>XP_041366272.1 uncharacterized protein LOC121381164 [Gigantopelta aegis]
MTNLNVIICIFSFFSCVFLLCTCYPLDADENGNFFPRDFSLLAENKVFHRKRGCDGFPCMYSHLGAKAGRKAMMRTLMTIIDDCAHDVMCSPGKRRRKRNAIKILRRHFGWAYLKDH
>XP_011438664.1 uncharacterized protein LOC105336165 [Crassostrea gigas]
MSVNYSYILFLLTIFICTIISLTVAFPLDELEVIQAPEEWSISENSDDLIKRDCAGFPCMYTHMAEKAGRASLFRALARIIDDCAADPRCNPGRRKRSVLRMLRK
>XP_046583153.1 uncharacterized protein LOC124290486 [Haliotis rubra]
MASNDVRQLCCFIGIFLCTLSAVMSHPPSSAGATDTFSLPRRSFEKQAYDTRSEAKRSCDGFPCMYSHLGAKAGRQALMRTLMSIIDDCAVDPSCSPGRRRRKRMVMNSVRRLFFEGVCHKSLT
>KAH3870770.1 hypothetical protein DPMN_033960 [Dreissena polymorpha]
MQSRLTVVIAALCMLLLQHTKHVVGSGMDTGRLDSRDQEETDAHSVLPSLIVNAFKSYKRACNGFPCMYSHLGTKAGRASLYKILASFIDDCFSDPACNPGRRKRLAPSQFTGQLLNIPISELVRWRMRNME
>HAMN01041586.1_5_[661_-_1326]#1
MNLLPSMCSLAVLTIFILGGLLQTYGYPIDSDSEDRYEFEQRLSPPELSSSYGYESLPDDWSSDMSLPEKRGPCHGTACLYSHIGTKAGHSSLRRLKLTLLRDCLDDPLCFTPGRKKRSLHTATRTNFLKSILKNKLSSTYWQLP
>GDAF01035967.1 TSA: Perinereis aibuhitensis comp41356_c0_seq1 transcribed RNA sequence
MNTCLAWFSLTLITLFGGLLHTYAYPIDNEEESSYEDDFRLSIPELSSLFEYDNEFSSDWPSPSKPLPEKRGPCHGTACVYSHIGAKAGHSSLRRLKLTLLRECIDDPLCFSPGRRK
>Alitta virens genome assembly, contig: atg000332l_1, whole genome shotgun sequence
MNLLPGWFSLTIITLLGGLLHTYAYPTDNE-ESNYEIDTHLTVPDLSSLFEYENIPAEWPSPKTLPEKRGPCHGTACVYSHIGAKAGHSSLRRLKLTLLRECIDDPLCFAAGKTLR

>C.rolani.NR.TRINITY_DN10832_c0_g1_i1_3_[112_-_582]#1
MSNIFVLVVVFSVLVVHSEHAAGFMEPMEGGLQRVMRRAEMTSSLDDYPVEDVDLLQPLFRTPLKRQWCRRGMAYNPALGTCTFSVAAMRGRGRKYRRH
>C.rolani.NR.TRINITY_DN11383_c0_g1_i1_6_[372_-_767]#1
MVRAALSLLLLATLAVLVIAHERAEAEEPQHHRAKRQDDMAAVDDYPLDDVDMMQRIFRTPLKRQWCRSGMSFNPVLGTCTLSLAALRGRGRSFRGV
>XP_005089801.1_uncharacterized_protein_LOC101860216_[Aplysia_californica] (PAIR 6), unk
MGSGSRLVCLLLLSMLALAAVSASSLDQTRSRRSLQAADSSDDMLADDWAASVPTDDLLMRLGEGREKRGWCRPNMTFNSILGRCTYVYSKLKGGRGKRGWCRPDMIFNPILGRCTFTYAAIRNRGRG
>GESV01045732.1 TSA: Clione limacina DN160442_c0_g1_i1 transcribed RNA sequence
MSSAILMLFVIIGTAAALSLKRNQALQPLRRLTRSSQDGSDMSQSLLPDTLLRPAIEKRFWCPSSMAYNPVVDRCIYTYREVKAGRGKRGWCPRDLIFNPITQRCTYSFAAVRNRYN
>GFWJ01281649.1 TSA: Crepidula atrasolea TRINITY_DN238568_c0_g40_i1 transcribed RNA sequence
MSKSLAFFLLFAAVTVLVVEHARAETEDRHQQRMRRRRDSSWEGSYPLEDVDLMQRIFRTPLKRQWCRAGMSYNPVLGSCSLSLAAMRGRGRGFRGV
>GIOD01079070.1 TSA: Atlanta ariejansseni TRINITY_DN3802_c0_g1_i4, transcribed RNA sequence
MSRTIFILALTAVAALLIEAAMSADATRRRAERSSGLGDYPLEDVDLLQQVFRTPLKRQWCRSGMSYNPVLGGCTLSLAAMRGRPRRYRRDVSDLMASDIMDA
>GIUV01026575.1 TSA: Crassostrea gigas CGG_contig_24054, transcribed RNA sequence
MNNFSLVFCLAACFFLMTDFVMATVAYDSDSGDIDIDEYMDELLRARTPEKRGWCRPGFTMNPVLNRCVPTMRSLIKGRNYNRFRRFGK
>GGVW01021427.1 TSA: Rapana venosa i1_LQ_c22859/f1p0/1349 transcribed RNA sequence
MSKIFVIFVVFFAVAVFVEQAAGARDQQRQEQKQEEAEAGRGRFRRQVMTSTLGDYPLEDVNLLQPLFRTPLKRQWCRRGMAYNPALGTCTFSVAAMRGRGRNNRRH
>HACG01055993.1 TSA: Arion vulgaris, contig comp43672_c0_seq1, transcribed RNA sequence
MLSLIKITTTILLLCTIHAGIFAEVQLDANYDRNLDRRYIGDNGLSNVGNEDGSYVHRNLIDMLLARPNKRQWCRKGMIYNHILGSCTLSLTALKGLAKSY
>GBZZ01016180.1 TSA: Pomacea canaliculata PCAN01016183 transcribed RNA sequence
MHSITVSKTYLCAILSVGLFLLAVFAQQSQADDSLRRSKRQDLSVGMSGEDYPLDDRELLQQIFRTPIKRQWCRTGMAYNPVLGTCIPSLATIRGRDRDFRV
>HAMO01015303.1 TSA: Platynereis dumerilii comp2226154_c0_seq2 transcribed RNA sequence
MKNIILTLFAALLVCLLLCGRTACGVIKRDTESIPYDFIEENEALREEEPQFGDLALPTKRHLCRKYFIYNPVKGTCMPTLMAFRSMRSKSLRSFPNPQAWAHFG
>ELU17817.1 hypothetical protein CAPTEDRAFT_221947 [Capitella teleta]
MCNADAMRQTTLLGKGMLLDDEEFPPAPQMESKDMMAALLAGWSSNQDDEYQRMNPRTEGDGIQRSKRYFCRKFFVYNPVRGRCQPTPQRRLLRYSDWVHLRRLWQGGGVMQDWNSEWAANSRKVSKITGRKQVVNVEGSLSAASELIIMRSASGVDLGPLLFNSPPYFTHLMCGSVRKRMNSNCNATV
>GJHO01030181.1 TSA: Arenicola marina Am3v1_T9522_c0_g1_i1, transcribed RNA sequence
MTLTLMLLIITVHQVTSLYVRGAGSDLSPFDRAEDRDTFDSYELENDPYPFQEHQALLNAENTRELLSMLKRGDEEALEGSHVMQKRHFCRRNFIYNPVRGRCQPTLRALRKGRAVRRRI
>GHDM01101914.1 TSA: Paraescarpia echinospica isolate Haima2016 Pec_DN88199C0G1I1, transcribed RNA sequence
MTAMAHVLCPLGVCFLLLAVCVAHGTSKPKYDEAFPQYNGDSTLQLRGDEQSLPPVVPLLTAQKRYFCRKFFVYNPVRGRCQPTVMVRRVLIRPNSLCNDFSKSVK
>GFPL01023056.1 TSA: Pygospio elegans TR48841-c0_g1_i2 transcribed RNA sequence
MATFVNVGTMLVVIICSFIVHEATSAPSYLSDDQLERLAADEALNIDLAGNDFLEEPYGVAGEALKRGGEPDSQHLVAQKRHLCRNFFIYNPVKGRCMPTLLGIRGMMRRQFTPLHGRPGMERVSRGDRFLTTSSRERLWAALNYRG
>GINI01011046.1 TSA: Alitta virens c14478_g1_i1, transcribed RNA sequence
MKNVIVTLFAALLVCLLLCGRTACGVIKRDTESVPYEFIEENQALEEEEPQFGDLDLPTKRHLCRRYFIYNPVKGRCMPTLMAFRAMRSKSLRSFPNPQAWAHFG
>GIWA01140107.1 TSA: Lumbriculus variegatus TRINITY_DN22135_c0_g1_i1, transcribed RNA sequence
MMGNGRRWLLISTLTCSGLVYAFQLASCLSLHEWPIISRQPTDEGERSAGGYPDPGDTSDEGGTGGHDDRLADIRPHLTRHHPHPLSDGDADTAAAAGRADDATENVGDNREQLYGAPFVSKRYLCRQSFVYNPVSGRCQPSLSALRKGRAVLQQQTRPS
>GIKG01035015.1 TSA: Eisenia fetida Ef_all_aao_16012018_46008_c1_g1_i1, transcribed RNA sequence
MNERVASKCFIVAVVAMTIVATSSSSVRVPSYPRLPVAWEDDLQAVDDANVNYMYIGQPASSSSSSSDSTFDAFNDRPIVRDNDGGSLLLTKRYLCSRQNFIYNPVSGRCQPTLLGMRKGRSKFNWMHGKRVPGD
>GDBG01118057.1 TSA: Streblospio benedicti s_344069 transcribed RNA sequence
MAVTCTNVLLALSIICAIFATQVASFYVKEGALPQENFNPLEFDGNFGELPLEMPSSKRSQPEYFKAEKRYLCRHNFVYNPVRGRCIPTLMALRKGRRERSALNV
>GALF01014038.1 TSA: Enchytraeus crypticus contig16416 transcribed RNA sequence
MKFSSILVFISCTLYELQISDSMALQPDIGKDYPSDELSLAGDSGDYFVHRHISGFPQHKPHKRLPGYMEVLARHGGFDLLPVKRSLPVKEKATWKRDSQAGGRILLGLRPGEGTNGPGSRQKLVSSGAPSKRYLCKQSFIYNPVSGRCQPSLSAFRQMVSGRSR
>GIKI01024065.1 TSA: Lumbricus rubellus evgLrubB1_AllT_Tv1_090816_97466_c4_g1_i2, transcribed RNA sequence
MFTERRPINVWRIFGLIYVLQTTLSFEINPMTKNVEASDMYHSRSTDPQKDGELVNDSDWVDSPPKVASQEPSYHHRESELLVQQGKQVNPMSDYVDDFEVLGEQPVMVAKRYLCRQSFVYNPVSGRCQPSLSALRKGRASRPVIDWRQNRH
>GIKF01010202.1 TSA: Amynthas gracilis Agrac_all_17031822365_c3_g6_i1, transcribed RNA sequence
MKKTRNSCASVCTVAVLLLSVVVFAFVTTTADAAAAASLDANENARSSLPDARMSRDQSMSAIDDLQPISDGQGGYLDADDAMILRGQGQKVKRYLCRQSFVFNPVSGRCQPSLAALRKGRSTKK
