# Supplementary material for: A toxin-based approach to neuropeptide and peptide hormone discovery
Source: Front Mol Neurosci. 2023 Aug 31;16:1176662. doi: 10.3389/fnmol.2023.1176662 (PMC10501145; doi:10.3389/fnmol.2023.1176662)
Supplement: Supplementary file 9 [file Data_Sheet_9.FASTA]

>CAF1000162.1 unnamed protein product [Brachionus calyciflorus]
MKIQTVTIIILFCIAIDGTLSHTHPECGESPWLKYKVLATKIGWEWGQLIRFMRTETTMEYNLLLKQVKEYADCIALSNIPL
>RNA44495.1 hypothetical protein BpHYR1_019884 [Brachionus plicatilis]
MKYWIFLALVLLILTSDLTVGYHHPECGESPAIKYKTLAARIGWEWLELIKFMRNETPKEYDLLLNSVKQFADCITMSNIPLKK
>RNA38265.1 hypothetical protein BpHYR1_030566 [Brachionus plicatilis]
MVLNSKNKICVFFIMVMITVISKAKVNSLSFHPECGESPVYKYKELANAIGWDINQLIRFMRAEKKEDYEKLIRAVKLYADCVALSQIPIK

>KAG5448219.1 hypothetical protein CSKR_105721 [Clonorchis sinensis]
MQFSFLIVTTSLISCIATASANVHCGRNPMSVFKRLVFEESNGTIDPKFALGQLEIREPRTYTRLLKSHRDWLLCIQKTETGYFKREAFGSSQRTPTIQMRIDGKFEDDQ
>GAA55855.1 hypothetical protein CLF_109187 [Clonorchis sinensis]
MQFSFLIVTTSLISCIATASANVHCGRNPMSVFKRLVFEESNGTIDPKFALGQLEIREPRTYTRLLKSHRDWLLCIQKTETGYFKREAFGSSQRTPTIQMRIDGKFEDDQ
>TGZ61794.1 hypothetical protein CRM22_007798 [Opisthorchis felineus]
MQFSFLIVTASLLSCIVGTSANVHCGRNPMSVFKRLVFEESNGTIDPKFALGQLEIREPRTYTRLLKSHRDWLLCIQKTETGYFKREAFDSSQITPKSQMRIDGEFEDDQ
>OON22754.1 hypothetical protein X801_01348 [Opisthorchis viverrini]
MQFSFLIVTAGLLSCIVNTSANVHCGRNPMGVFKRLVFEESNGTIDPKFALGQLEIREPRTYTRLLKSHRDWLLCIQKTETGYFKRAAFDSSQRTPTSIYGTFEND
>XP_009171979.1 hypothetical protein T265_08028 [Opisthorchis viverrini]
MMQFSFLIVTAGLLSCIVNTSANVHCGRNPMGVFKRLVFEESNGTIDPKFALGQLEIREPRTYTRLLKSHRDWLLCIQKTETGYFKRAAFDSSQRTPTSIYGTFEND
>KER24291.1 hypothetical protein T265_08028 [Opisthorchis viverrini]
MMQFSFLIVTAGLLSCIVNTSANVHCGRNPMGVFKRLVFEESNGTIDPKFALGQLEIREPRTYTRLLKSHRDWLLCIQKTETGYFKRAAFDSSQRTPTSIYGTFEND
>THD28014.1 hypothetical protein D915_001080 [Fasciola hepatica]
MIGPILLFGLIFVSCNTDALIKATRVCGTDPIWLFKVAVNKASNGVITASYAMEQLQKTQPHDFYQLMTRYRQWLRCMQRMETGYFKRSGAYVNFWEPISTEPEISDPVDNILSNEGF
>KAF8569045.1 hypothetical protein P879_03517 [Paragonimus westermani]
MSVLTVYVILRCTGIHTDGLCGTDPIGVFKKYIHVNTNGVIDPDYALAQLRKNQPQNFIKLMTNHRFWLTCMKNSDTGYFKRSHWKSNAVDKSTEIDDTSQFSTKYPLISTAYYPQSEPVRYAIQTGYKQPLGAEN
>AHD24753.1 X1.C.A4.1, partial [Schmidtea mediterranea]
MSHFVSIFISIIVTSLFDYSTSIPACGINPLRIFENEVLSRGGGKVSFDQALEYLKVQNPSSYNELNQITMRWILCNRRSEGGK

>OQV23268.1 hypothetical protein BV898_02720 [Hypsibius exemplaris]
MCLVVASVVLCGLVASKEMADGCGMNPLLALVAVADKTGQTVENLMGKFSSDKIAFREFVTLLGRYESCIRVGSGTRYRRSLYAAS
>GAV04599.1 hypothetical protein RvY_14861 [Ramazzottius varieornatus]
MLNRLVFLTLLLAGVLVAKEMADGCGMNPLMALVAVADKTNQSVENLMGKFSADKMAFREFVMLLGRYESCIRVGSGTRYRKRSPEQQVADLIGLL
>XP_042220147.1 uncharacterized protein LOC121864977 [Homarus americanus]
MWTSTANTTPATVMDRVWCVLWVGVVTVAGTGGRVMPLLQELEASDGCGPNPLTVVVAAGNDLGHLEAVEVMAVLESDPETWGEFLALIHAYDDCVRTGQLRFKRMAPPPLRRSASLAGPAALRLHNASKSTSSDLSAQPRSSFSQQHLLYRLLQHQDPPSRSLDHHRHIQA
>GFR33632.1 uncharacterized protein TNCT_10001 [Trichonephila clavata]
MQFPKFLTLLLLIGTSLAAKMVHSSSIFQRMERSHGCGPNPILNIVKELSIKHQMKAEDALELLDRDDIRDKVIKIMIAFEDCIRTADGMRYRKSQQSELMDSYDSIYKKISEILHQKRELAENKLSFFSQNLFRASPNNF
>CAH0100249.1 unnamed protein product [Daphnia galeata]
MGYVDGHHTTGIFRSKSNVVSNHMLNKEMFAVVVSIHVVLLALAVVGLPAHHQLEARQSSDGCGPNPLVAVISYAREFADFSPHQLMRFIESDSRAGSQLRSLLRMYDDCVRTGDGTRYKKNGSNTLEMMYHDDPDSDPSSKSPTFRMTTNGKPQHSLEQANQSLLRALASHRLL
>GFU58253.1 hypothetical protein TNCV_2886411 [Trichonephila clavipes]
MERSHGCGPNPLLEIVNELILKHQMKAEDILQLLDQDDIRNEVLAVVMAFEDCIRTADGQRYRRNQQSELLDSYDSIYKKISEILQQKRELAENKLSFFSQNLFRASPNNF
>EFX71890.1 hypothetical protein DAPPUDRAFT_308661 [Daphnia pulex]
MFAVLVSIHVVLLALAVAGLPAHHQLEARQSSDGCGPNPLVAVISYAREFADFSPHQLMRFIESDTRAGSQLRSLLRTYDDCVRTGDGTRYKKSGSALEMMDDVESDMGKSPFRMLAGNNNKSQQQQHSLQQANQSLLRALASHRLL
>XP_032785558.1 uncharacterized protein LOC116923189 [Daphnia magna]
MFAVVVSIHAMLLVLSVAGLPAHHQVEARQSSDGCGPNPLVAVISYAREFADFSPYQLMRFIESDTKAGSQLRSLLRTYDDCVRTGDGARYKKSSSVADMMFNDDADLVSDPNKPVPRMIGVNKQRSLQQANQSLLRALASHRLL
>GFU20867.1 hypothetical protein NPIL_388501 [Nephila pilipes]
MLFPKFLTLLLLFGGSLSEGIVHPSSIEGSHGCGPHPALEIIKSIMDKHRLTLKEVLKIIEKDEDVQQEVSALIGWFDNCMRLDGIRYRRSQQTEVIDTYDSIYKKISEILKEKREFAENKLSFISQNLFKNSPKDF
>GBM70423.1 hypothetical protein AVEN_38128-1 [Araneus ventricosus]
MYFSNFSALVLLFGTLLSEGKVHSSNIYHQIEIRSHGCGRHPLFHILKETTADGNITPEQVLEILYQNESIREDVIEMLKLYDDCIRTADGMRYRKSQRSELSEAYAEFYRKVSEALQ
>GBM70418.1 hypothetical protein AVEN_38125-1 [Araneus ventricosus]
MYFSNFFALIILFGALLSEGKVLSSNIYHRIDVRSHGCGRTPPLYEILKATTADGKITLDRVLEILEQDKSINEKVIEMMKKYDECMRTGDGIRDRKSQRSELSEAYASLYKKVSEALQ
>GBN22209.1 hypothetical protein AVEN_152561-1 [Araneus ventricosus]
MYFSNFFALMILFGALLSEGKVLSSNMYHRIDVRSHGCRRAPPLYEILVGATADGKMTFEQVLEVLEQDKSINEKVIEIMKEYDECLRTGDGMRDRKSQRSELSEAYAALYKKMSEALQ
>GBM70424.1 hypothetical protein AVEN_38129-1 [Araneus ventricosus]
MKSLKKLSEAEKAAWLAFKSVCTHFLGNNQAEIYEDFVGDLVKCFRVVGNITPEQVLEILDQNESIREDVIEMLKLYDDCIRTADGMRYRKSQREPLPSKGGRDAAEVRAKDAHRKWNVRQNHTFKHSHDFLHGMSGPEHIAEIAEWGGFIDEGQKMEAHLRFKGPFS
>GIY68840.1 uncharacterized protein CDAR_173801 [Caerostris darwini]
MYFTKFFSLTILFIALLSEGTAHPSSIFSRIQVRSHGCGKNPLLQILDESTADSDITPEQVLKILDETEDIREEVLNMLRLYDDCIRTADGIKYRKSPKLELSEAYSEFYKKVIDAL
>GIY68839.1 uncharacterized protein CDAR_173791 [Caerostris darwini]
MYLAKFLNLTFVFGTLISIGRVHSSNIFHRIEVRSHVCGVHPLQQFAEYIPDENKARHSKSELSRDHLERVFNFLKETVGIDEEVKRIMELYDDCIKTADSKYKKSPPELNEAFSSFYKKVIEALQ
>XP_037091311.1 uncharacterized protein LOC119111608 [Pollicipes pollicipes]
MTRSQLRTVPMMLALLLSVVSGRTFLVKGSESSDGCGQNPLVTLLNAAQQFQGLSMSQLMSALEHDRDAFGELLGLIQAYHDCVRTGDGIRYKRTRSNTRSSILSLLRPAVPCEIAALAHSARPERSPLKQDC
>XP_037091308.1 uncharacterized protein LOC119111606 [Pollicipes pollicipes]
MTRSQLRTVPMMLALLLSVVSGRTFLVKGSESSDGCGQNPLVTLLNAAQQFQGLSMSQLMSALEHDRDAFGELLGLIQAYHDCVRTGDGIRYKRTRSNTRSSILSLLRPRASERSPLKQDC
>XP_042897429.1 uncharacterized protein LOC122269269 [Parasteatoda tepidariorum]
MNSNLILLVIVAIGAWCEAKPQLLTGLRKIRSHGCGEHPLVAIYNEIGIMTVDEILAVLDERPDIRDEVIELLRKYDDCIRVGDGMRWKKDLRETLLSFNYFKNKL
>XP_043225486.1 uncharacterized protein LOC122383277 [Amphibalanus amphitrite]
MAGSHLRSVLATLALLLSVVSGRMFLVKGNESSDGCGQNPLVTLIHAAQQFQGLSMSQLMAALEQDREAFGELLGLIQAYHDCVRTGDGIRFKRTRSNTRSSILSLLRSSATAVPSPRA
>XP_043240012.1 uncharacterized protein LOC122390790 [Amphibalanus amphitrite]
MAGSHLRSVLATLALLLSVVSGRMFLVKGNESSDGCGQNPLVTLIHAAQQFQGLSMSQLMAALEQDREAFGELLGLIQAYHDCVRTGDGIRFKRTRSNTRSSILSLLRSSATAVPSPRA
>KAF0313364.1 hypothetical protein FJT64_016076 [Amphibalanus amphitrite]
MAGSHLRSVLATLALLLSVVSGRMFLVKGNESSDGCGQNPLVTLIHAAQQFQGLSMSQLMAALEQDREAFGELLGLIQAYHDCVRTGDGIRFKRTRSNTRSSILSLLRSSATAVPSPRA
>KAF0304539.1 hypothetical protein FJT64_002733 [Amphibalanus amphitrite]
MAGSHLSSVLATLALLLSVVSGRMFLVKGNESSDGCGQNPLVTLIHAAQQFQGLSMSQLMAALEQDREAFGELLGLIQAYHDCVRTGDGIRFKRTRSNTRSSILSLLRSSATAVPSPRA
>KAG8189593.1 hypothetical protein JTE90_023661 [Oedothorax gibbosus]
MHCIKFVVFLLVSVVLVSGGDIDESSIFHFLNTRSHGCGRNPLLLILEGTIKESMTTEEVLDILMTRKDILDDIVLMLKYYDDCVRTADGMRYRRKNKVLISEAYNQLQKNEYNRPEVAVLGELAPHQESHKS
>KAG8181910.1 hypothetical protein JTE90_007790 [Oedothorax gibbosus]
MVSCEGLDDGRLFRLLKTRYHGCDSNPLLEILAIKESMMTEEILDILASKKHILEDAEVKEMLEIYDDCIRNSDGMPYKRAKLSTKSYSEFQKKFTDLVNNV
>XP_035215370.1 uncharacterized protein LOC118188950 [Stegodyphus dumicola]
MSATDYLLLILVFGSLVIRIQGLYSKLEGTSNGCGPNPLFTILSVTAASGYVSATDVMEVLDTHDGIKSDVIALMKAYDDCIRTADGMRYKKDSIYGLPEFYMSLYEK
>OXA45763.1 hypothetical protein Fcan01_19630 [Folsomia candida]
MGQWSSLLLLWGTVFGCLSVAAGSLGVRQRSVESCGPHPLIALLAAASRPFATSASSLNDLIREVRRDPGTWSEMQILLRRYDDCVRAGDGLHYKRSSSSANIFLTNFRDKDQPLLQPQQLSPFILHSPAPSNPDLDSPVGNVPEF
>CAG7819899.1 unnamed protein product [Allacma fusca]
MNQWRVLFCGGILFLIHLMVVRGSGEIRQRSDGCGRNPLIALASAFGSGSLNLNDVLRAVKADPDVWSEMQVLLRRYDDCIRAGDGLHYKRNLGMLFPLVTTPPNPYIPLGQVEKVLESRRDEGLLNPAWFTRTITTNFNLSHQIHIRS
>GFS50502.1 hypothetical protein TNIN_223561 [Trichonephila inaurata madagascariensis]
MQFPKFLTLLLLIGTSLSARMVHSSSFFQRMERSHGCGPNPLLEIVNALILKHQMKAEDILQLLDQDVIRDEVLAIVMAFEDCIRTADGQRYRKSQQSNFWILMTAYIKKYQKFYNRSGSWLKTN
