# Supplementary material for: A toxin-based approach to neuropeptide and peptide hormone discovery
Source: Front Mol Neurosci. 2023 Aug 31;16:1176662. doi: 10.3389/fnmol.2023.1176662 (PMC10501145; doi:10.3389/fnmol.2023.1176662)
Supplement: Supplementary file 11 [file Data_Sheet_11.FASTA]

>textileNR.TRINITY_DN1056_c0_g1_i1	len:1127	tpm:33.64
MVKREDLLKIFFVYLCLLHVSPGHPCGRNPISRFQPLTKMLGRDINSLLNLLRSSNPALYQQVQDEWRRYADCVGLVDTGYFKRSSTGTSEAPQEHLQGRGQRGMALPEAFRAANRSRRTQRLLTLMRSLAAAAASAGDVDGDAEGAAQALRL
>C.rolani.NR.TRINITY_DN5937_c0_g1_i1_2_[46_-_516]#1
MVKREDLLKIFFVYLCLLHVSPGHPCGRNPISRFQPLTKMLGRDINSLLNLLRSSNPALYQQVQDEWRRYADCVGLVDTGYFKRSSTGTSEEHLQGRGQRGMALPEAFRAANRSRRTQRLLTLMRSLAAAAAAAGDGDGDAEGAAQAFRL
>C.betulinus (2 introns, possbily some error in sequencing)
MVKREDLLKIFFVYLCLLHVSPGHPCGRNPISRFQPLTKMLGRDINSLLNLLRSSNPALYQQVQDEWRRYADCVGGLVDTGYFKRSSTGTSEAPQEHLQGRGGQRGMALPEVFPAANGSRRTQRLLTLMRSLAAAAAAADGDGDAEGAAQALRL
>C.ventricosus (QPSP - phase 1)
MVKREDLLKIFFVYLCLLHVSPGHPCGRNPISRFQPSPSRDINSLLNLLRSSNPALYQQVQDEWRRYADCVGLVDTGYFKRSSTGTSEAPQEHLQGRGQRAMALPEAFRAANRSRRTQRLLTLMRSLAAAAAAAGDGDGDAEGAAQALRL

>18400X13.C.imperialisNR1.TRINITY_DN28690_c0_g1_i1	Entry:noBxHit	len:935	tpm:4.74
MAVLGLALMTLMLLPESSYTLRHYAGKLPDGHDVTFYLHICSVCGEFYGGSVERNCIVDKSFETFYNCKAAILQRRRK
>C.rolani.NR.TRINITY_DN10030_c0_g1_i1	Entry:noBxHit	len:1121	tpm:349.70
MAVFGLALMTLMLLPENSYTLRHYAGKLPDGHDVTFYLHICSVCGEFYGGSVERNCIVDKSFETFYNCKAAILQRRRK
>textileNR.TRINITY_DN8444_c0_g1_i1	len:1098	tpm:266.05
MAVFGLALMTLLLLPESSYTLRHYAGKLPDGHDVTFYLHICSVCGEFYGGSVERNCIVDKSFETFYNCKAAILQRRRK
>ventricosus_1
MAVFGLALMTLMLLPESSYTLRHYAGKLPDGHDVTFYLHICSVCGEFYGGSVERNCIVDKSFETFYNCKAAILQRRRK

>C.betulinus_F3_partial
EVLVDGVALSSLPPHLLLAAVLRETLRVSSQPAPGRPDPRPQRLLRDGSGTPDTTDTGLDATSYCTTXECVQMMQDYEKWRQQNGFGTSGGRWG

>18400X13.C.imperialisNR1.TRINITY_DN47686_c0_g1_i1	Entry:noBxHit	len:599	tpm:4.15
MATMKLCSWLLVAMLMSLTVMSVCEARGLPRRSSSGGNGMIAFNVEAWLQLMREKISQLKMAVESSKRGCNGFPCMYTHLGAKAGKQALMKTLLSKLSDCAHDPKCSPGKRRRRSASAQAVLSMLTRDEKTTS
>18400X13.C.imperialisNR1.TRINITY_DN1460_c0_g1_i6	Entry:noBxHit	len:1048	tpm:5.43
MVAPVLSRWLLLGFLLSLTLCPMPATARYNYRLPFYRPAMSRRGCGMFPCAYNHLARLVGRFAMMRAIMRIMSDCAHDEHCSPGKRRKRSERSLLSVFKRQNALP
>textileNR.TRINITY_DN7628_c0_g1_i1	len:2632	tpm:25.92
MAMMRLCSWLLVAMLMSLTVCEARGLPRRSAQSGDMIAFNVEAWLQLMREKIKQLQMAVESSKRGCNGFPCMYTHLGAKAGRQALMKTLLSKLSDCAHDPKCSPGKRRRRSAPAQAVVSLLTRDERTTS
>textileNR.TRINITY_DN9338_c0_g1_i3_1_[42_-_515]#1
MGAPVLSRWLLLGFLLSLTLCQKPATARYSYRLPPFRPAMTRRGCGGFPCAYNHLARLVGRFAMMRAIMRIMADCAHDEHCSPGKRRKRSERSLLSVFKRQNALP
>C.rolani.NR.TRINITY_DN10655_c0_g1_i2_2_[318_-_680]#1
MGAPVLSRWLLLGFLLSLTLCHMPATARYNYRLPLYRPAMTRRGCGGFPCAYNHLARLVGRFAMMRAIMRIMADCAHDEHCSPGKRRKRSERSLLSVFKRQNALP
>C.ventricosus
MGAPVLSRWLLLGFLLSLTLCQMPATARYTYRLQPYRPAMTRRGCGGFPCAYNHLARLVGRFAMMRAIMRIMSDCAHDEHCSPG

>C.rolani.NR.TRINITY_DN11383_c0_g1_i1_6_[372_-_767]#1
MVRAALSLLLLATLAVLVIAHERAEAEEPQHHRAKRQDDMAAVDDYPLDDVDMMQRIFRTPLKRQWCRSGMSFNPVLGTCTLSLAALRGRGRSFRGV
>18400X13.C.imperialisNR1.TRINITY_DN2620_c0_g1_i1	Entry:1888.conotoxin.O2	len:1942	tpm:483.68
MVRAALSLLLLATLAVLVIAHERAEAEEPKHHRAKRQDNMAAVDDYPLDDVDMMQRIFRTPLKRQWCRSNMSYNPVLGTCTLSLAALRGRGRSFRGV
>textileNR.TRINITY_DN8935_c0_g1_i1_4_[220_-_714]#1
MVRAALSWLLLATLAVLVIAHERAEAEEPQHHRAKRQDDMAAPGDYPVDDVDMMQRIFRTPLKRQWCRSGMSYNPVLGTCTLSLAALRGRGRSFRGV
>C.rolani.NR.TRINITY_DN10832_c0_g1_i1_3_[112_-_582]#1
MSNIFVLVVVFSVLVVHSEHAAGFMEPMEGGLQRVMRRAEMTSSLDDYPVEDVDLLQPLFRTPLKRQWCRRGMAYNPALGTCTFSVAAMRGRGRKYRRH
>18400X13.C.imperialisNR1.TRINITY_DN29613_c0_g1_i1_3_[110_-_604]#1
MSNIFVLVVVFSVLVVHSEHAAGFMEPMEGGLQRLMRRAEMTSSLDDYPVKDVDLLQPLFRTPLKRQWCRRGMAYNPALGTCTFSVAAMRGRGRKYRRH
>textileNR.TRINITY_DN9023_c0_g1_i1_5_[121_-_561]#1
MSNIFILVAVFSVLVVHCEHAAGFMEPMDGGLQRVMRRAEMTSSLDDYPVEDVDLLQPLFRTPLKRQWCRRGMAYNPALGTCTFSVAAMRGRGRKYRRH
>ventricosus_sc3
MSSLSSGPSELTLYSLSTEHAAGFMEPMDGGLQRMMRRAEMTSSLDDYPVEDVDLLQPLFRTPLKRQWCRRGMAYNPALGTCTFSVAVSLPRHQTFD
>ventricosus_sc5
MFTANERAEAEEPQHHRAKRQDDMAAVDDYPLDDVDMMQRIFRTPLKRQWCRPGMSFNPVLGTCTLSLAVSLPFL
